# Supplementary material for: Engineering combinatorial and dynamic decoders using synthetic immediate-early genes
Source: Commun Biol. 2020 Aug 13;3:436. doi: 10.1038/s42003-020-01171-1 (PMC7426417; doi:10.1038/s42003-020-01171-1)
Supplement: Supplementary file 3 — Supplementary Data 1 [file 42003_2020_1171_MOESM3_ESM.xlsx]

## Sheet: 2D
time	Cell_1	Cell_2	Cell_3	Cell_4	Cell_5	Cell_6	Cell_7	Cell_8
3	0	422.271	782.553	746.568	197.58	4.089e-13	1.27898e-12	0
6	0	3.62608e-09	2728.44	2.54659e-14	107.216	8.93859e-10	51.0325	3.42317e-13
9	0.0156271	117.46	57.9783	158.868	71.7014	20.3849	265.746	80.4792
12	738.672	199.49	5.60404e-13	1.47251e-08	11268.5	1171.14	700.948	2310.14
15	181.02	394.368	303.649	121.489	0.0598577	864.01	0	49.4255
18	6647.46	81.7009	893.828	111.08	1.92746e-07	97.5142	3.39349e-14	554.32
21	13891	27.4523	2265.74	116.705	4617.5	5.56307e-10	1.62498e-13	63.937
24	2440.06	9990.21	5749.64	8424.38	14826.4	1892.26	0	6161.66
27	3488.8	21547.3	28037.5	8055.37	1576.87	312.832	61.8559	10084.8
30	21502.5	31618.8	42823.8	502.518	333.403	8056.42	2.77092e-14	7397.11
33	6592.22	34820.9	43715.4	2494.33	26.1961	13364.4	4166.36	1044.67
36	354.407	36865.1	44643.5	19822.7	98.4456	4806.48	20523.8	3.78005e-14
39	1187.67	19841.4	39909.3	25448.9	26828.2	21164.4	10860	828.166
42	188.883	8297.19	21603.5	18785.4	27030	28277.8	2999.82	13144.8
45	0	4246.23	5965.53	751.266	15038	7068.65	19986.2	12969.6
48	167.2	2907.76	3446.65	1242.07	4557.95	3051.79	1493.64	18559.4
51	106.498	538.511	242.286	2316.87	3432.69	600.851	16849.7	25583.6
54	43.1738	277.941	421.244	6601.83	743.164	996.376	10096.4	6812.81
57	6.37799e-14	335.312	424.289	3294.12	75.9709	227.382	325.668	6860.66
60	2.28277e-14	3.45111e-13	32.727	2673.55	2.31776e-07	1164.03	1392.77	5375.54
63	268.882	134.68	1332.94	1013.97	268.418	288.577	780.823	201.152
66	265.98	4192.52	635.922	397.192	1249.4	94.7483	942.858	702.395
69	887.961	74.5415	728.029	7.78843e-14	23.9143	2665.38	678.598	5.1451
72	21.2883	1299.18	1889.65	5195.62	806.898	88.1216	68.4288	137.387
75	63.3201	3424.59	886.452	625.674	0.000138132	195.191	205.117	190.273
78	193.776	4977.05	1408.94	342.072	3.91944	0	105.119	0.645133
81	61.5219	256.75	1212.24	654.635	3049.86	2.95782e-14	72.9303	2.48707e-14
84	184.888	2.0016e-08	58.4605	1452.72	314.489	1.73025e-13	73.3443	21.6481
87	0	1627.25	379.347	239.224	19.6295	7.66207e-10	104.03	118.802
90	88.6875	23.2295	63.9027	170.946	8.98859e-10	8.00181e-14	235.775	650.943
93	110.847	443.715	160.919	131.032	3.04676e-12	56.073	0	217.187
96	8.08325e-13	2.58943e-14	3.95579e-10	49.3412	2.44251e-14	8.20016e-12	483.564	11977.5
99	103.503	263.606	311.216	1417.08	4.70919e-10	17.4477	1.36221e-09	481.178

## Sheet: 3C
	X.1	Area	Mean	X	Y	XM	YM	BX	BY	Width	Height	Major	Minor	Angle	IntDen	Median	RawIntDen	Slice	Position	IV	Cell	ID	ID2	ID3	ID4	Time	bkgd	bsub	min	bmin	max	normmean	mean	stddev	n	se
1	1	95.476	2146.48	98.884	39.79	98.969	39.762	93.318	34.343	11.132	10.895	11.159	10.894	0	204938	2151	3653303	1	XY_10	FT2Sustained	cell_1.txt	XY_10FT2Sustained1	FT2Sustained1	XY_10-FT2Sustained-cell_1.txt	XY_10FT2Sustained	0	1000	NA	2163.65	NA	2649.21	0.985244	0.972795	0.0152541	10	0.00482376
2	2	95.476	2159.6	95.805	42.396	95.832	42.415	90.239	36.948	11.132	10.895	11.159	10.894	0	206191	2166	3675641	2	XY_10	FT2Sustained	cell_1.txt	XY_10FT2Sustained2	FT2Sustained2	XY_10-FT2Sustained-cell_1.txt	XY_10FT2Sustained	6	1000	NA	2163.65	NA	2649.21	0.996523	1.01342	0.0124782	10	0.00394597
3	3	95.476	2197.73	95.568	42.396	95.632	42.368	90.002	36.948	11.132	10.895	11.159	10.894	0	209832	2214	3740540	3	XY_10	FT2Sustained	cell_1.txt	XY_10FT2Sustained3	FT2Sustained3	XY_10-FT2Sustained-cell_1.txt	XY_10FT2Sustained	12	1000	NA	2163.65	NA	2649.21	1.02929	1.01913	0.0149773	10	0.00473623
4	4	95.476	2150.78	92.726	44.764	92.706	44.752	87.16	39.317	11.132	10.895	11.159	10.894	0	205349	2163	3660624	4	XY_10	FT2Sustained	cell_1.txt	XY_10FT2Sustained4	FT2Sustained4	XY_10-FT2Sustained-cell_1.txt	XY_10FT2Sustained	18	1000	NA	2163.65	NA	2649.21	0.988941	0.994652	0.0189639	10	0.00599691
5	5	95.476	2163.1	92.015	45.712	92.021	45.701	86.449	40.264	11.132	10.895	11.159	10.894	0	206525	2175	3681599	5	XY_10	FT2Sustained	cell_1.txt	XY_10FT2Sustained5	FT2Sustained5	XY_10-FT2Sustained-cell_1.txt	XY_10FT2Sustained	24	1000	NA	2163.65	NA	2649.21	0.999532	0.98849	0.0276122	10	0.00873176
6	6	95.476	2211.89	91.778	47.369	91.79	47.376	86.212	41.922	11.132	10.895	11.159	10.894	0	211184	2220	3764641	6	XY_10	FT2Sustained	cell_1.txt	XY_10FT2Sustained6	FT2Sustained6	XY_10-FT2Sustained-cell_1.txt	XY_10FT2Sustained	30	1000	NA	2163.65	NA	2649.21	1.04146	1.00817	0.042946	10	0.0135807
7	7	95.476	2242.43	92.726	47.843	92.737	47.849	87.16	42.396	11.132	10.895	11.159	10.894	0	214099	2255	3816618	7	XY_10	FT2Sustained	cell_1.txt	XY_10FT2Sustained7	FT2Sustained7	XY_10-FT2Sustained-cell_1.txt	XY_10FT2Sustained	36	1000	NA	2163.65	NA	2649.21	1.0677	0.998491	0.0757151	10	0.0239432
8	8	95.476	2276.22	93.673	47.606	93.724	47.597	88.107	42.159	11.132	10.895	11.159	10.894	0	217325	2297	3874122	8	XY_10	FT2Sustained	cell_1.txt	XY_10FT2Sustained8	FT2Sustained8	XY_10-FT2Sustained-cell_1.txt	XY_10FT2Sustained	42	1000	NA	2163.65	NA	2649.21	1.09674	1.01252	0.0944329	10	0.0298623
9	9	95.476	2243.88	93.673	47.606	93.7	47.611	88.107	42.159	11.132	10.895	11.159	10.894	0	214237	2243	3819081	9	XY_10	FT2Sustained	cell_1.txt	XY_10FT2Sustained9	FT2Sustained9	XY_10-FT2Sustained-cell_1.txt	XY_10FT2Sustained	48	1000	NA	2163.65	NA	2649.21	1.06895	1.00799	0.0980756	10	0.0310142
10	10	95.476	2259.59	93.673	47.843	93.723	47.866	88.107	42.396	11.132	10.895	11.159	10.894	0	215738	2267	3845822	10	XY_10	FT2Sustained	cell_1.txt	XY_10FT2Sustained10	FT2Sustained10	XY_10-FT2Sustained-cell_1.txt	XY_10FT2Sustained	54	1000	NA	2163.65	NA	2649.21	1.08245	1.0214	0.0835659	10	0.0264258
11	11	95.476	2245.4	91.541	47.843	91.552	47.849	85.976	42.396	11.132	10.895	11.159	10.894	0	214383	2247	3821674	11	XY_10	FT2Sustained	cell_1.txt	XY_10FT2Sustained11	FT2Sustained11	XY_10-FT2Sustained-cell_1.txt	XY_10FT2Sustained	60	1000	NA	2163.65	NA	2649.21	1.07026	1.04249	0.0730199	10	0.0230909
12	12	95.476	2316.57	91.305	48.317	91.302	48.313	85.739	42.869	11.132	10.895	11.159	10.894	0	221177	2331	3942797	12	XY_10	FT2Sustained	cell_1.txt	XY_10FT2Sustained12	FT2Sustained12	XY_10-FT2Sustained-cell_1.txt	XY_10FT2Sustained	66	1000	NA	2163.65	NA	2649.21	1.13141	1.09392	0.083409	10	0.0263762
13	13	95.476	2359.3	91.305	48.554	91.3	48.545	85.739	43.106	11.132	10.895	11.159	10.894	0	225258	2366	4015530	13	XY_10	FT2Sustained	cell_1.txt	XY_10FT2Sustained13	FT2Sustained13	XY_10-FT2Sustained-cell_1.txt	XY_10FT2Sustained	72	1000	NA	2163.65	NA	2649.21	1.16814	1.12906	0.104531	10	0.0330555
14	14	95.476	2383.76	91.305	48.554	91.308	48.529	85.739	43.106	11.132	10.895	11.159	10.894	0	227592	2392	4057151	14	XY_10	FT2Sustained	cell_1.txt	XY_10FT2Sustained14	FT2Sustained14	XY_10-FT2Sustained-cell_1.txt	XY_10FT2Sustained	78	1000	NA	2163.65	NA	2649.21	1.18915	1.14322	0.122988	10	0.0388921
15	15	95.476	2410.03	92.252	48.554	92.231	48.564	86.686	43.106	11.132	10.895	11.159	10.894	0	230101	2426	4101865	15	XY_10	FT2Sustained	cell_1.txt	XY_10FT2Sustained15	FT2Sustained15	XY_10-FT2Sustained-cell_1.txt	XY_10FT2Sustained	84	1000	NA	2163.65	NA	2649.21	1.21173	1.13626	0.133313	10	0.0421573
16	16	95.476	2450.2	93.436	48.554	93.492	48.531	87.87	43.106	11.132	10.895	11.159	10.894	0	233937	2464	4170248	16	XY_10	FT2Sustained	cell_1.txt	XY_10FT2Sustained16	FT2Sustained16	XY_10-FT2Sustained-cell_1.txt	XY_10FT2Sustained	90	1000	NA	2163.65	NA	2649.21	1.24626	1.14983	0.140835	10	0.044536
17	17	95.476	2506.89	93.673	48.791	93.728	48.791	88.107	43.343	11.132	10.895	11.159	10.894	0	239349	2515	4266728	17	XY_10	FT2Sustained	cell_1.txt	XY_10FT2Sustained17	FT2Sustained17	XY_10-FT2Sustained-cell_1.txt	XY_10FT2Sustained	96	1000	NA	2163.65	NA	2649.21	1.29497	1.17307	0.149045	10	0.0471321
18	18	95.476	2516.53	93.673	49.264	93.712	49.278	88.107	43.817	11.132	10.895	11.159	10.894	0	240269	2521	4283134	18	XY_10	FT2Sustained	cell_1.txt	XY_10FT2Sustained18	FT2Sustained18	XY_10-FT2Sustained-cell_1.txt	XY_10FT2Sustained	102	1000	NA	2163.65	NA	2649.21	1.30326	1.17702	0.1529	10	0.0483514
19	19	95.476	2601.71	93.91	50.212	93.953	50.19	88.344	44.764	11.132	10.895	11.159	10.894	0	248402	2599	4428116	19	XY_10	FT2Sustained	cell_1.txt	XY_10FT2Sustained19	FT2Sustained19	XY_10-FT2Sustained-cell_1.txt	XY_10FT2Sustained	108	1000	NA	2163.65	NA	2649.21	1.37646	1.2137	0.184409	10	0.0583153
20	20	95.476	2634.9	94.147	50.212	94.187	50.177	88.581	44.764	11.132	10.895	11.159	10.894	0	251571	2646	4484597	20	XY_10	FT2Sustained	cell_1.txt	XY_10FT2Sustained20	FT2Sustained20	XY_10-FT2Sustained-cell_1.txt	XY_10FT2Sustained	114	1000	NA	2163.65	NA	2649.21	1.40498	1.23699	0.202231	10	0.0639511
21	21	95.476	2647.2	94.147	50.212	94.194	50.207	88.581	44.764	11.132	10.895	11.159	10.894	0	252745	2669	4505535	21	XY_10	FT2Sustained	cell_1.txt	XY_10FT2Sustained21	FT2Sustained21	XY_10-FT2Sustained-cell_1.txt	XY_10FT2Sustained	120	1000	NA	2163.65	NA	2649.21	1.41555	1.22469	0.212814	10	0.0672976
22	22	95.476	2674.66	94.147	50.212	94.189	50.216	88.581	44.764	11.132	10.895	11.159	10.894	0	255367	2708	4552279	22	XY_10	FT2Sustained	cell_1.txt	XY_10FT2Sustained22	FT2Sustained22	XY_10-FT2Sustained-cell_1.txt	XY_10FT2Sustained	126	1000	NA	2163.65	NA	2649.21	1.43915	1.24665	0.228158	10	0.0721499
23	23	95.476	2652.31	92.963	49.975	93.033	49.934	87.397	44.527	11.132	10.895	11.159	10.894	0	253233	2648	4514234	23	XY_10	FT2Sustained	cell_1.txt	XY_10FT2Sustained23	FT2Sustained23	XY_10-FT2Sustained-cell_1.txt	XY_10FT2Sustained	132	1000	NA	2163.65	NA	2649.21	1.41994	1.25235	0.244443	10	0.0772997
24	24	95.476	2655.73	92.726	49.975	92.821	49.926	87.16	44.527	11.132	10.895	11.159	10.894	0	253560	2666	4520055	24	XY_10	FT2Sustained	cell_1.txt	XY_10FT2Sustained24	FT2Sustained24	XY_10-FT2Sustained-cell_1.txt	XY_10FT2Sustained	138	1000	NA	2163.65	NA	2649.21	1.42288	1.26768	0.243688	10	0.0770609
25	25	95.476	2654.51	93.199	49.975	93.304	49.901	87.633	44.527	11.132	10.895	11.159	10.894	0	253443	2659	4517969	25	XY_10	FT2Sustained	cell_1.txt	XY_10FT2Sustained25	FT2Sustained25	XY_10-FT2Sustained-cell_1.txt	XY_10FT2Sustained	144	1000	NA	2163.65	NA	2649.21	1.42183	1.28205	0.25749	10	0.0814255
26	26	95.476	2690.49	93.673	49.738	93.785	49.685	88.107	44.29	11.132	10.895	11.159	10.894	0	256879	2682	4579222	26	XY_10	FT2Sustained	cell_1.txt	XY_10FT2Sustained26	FT2Sustained26	XY_10-FT2Sustained-cell_1.txt	XY_10FT2Sustained	150	1000	NA	2163.65	NA	2649.21	1.45276	1.28596	0.266226	10	0.084188
27	27	95.476	2679.05	93.673	49.738	93.811	49.691	88.107	44.29	11.132	10.895	11.159	10.894	0	255786	2675	4559734	27	XY_10	FT2Sustained	cell_1.txt	XY_10FT2Sustained27	FT2Sustained27	XY_10-FT2Sustained-cell_1.txt	XY_10FT2Sustained	156	1000	NA	2163.65	NA	2649.21	1.44292	1.29519	0.277703	10	0.0878173
28	28	95.476	2621.13	93.436	49.975	93.585	49.906	87.87	44.527	11.132	10.895	11.159	10.894	0	250256	2614	4461164	28	XY_10	FT2Sustained	cell_1.txt	XY_10FT2Sustained28	FT2Sustained28	XY_10-FT2Sustained-cell_1.txt	XY_10FT2Sustained	162	1000	NA	2163.65	NA	2649.21	1.39315	1.28011	0.283454	10	0.0896361
29	29	95.476	2606.18	92.489	50.212	92.646	50.17	86.923	44.764	11.132	10.895	11.159	10.894	0	248829	2600	4435718	29	XY_10	FT2Sustained	cell_1.txt	XY_10FT2Sustained29	FT2Sustained29	XY_10-FT2Sustained-cell_1.txt	XY_10FT2Sustained	168	1000	NA	2163.65	NA	2649.21	1.3803	1.30457	0.283721	10	0.0897204
30	1	106.527	2606.49	116.951	53.883	116.957	53.843	111.555	47.369	9.711	13.027	13.404	10.119	90	277663	2602	4949732	1	XY_10	FT2Sustained	cell_10.txt	XY_10FT2Sustained1	FT2Sustained1	XY_10-FT2Sustained-cell_10.txt	XY_10FT2Sustained	0	1000	NA	2640.24	NA	2779.74	0.979428	0.972795	0.0152541	10	0.00482376
31	2	106.527	2663.97	116.951	53.883	116.894	53.983	111.555	47.369	9.711	13.027	13.404	10.119	90	283786	2677	5058878	2	XY_10	FT2Sustained	cell_10.txt	XY_10FT2Sustained2	FT2Sustained2	XY_10-FT2Sustained-cell_10.txt	XY_10FT2Sustained	6	1000	NA	2640.24	NA	2779.74	1.01447	1.01342	0.0124782	10	0.00394597
32	3	117.074	2652.07	116.434	54.593	116.367	54.767	110.608	48.08	10.658	13.027	13.407	11.118	90	310487	2676	5534861	3	XY_10	FT2Sustained	cell_10.txt	XY_10FT2Sustained3	FT2Sustained3	XY_10-FT2Sustained-cell_10.txt	XY_10FT2Sustained	12	1000	NA	2640.24	NA	2779.74	1.00721	1.01913	0.0149773	10	0.00473623
33	4	138.39	2638.42	114.279	56.725	114.242	56.822	107.529	50.212	13.5	13.027	13.523	13.03	0	365131	2659	6508977	4	XY_10	FT2Sustained	cell_10.txt	XY_10FT2Sustained4	FT2Sustained4	XY_10-FT2Sustained-cell_10.txt	XY_10FT2Sustained	18	1000	NA	2640.24	NA	2779.74	0.998891	0.994652	0.0189639	10	0.00599691
34	5	138.39	2585.48	114.279	56.725	114.206	56.925	107.529	50.212	13.5	13.027	13.523	13.03	0	357805	2617	6378369	5	XY_10	FT2Sustained	cell_10.txt	XY_10FT2Sustained5	FT2Sustained5	XY_10-FT2Sustained-cell_10.txt	XY_10FT2Sustained	24	1000	NA	2640.24	NA	2779.74	0.966614	0.98849	0.0276122	10	0.00873176
35	6	138.39	2596.19	114.279	56.962	114.224	57.206	107.529	50.448	13.5	13.027	13.523	13.03	0	359288	2631	6404804	6	XY_10	FT2Sustained	cell_10.txt	XY_10FT2Sustained6	FT2Sustained6	XY_10-FT2Sustained-cell_10.txt	XY_10FT2Sustained	30	1000	NA	2640.24	NA	2779.74	0.973147	1.00817	0.042946	10	0.0135807
36	7	138.39	2566.68	114.516	57.435	114.507	57.695	107.765	50.922	13.5	13.027	13.523	13.03	0	355203	2597	6331987	7	XY_10	FT2Sustained	cell_10.txt	XY_10FT2Sustained7	FT2Sustained7	XY_10-FT2Sustained-cell_10.txt	XY_10FT2Sustained	36	1000	NA	2640.24	NA	2779.74	0.955152	0.998491	0.0757151	10	0.0239432
37	8	138.39	2668.36	114.516	59.093	114.475	59.256	107.765	52.58	13.5	13.027	13.523	13.03	0	369275	2694	6582836	8	XY_10	FT2Sustained	cell_10.txt	XY_10FT2Sustained8	FT2Sustained8	XY_10-FT2Sustained-cell_10.txt	XY_10FT2Sustained	42	1000	NA	2640.24	NA	2779.74	1.01714	1.01252	0.0944329	10	0.0298623
38	9	138.39	2632.28	114.042	59.567	114.024	59.754	107.292	53.054	13.5	13.027	13.523	13.03	0	364281	2672	6493822	9	XY_10	FT2Sustained	cell_10.txt	XY_10FT2Sustained9	FT2Sustained9	XY_10-FT2Sustained-cell_10.txt	XY_10FT2Sustained	48	1000	NA	2640.24	NA	2779.74	0.995146	1.00799	0.0980756	10	0.0310142
39	10	138.39	2654.88	114.042	60.988	114.064	61.122	107.292	54.475	13.5	13.027	13.523	13.03	0	367409	2680	6549576	10	XY_10	FT2Sustained	cell_10.txt	XY_10FT2Sustained10	FT2Sustained10	XY_10-FT2Sustained-cell_10.txt	XY_10FT2Sustained	54	1000	NA	2640.24	NA	2779.74	1.00892	1.0214	0.0835659	10	0.0264258
40	11	136.82	2697.61	114.915	62.172	114.926	62.258	108.239	55.659	13.027	13.027	13.453	12.949	180	369087	2712	6579483	11	XY_10	FT2Sustained	cell_10.txt	XY_10FT2Sustained11	FT2Sustained11	XY_10-FT2Sustained-cell_10.txt	XY_10FT2Sustained	60	1000	NA	2640.24	NA	2779.74	1.03498	1.04249	0.0730199	10	0.0230909
41	12	134.015	2748.89	115.261	62.883	115.234	62.979	108.713	56.37	12.553	13.027	13.177	12.949	90	368391	2763	6567089	12	XY_10	FT2Sustained	cell_10.txt	XY_10FT2Sustained12	FT2Sustained12	XY_10-FT2Sustained-cell_10.txt	XY_10FT2Sustained	66	1000	NA	2640.24	NA	2779.74	1.06624	1.09392	0.083409	10	0.0263762
42	13	137.773	2748.06	114.723	63.593	114.693	63.696	108.002	57.08	13.263	13.027	13.436	13.056	0	378609	2776	6749237	13	XY_10	FT2Sustained	cell_10.txt	XY_10FT2Sustained13	FT2Sustained13	XY_10-FT2Sustained-cell_10.txt	XY_10FT2Sustained	72	1000	NA	2640.24	NA	2779.74	1.06574	1.12906	0.104531	10	0.0330555
43	14	138.39	2746.93	114.516	64.067	114.518	64.179	107.765	57.554	13.5	13.027	13.523	13.03	0	380148	2777	6776673	14	XY_10	FT2Sustained	cell_10.txt	XY_10FT2Sustained14	FT2Sustained14	XY_10-FT2Sustained-cell_10.txt	XY_10FT2Sustained	78	1000	NA	2640.24	NA	2779.74	1.06505	1.14322	0.122988	10	0.0388921
44	15	135.529	2711.92	115.092	64.778	115.095	64.851	108.476	58.264	12.79	13.027	13.138	13.134	0	367545	2737	6552002	15	XY_10	FT2Sustained	cell_10.txt	XY_10FT2Sustained15	FT2Sustained15	XY_10-FT2Sustained-cell_10.txt	XY_10FT2Sustained	84	1000	NA	2640.24	NA	2779.74	1.0437	1.13626	0.133313	10	0.0421573
45	16	134.015	2696.48	115.261	65.251	115.263	65.349	108.713	58.738	12.553	13.027	13.177	12.949	90	361368	2719	6441893	16	XY_10	FT2Sustained	cell_10.txt	XY_10FT2Sustained16	FT2Sustained16	XY_10-FT2Sustained-cell_10.txt	XY_10FT2Sustained	90	1000	NA	2640.24	NA	2779.74	1.03429	1.14983	0.140835	10	0.044536
46	17	126.498	2760.79	115.881	67.62	115.876	67.579	109.66	61.107	11.606	13.027	13.327	12.085	90	349234	2772	6225588	17	XY_10	FT2Sustained	cell_10.txt	XY_10FT2Sustained17	FT2Sustained17	XY_10-FT2Sustained-cell_10.txt	XY_10FT2Sustained	96	1000	NA	2640.24	NA	2779.74	1.0735	1.17307	0.149045	10	0.0471321
47	18	126.498	2750.51	115.881	67.383	115.911	67.354	109.66	60.87	11.606	13.027	13.327	12.085	90	347934	2765	6202406	18	XY_10	FT2Sustained	cell_10.txt	XY_10FT2Sustained18	FT2Sustained18	XY_10-FT2Sustained-cell_10.txt	XY_10FT2Sustained	102	1000	NA	2640.24	NA	2779.74	1.06723	1.17702	0.1529	10	0.0483514
48	19	126.498	2759.8	115.881	66.909	115.88	66.91	109.66	60.396	11.606	13.027	13.327	12.085	90	349108	2766	6223344	19	XY_10	FT2Sustained	cell_10.txt	XY_10FT2Sustained19	FT2Sustained19	XY_10-FT2Sustained-cell_10.txt	XY_10FT2Sustained	108	1000	NA	2640.24	NA	2779.74	1.07289	1.2137	0.184409	10	0.0583153
49	20	126.498	2774.58	115.881	66.909	115.884	66.932	109.66	60.396	11.606	13.027	13.327	12.085	90	350979	2799	6256685	20	XY_10	FT2Sustained	cell_10.txt	XY_10FT2Sustained20	FT2Sustained20	XY_10-FT2Sustained-cell_10.txt	XY_10FT2Sustained	114	1000	NA	2640.24	NA	2779.74	1.08191	1.23699	0.202231	10	0.0639511
50	21	126.498	2750.51	115.881	66.909	115.885	66.962	109.66	60.396	11.606	13.027	13.327	12.085	90	347934	2763	6202411	21	XY_10	FT2Sustained	cell_10.txt	XY_10FT2Sustained21	FT2Sustained21	XY_10-FT2Sustained-cell_10.txt	XY_10FT2Sustained	120	1000	NA	2640.24	NA	2779.74	1.06723	1.22469	0.212814	10	0.0672976
51	22	126.498	2743.54	115.881	66.909	115.878	66.966	109.66	60.396	11.606	13.027	13.327	12.085	90	347052	2753	6186682	22	XY_10	FT2Sustained	cell_10.txt	XY_10FT2Sustained22	FT2Sustained22	XY_10-FT2Sustained-cell_10.txt	XY_10FT2Sustained	126	1000	NA	2640.24	NA	2779.74	1.06298	1.24665	0.228158	10	0.0721499
52	23	126.498	2752.7	115.881	66.909	115.858	66.983	109.66	60.396	11.606	13.027	13.327	12.085	90	348210	2763	6207328	23	XY_10	FT2Sustained	cell_10.txt	XY_10FT2Sustained23	FT2Sustained23	XY_10-FT2Sustained-cell_10.txt	XY_10FT2Sustained	132	1000	NA	2640.24	NA	2779.74	1.06856	1.25235	0.244443	10	0.0772997
53	24	126.498	2778.02	115.881	67.146	115.874	67.18	109.66	60.633	11.606	13.027	13.327	12.085	90	351413	2785	6264434	24	XY_10	FT2Sustained	cell_10.txt	XY_10FT2Sustained24	FT2Sustained24	XY_10-FT2Sustained-cell_10.txt	XY_10FT2Sustained	138	1000	NA	2640.24	NA	2779.74	1.084	1.26768	0.243688	10	0.0770609
54	25	122.01	2778.68	116.165	67.383	116.158	67.396	110.134	60.87	11.132	13.027	13.379	11.612	90	339027	2791	6043637	25	XY_10	FT2Sustained	cell_10.txt	XY_10FT2Sustained25	FT2Sustained25	XY_10-FT2Sustained-cell_10.txt	XY_10FT2Sustained	144	1000	NA	2640.24	NA	2779.74	1.08441	1.28205	0.25749	10	0.0814255
55	26	119.598	2789.55	116.302	67.383	116.287	67.414	110.371	60.87	10.895	13.027	13.396	11.367	90	333624	2800	5947316	26	XY_10	FT2Sustained	cell_10.txt	XY_10FT2Sustained26	FT2Sustained26	XY_10-FT2Sustained-cell_10.txt	XY_10FT2Sustained	150	1000	NA	2640.24	NA	2779.74	1.09103	1.28596	0.266226	10	0.084188
56	27	119.598	2801.52	116.302	67.383	116.265	67.461	110.371	60.87	10.895	13.027	13.396	11.367	90	335056	2821	5972836	27	XY_10	FT2Sustained	cell_10.txt	XY_10FT2Sustained27	FT2Sustained27	XY_10-FT2Sustained-cell_10.txt	XY_10FT2Sustained	156	1000	NA	2640.24	NA	2779.74	1.09833	1.29519	0.277703	10	0.0878173
57	28	119.598	2734.67	116.302	67.383	116.288	67.537	110.371	60.87	10.895	13.027	13.396	11.367	90	327061	2772	5830311	28	XY_10	FT2Sustained	cell_10.txt	XY_10FT2Sustained28	FT2Sustained28	XY_10-FT2Sustained-cell_10.txt	XY_10FT2Sustained	162	1000	NA	2640.24	NA	2779.74	1.05757	1.28011	0.283454	10	0.0896361
58	29	119.598	2793.22	116.302	67.383	116.256	67.5	110.371	60.87	10.895	13.027	13.396	11.367	90	334063	2823	5955145	29	XY_10	FT2Sustained	cell_10.txt	XY_10FT2Sustained29	FT2Sustained29	XY_10-FT2Sustained-cell_10.txt	XY_10FT2Sustained	168	1000	NA	2640.24	NA	2779.74	1.09327	1.30457	0.283721	10	0.0897204
59	1	116.457	2170.69	70.107	60.278	70.092	60.218	63.949	54.238	12.316	12.079	12.277	12.077	0	252791	2167	4506346	1	XY_10	FT2Sustained	cell_2.txt	XY_10FT2Sustained1	FT2Sustained1	XY_10-FT2Sustained-cell_2.txt	XY_10FT2Sustained	0	1000	NA	2229.12	NA	2227.3	0.952461	0.972795	0.0152541	10	0.00482376
60	2	116.457	2245.3	67.265	63.593	67.256	63.553	61.107	57.554	12.316	12.079	12.277	12.077	0	261480	2242	4661248	2	XY_10	FT2Sustained	cell_2.txt	XY_10FT2Sustained2	FT2Sustained2	XY_10-FT2Sustained-cell_2.txt	XY_10FT2Sustained	6	1000	NA	2229.12	NA	2227.3	1.01317	1.01342	0.0124782	10	0.00394597
61	3	116.457	2270.76	66.554	63.593	66.574	63.563	60.396	57.554	12.316	12.079	12.277	12.077	0	264445	2266	4714109	3	XY_10	FT2Sustained	cell_2.txt	XY_10FT2Sustained3	FT2Sustained3	XY_10-FT2Sustained-cell_2.txt	XY_10FT2Sustained	12	1000	NA	2229.12	NA	2227.3	1.03388	1.01913	0.0149773	10	0.00473623
62	4	116.457	2229.72	65.607	64.778	65.631	64.754	59.449	58.738	12.316	12.079	12.277	12.077	0	259665	2230	4628889	4	XY_10	FT2Sustained	cell_2.txt	XY_10FT2Sustained4	FT2Sustained4	XY_10-FT2Sustained-cell_2.txt	XY_10FT2Sustained	18	1000	NA	2229.12	NA	2227.3	1.00049	0.994652	0.0189639	10	0.00599691
63	5	116.457	2199.89	65.607	64.778	65.627	64.734	59.449	58.738	12.316	12.079	12.277	12.077	0	256192	2190	4566979	5	XY_10	FT2Sustained	cell_2.txt	XY_10FT2Sustained5	FT2Sustained5	XY_10-FT2Sustained-cell_2.txt	XY_10FT2Sustained	24	1000	NA	2229.12	NA	2227.3	0.976224	0.98849	0.0276122	10	0.00873176
64	6	116.457	2227.49	65.844	64.541	65.855	64.496	59.685	58.501	12.316	12.079	12.277	12.077	0	259406	2229	4624277	6	XY_10	FT2Sustained	cell_2.txt	XY_10FT2Sustained6	FT2Sustained6	XY_10-FT2Sustained-cell_2.txt	XY_10FT2Sustained	30	1000	NA	2229.12	NA	2227.3	0.998679	1.00817	0.042946	10	0.0135807
65	7	116.457	2219.71	65.844	64.541	65.878	64.509	59.685	58.501	12.316	12.079	12.277	12.077	0	258500	2216	4608115	7	XY_10	FT2Sustained	cell_2.txt	XY_10FT2Sustained7	FT2Sustained7	XY_10-FT2Sustained-cell_2.txt	XY_10FT2Sustained	36	1000	NA	2229.12	NA	2227.3	0.992345	0.998491	0.0757151	10	0.0239432
66	8	116.457	2223.14	65.844	64.541	65.894	64.504	59.685	58.501	12.316	12.079	12.277	12.077	0	258900	2214	4615245	8	XY_10	FT2Sustained	cell_2.txt	XY_10FT2Sustained8	FT2Sustained8	XY_10-FT2Sustained-cell_2.txt	XY_10FT2Sustained	42	1000	NA	2229.12	NA	2227.3	0.995139	1.01252	0.0944329	10	0.0298623
67	9	116.457	2218.76	66.317	64.778	66.312	64.742	60.159	58.738	12.316	12.079	12.277	12.077	0	258389	2209	4606149	9	XY_10	FT2Sustained	cell_2.txt	XY_10FT2Sustained9	FT2Sustained9	XY_10-FT2Sustained-cell_2.txt	XY_10FT2Sustained	48	1000	NA	2229.12	NA	2227.3	0.991575	1.00799	0.0980756	10	0.0310142
68	10	116.457	2200.89	66.317	64.541	66.293	64.513	60.159	58.501	12.316	12.079	12.277	12.077	0	256308	2195	4569055	10	XY_10	FT2Sustained	cell_2.txt	XY_10FT2Sustained10	FT2Sustained10	XY_10-FT2Sustained-cell_2.txt	XY_10FT2Sustained	54	1000	NA	2229.12	NA	2227.3	0.977038	1.0214	0.0835659	10	0.0264258
69	11	116.457	2199.44	65.37	63.357	65.36	63.355	59.212	57.317	12.316	12.079	12.277	12.077	0	256139	2202	4566035	11	XY_10	FT2Sustained	cell_2.txt	XY_10FT2Sustained11	FT2Sustained11	XY_10-FT2Sustained-cell_2.txt	XY_10FT2Sustained	60	1000	NA	2229.12	NA	2227.3	0.975854	1.04249	0.0730199	10	0.0230909
70	12	116.457	2222.74	65.133	63.593	65.182	63.556	58.975	57.554	12.316	12.079	12.277	12.077	0	258852	2214	4614403	12	XY_10	FT2Sustained	cell_2.txt	XY_10FT2Sustained12	FT2Sustained12	XY_10-FT2Sustained-cell_2.txt	XY_10FT2Sustained	66	1000	NA	2229.12	NA	2227.3	0.994809	1.09392	0.083409	10	0.0263762
71	13	116.457	2193.14	65.133	63.83	65.151	63.74	58.975	57.791	12.316	12.079	12.277	12.077	0	255406	2196	4552967	13	XY_10	FT2Sustained	cell_2.txt	XY_10FT2Sustained13	FT2Sustained13	XY_10-FT2Sustained-cell_2.txt	XY_10FT2Sustained	72	1000	NA	2229.12	NA	2227.3	0.970732	1.12906	0.104531	10	0.0330555
72	14	116.457	2176.5	65.133	63.83	65.142	63.725	58.975	57.791	12.316	12.079	12.277	12.077	0	253467	2169	4518409	14	XY_10	FT2Sustained	cell_2.txt	XY_10FT2Sustained14	FT2Sustained14	XY_10-FT2Sustained-cell_2.txt	XY_10FT2Sustained	78	1000	NA	2229.12	NA	2227.3	0.957189	1.14322	0.122988	10	0.0388921
73	15	116.457	2148.7	65.844	63.357	65.848	63.258	59.685	57.317	12.316	12.079	12.277	12.077	0	250230	2148	4460691	15	XY_10	FT2Sustained	cell_2.txt	XY_10FT2Sustained15	FT2Sustained15	XY_10-FT2Sustained-cell_2.txt	XY_10FT2Sustained	84	1000	NA	2229.12	NA	2227.3	0.934569	1.13626	0.133313	10	0.0421573
74	16	116.457	2156.75	66.317	63.12	66.334	63.031	60.159	57.08	12.316	12.079	12.277	12.077	0	251167	2156	4477406	16	XY_10	FT2Sustained	cell_2.txt	XY_10FT2Sustained16	FT2Sustained16	XY_10-FT2Sustained-cell_2.txt	XY_10FT2Sustained	90	1000	NA	2229.12	NA	2227.3	0.94112	1.14983	0.140835	10	0.044536
75	17	116.457	2163.88	66.317	63.12	66.325	63.041	60.159	57.08	12.316	12.079	12.277	12.077	0	251998	2165	4492212	17	XY_10	FT2Sustained	cell_2.txt	XY_10FT2Sustained17	FT2Sustained17	XY_10-FT2Sustained-cell_2.txt	XY_10FT2Sustained	96	1000	NA	2229.12	NA	2227.3	0.946922	1.17307	0.149045	10	0.0471321
76	18	116.457	2169.76	66.317	63.12	66.312	63.017	60.159	57.08	12.316	12.079	12.277	12.077	0	252683	2174	4504428	18	XY_10	FT2Sustained	cell_2.txt	XY_10FT2Sustained18	FT2Sustained18	XY_10-FT2Sustained-cell_2.txt	XY_10FT2Sustained	102	1000	NA	2229.12	NA	2227.3	0.95171	1.17702	0.1529	10	0.0483514
77	19	116.457	2165.26	66.554	62.883	66.591	62.819	60.396	56.843	12.316	12.079	12.277	12.077	0	252159	2169	4495080	19	XY_10	FT2Sustained	cell_2.txt	XY_10FT2Sustained19	FT2Sustained19	XY_10-FT2Sustained-cell_2.txt	XY_10FT2Sustained	108	1000	NA	2229.12	NA	2227.3	0.948046	1.2137	0.184409	10	0.0583153
78	20	116.457	2172.74	66.791	62.646	66.837	62.616	60.633	56.606	12.316	12.079	12.277	12.077	0	253030	2180	4510614	20	XY_10	FT2Sustained	cell_2.txt	XY_10FT2Sustained20	FT2Sustained20	XY_10-FT2Sustained-cell_2.txt	XY_10FT2Sustained	114	1000	NA	2229.12	NA	2227.3	0.954134	1.23699	0.202231	10	0.0639511
79	21	116.457	2162.12	66.791	62.646	66.842	62.616	60.633	56.606	12.316	12.079	12.277	12.077	0	251793	2159	4488567	21	XY_10	FT2Sustained	cell_2.txt	XY_10FT2Sustained21	FT2Sustained21	XY_10-FT2Sustained-cell_2.txt	XY_10FT2Sustained	120	1000	NA	2229.12	NA	2227.3	0.945494	1.22469	0.212814	10	0.0672976
80	22	116.457	2155.69	66.317	62.646	66.371	62.615	60.159	56.606	12.316	12.079	12.277	12.077	0	251045	2157	4475219	22	XY_10	FT2Sustained	cell_2.txt	XY_10FT2Sustained22	FT2Sustained22	XY_10-FT2Sustained-cell_2.txt	XY_10FT2Sustained	126	1000	NA	2229.12	NA	2227.3	0.940262	1.24665	0.228158	10	0.0721499
81	23	116.457	2174.21	66.08	62.646	66.139	62.638	59.922	56.606	12.316	12.079	12.277	12.077	0	253200	2170	4513651	23	XY_10	FT2Sustained	cell_2.txt	XY_10FT2Sustained23	FT2Sustained23	XY_10-FT2Sustained-cell_2.txt	XY_10FT2Sustained	132	1000	NA	2229.12	NA	2227.3	0.955324	1.25235	0.244443	10	0.0772997
82	24	116.457	2207.27	63.949	59.093	63.965	59.033	57.791	53.054	12.316	12.079	12.277	12.077	0	257051	2209	4582285	24	XY_10	FT2Sustained	cell_2.txt	XY_10FT2Sustained24	FT2Sustained24	XY_10-FT2Sustained-cell_2.txt	XY_10FT2Sustained	138	1000	NA	2229.12	NA	2227.3	0.982222	1.26768	0.243688	10	0.0770609
83	25	116.457	2216.41	63.949	58.857	63.974	58.81	57.791	52.817	12.316	12.079	12.277	12.077	0	258116	2206	4601274	25	XY_10	FT2Sustained	cell_2.txt	XY_10FT2Sustained25	FT2Sustained25	XY_10-FT2Sustained-cell_2.txt	XY_10FT2Sustained	144	1000	NA	2229.12	NA	2227.3	0.989664	1.28205	0.25749	10	0.0814255
84	26	116.457	2224.24	63.949	58.857	63.982	58.821	57.791	52.817	12.316	12.079	12.277	12.077	0	259027	2223	4617512	26	XY_10	FT2Sustained	cell_2.txt	XY_10FT2Sustained26	FT2Sustained26	XY_10-FT2Sustained-cell_2.txt	XY_10FT2Sustained	150	1000	NA	2229.12	NA	2227.3	0.996028	1.28596	0.266226	10	0.084188
85	27	116.457	2227.43	63.949	58.857	64.019	58.827	57.791	52.817	12.316	12.079	12.277	12.077	0	259398	2227	4624134	27	XY_10	FT2Sustained	cell_2.txt	XY_10FT2Sustained27	FT2Sustained27	XY_10-FT2Sustained-cell_2.txt	XY_10FT2Sustained	156	1000	NA	2229.12	NA	2227.3	0.998623	1.29519	0.277703	10	0.0878173
86	28	116.457	2225.05	63.949	58.857	64.033	58.831	57.791	52.817	12.316	12.079	12.277	12.077	0	259121	2222	4619199	28	XY_10	FT2Sustained	cell_2.txt	XY_10FT2Sustained28	FT2Sustained28	XY_10-FT2Sustained-cell_2.txt	XY_10FT2Sustained	162	1000	NA	2229.12	NA	2227.3	0.996689	1.28011	0.283454	10	0.0896361
87	29	116.457	2232.5	63.712	58.857	63.796	58.858	57.554	52.817	12.316	12.079	12.277	12.077	0	259989	2226	4634667	29	XY_10	FT2Sustained	cell_2.txt	XY_10FT2Sustained29	FT2Sustained29	XY_10-FT2Sustained-cell_2.txt	XY_10FT2Sustained	168	1000	NA	2229.12	NA	2227.3	1.00275	1.30457	0.283721	10	0.0897204
88	1	99.628	2076.64	50.093	61.58	50.122	61.554	44.527	55.896	11.132	11.369	11.383	11.143	90	206890	2075	3688111	1	XY_10	FT2Sustained	cell_3.txt	XY_10FT2Sustained1	FT2Sustained1	XY_10-FT2Sustained-cell_3.txt	XY_10FT2Sustained	0	1000	NA	2086.69	NA	2528.16	0.990748	0.972795	0.0152541	10	0.00482376
89	2	99.628	2105.58	46.777	63.949	46.74	63.964	41.211	58.264	11.132	11.369	11.383	11.143	90	209774	2104	3739513	2	XY_10	FT2Sustained	cell_3.txt	XY_10FT2Sustained2	FT2Sustained2	XY_10-FT2Sustained-cell_3.txt	XY_10FT2Sustained	6	1000	NA	2086.69	NA	2528.16	1.01738	1.01342	0.0124782	10	0.00394597
90	3	99.628	2111.05	46.777	63.949	46.732	63.976	41.211	58.264	11.132	11.369	11.383	11.143	90	210318	2103	3749220	3	XY_10	FT2Sustained	cell_3.txt	XY_10FT2Sustained3	FT2Sustained3	XY_10-FT2Sustained-cell_3.txt	XY_10FT2Sustained	12	1000	NA	2086.69	NA	2528.16	1.02241	1.01913	0.0149773	10	0.00473623
91	4	99.628	2053.51	47.488	63.238	47.455	63.235	41.922	57.554	11.132	11.369	11.383	11.143	90	204586	2050	3647025	4	XY_10	FT2Sustained	cell_3.txt	XY_10FT2Sustained4	FT2Sustained4	XY_10-FT2Sustained-cell_3.txt	XY_10FT2Sustained	18	1000	NA	2086.69	NA	2528.16	0.969459	0.994652	0.0189639	10	0.00599691
92	5	99.628	2056.04	47.251	63.712	47.208	63.754	41.685	58.028	11.132	11.369	11.383	11.143	90	204839	2047	3651533	5	XY_10	FT2Sustained	cell_3.txt	XY_10FT2Sustained5	FT2Sustained5	XY_10-FT2Sustained-cell_3.txt	XY_10FT2Sustained	24	1000	NA	2086.69	NA	2528.16	0.971795	0.98849	0.0276122	10	0.00873176
93	6	99.628	2081.78	47.251	64.186	47.218	64.207	41.685	58.501	11.132	11.369	11.383	11.143	90	207403	2068	3697247	6	XY_10	FT2Sustained	cell_3.txt	XY_10FT2Sustained6	FT2Sustained6	XY_10-FT2Sustained-cell_3.txt	XY_10FT2Sustained	30	1000	NA	2086.69	NA	2528.16	0.995481	1.00817	0.042946	10	0.0135807
94	7	99.628	2096.03	47.962	63.712	47.964	63.673	42.396	58.028	11.132	11.369	11.383	11.143	90	208823	2087	3722555	7	XY_10	FT2Sustained	cell_3.txt	XY_10FT2Sustained7	FT2Sustained7	XY_10-FT2Sustained-cell_3.txt	XY_10FT2Sustained	36	1000	NA	2086.69	NA	2528.16	1.00859	0.998491	0.0757151	10	0.0239432
95	8	99.628	2127.82	48.672	63.712	48.68	63.711	43.106	58.028	11.132	11.369	11.383	11.143	90	211990	2120	3779009	8	XY_10	FT2Sustained	cell_3.txt	XY_10FT2Sustained8	FT2Sustained8	XY_10-FT2Sustained-cell_3.txt	XY_10FT2Sustained	42	1000	NA	2086.69	NA	2528.16	1.03785	1.01252	0.0944329	10	0.0298623
96	9	99.628	2137.97	48.672	63.712	48.68	63.749	43.106	58.028	11.132	11.369	11.383	11.143	90	213001	2136	3797041	9	XY_10	FT2Sustained	cell_3.txt	XY_10FT2Sustained9	FT2Sustained9	XY_10-FT2Sustained-cell_3.txt	XY_10FT2Sustained	48	1000	NA	2086.69	NA	2528.16	1.04719	1.00799	0.0980756	10	0.0310142
97	10	99.628	2134.8	48.435	63.475	48.457	63.511	42.869	57.791	11.132	11.369	11.383	11.143	90	212685	2126	3791400	10	XY_10	FT2Sustained	cell_3.txt	XY_10FT2Sustained10	FT2Sustained10	XY_10-FT2Sustained-cell_3.txt	XY_10FT2Sustained	54	1000	NA	2086.69	NA	2528.16	1.04427	1.0214	0.0835659	10	0.0264258
98	11	99.628	2170.02	47.962	62.528	47.967	62.555	42.396	56.843	11.132	11.369	11.383	11.143	90	216194	2163	3853960	11	XY_10	FT2Sustained	cell_3.txt	XY_10FT2Sustained11	FT2Sustained11	XY_10-FT2Sustained-cell_3.txt	XY_10FT2Sustained	60	1000	NA	2086.69	NA	2528.16	1.07668	1.04249	0.0730199	10	0.0230909
99	12	99.628	2204.47	48.672	61.107	48.672	61.107	43.106	55.422	11.132	11.369	11.383	11.143	90	219626	2190	3915140	12	XY_10	FT2Sustained	cell_3.txt	XY_10FT2Sustained12	FT2Sustained12	XY_10-FT2Sustained-cell_3.txt	XY_10FT2Sustained	66	1000	NA	2086.69	NA	2528.16	1.10838	1.09392	0.083409	10	0.0263762
100	13	99.628	2238.88	49.383	60.87	49.398	60.868	43.817	55.185	11.132	11.369	11.383	11.143	90	223054	2230	3976255	13	XY_10	FT2Sustained	cell_3.txt	XY_10FT2Sustained13	FT2Sustained13	XY_10-FT2Sustained-cell_3.txt	XY_10FT2Sustained	72	1000	NA	2086.69	NA	2528.16	1.14005	1.12906	0.104531	10	0.0330555
101	14	99.628	2260.05	49.856	60.633	49.893	60.608	44.29	54.949	11.132	11.369	11.383	11.143	90	225164	2261	4013858	14	XY_10	FT2Sustained	cell_3.txt	XY_10FT2Sustained14	FT2Sustained14	XY_10-FT2Sustained-cell_3.txt	XY_10FT2Sustained	78	1000	NA	2086.69	NA	2528.16	1.15953	1.14322	0.122988	10	0.0388921
102	15	99.628	2259.2	50.093	60.633	50.157	60.579	44.527	54.949	11.132	11.369	11.383	11.143	90	225079	2254	4012344	15	XY_10	FT2Sustained	cell_3.txt	XY_10FT2Sustained15	FT2Sustained15	XY_10-FT2Sustained-cell_3.txt	XY_10FT2Sustained	84	1000	NA	2086.69	NA	2528.16	1.15875	1.13626	0.133313	10	0.0421573
103	16	99.628	2321.56	50.567	59.922	50.63	59.869	45.001	54.238	11.132	11.369	11.383	11.143	90	231292	2319	4123095	16	XY_10	FT2Sustained	cell_3.txt	XY_10FT2Sustained16	FT2Sustained16	XY_10-FT2Sustained-cell_3.txt	XY_10FT2Sustained	90	1000	NA	2086.69	NA	2528.16	1.21613	1.14983	0.140835	10	0.044536
104	17	99.628	2321.67	50.093	59.685	50.14	59.6	44.527	54.001	11.132	11.369	11.383	11.143	90	231302	2320	4123284	17	XY_10	FT2Sustained	cell_3.txt	XY_10FT2Sustained17	FT2Sustained17	XY_10-FT2Sustained-cell_3.txt	XY_10FT2Sustained	96	1000	NA	2086.69	NA	2528.16	1.21623	1.17307	0.149045	10	0.0471321
105	18	99.628	2319.3	49.856	59.685	49.887	59.615	44.29	54.001	11.132	11.369	11.383	11.143	90	231066	2317	4119077	18	XY_10	FT2Sustained	cell_3.txt	XY_10FT2Sustained18	FT2Sustained18	XY_10-FT2Sustained-cell_3.txt	XY_10FT2Sustained	102	1000	NA	2086.69	NA	2528.16	1.21405	1.17702	0.1529	10	0.0483514
106	19	99.628	2349.76	50.567	59.685	50.615	59.629	45.001	54.001	11.132	11.369	11.383	11.143	90	234101	2343	4173169	19	XY_10	FT2Sustained	cell_3.txt	XY_10FT2Sustained19	FT2Sustained19	XY_10-FT2Sustained-cell_3.txt	XY_10FT2Sustained	108	1000	NA	2086.69	NA	2528.16	1.24208	1.2137	0.184409	10	0.0583153
107	20	99.628	2406.93	50.567	60.633	50.631	60.584	45.001	54.949	11.132	11.369	11.383	11.143	90	239796	2405	4274700	20	XY_10	FT2Sustained	cell_3.txt	XY_10FT2Sustained20	FT2Sustained20	XY_10-FT2Sustained-cell_3.txt	XY_10FT2Sustained	114	1000	NA	2086.69	NA	2528.16	1.29469	1.23699	0.202231	10	0.0639511
108	21	99.628	2413.9	50.33	60.87	50.403	60.846	44.764	55.185	11.132	11.369	11.383	11.143	90	240491	2421	4287079	21	XY_10	FT2Sustained	cell_3.txt	XY_10FT2Sustained21	FT2Sustained21	XY_10-FT2Sustained-cell_3.txt	XY_10FT2Sustained	120	1000	NA	2086.69	NA	2528.16	1.3011	1.22469	0.212814	10	0.0672976
109	22	99.628	2420.25	49.856	60.87	49.934	60.812	44.29	55.185	11.132	11.369	11.383	11.143	90	241124	2427	4298369	22	XY_10	FT2Sustained	cell_3.txt	XY_10FT2Sustained22	FT2Sustained22	XY_10-FT2Sustained-cell_3.txt	XY_10FT2Sustained	126	1000	NA	2086.69	NA	2528.16	1.30695	1.24665	0.228158	10	0.0721499
110	23	99.628	2456.56	50.093	60.87	50.178	60.8	44.527	55.185	11.132	11.369	11.383	11.143	90	244741	2467	4362846	23	XY_10	FT2Sustained	cell_3.txt	XY_10FT2Sustained23	FT2Sustained23	XY_10-FT2Sustained-cell_3.txt	XY_10FT2Sustained	132	1000	NA	2086.69	NA	2528.16	1.34036	1.25235	0.244443	10	0.0772997
111	24	99.628	2484.6	50.093	61.107	50.152	61.022	44.527	55.422	11.132	11.369	11.383	11.143	90	247534	2481	4412647	24	XY_10	FT2Sustained	cell_3.txt	XY_10FT2Sustained24	FT2Sustained24	XY_10-FT2Sustained-cell_3.txt	XY_10FT2Sustained	138	1000	NA	2086.69	NA	2528.16	1.36616	1.26768	0.243688	10	0.0770609
112	25	99.628	2522.9	50.093	61.343	50.16	61.307	44.527	55.659	11.132	11.369	11.383	11.143	90	251350	2529	4480665	25	XY_10	FT2Sustained	cell_3.txt	XY_10FT2Sustained25	FT2Sustained25	XY_10-FT2Sustained-cell_3.txt	XY_10FT2Sustained	144	1000	NA	2086.69	NA	2528.16	1.4014	1.28205	0.25749	10	0.0814255
113	26	99.628	2526.66	49.619	60.87	49.681	60.815	44.054	55.185	11.132	11.369	11.383	11.143	90	251725	2540	4487342	26	XY_10	FT2Sustained	cell_3.txt	XY_10FT2Sustained26	FT2Sustained26	XY_10-FT2Sustained-cell_3.txt	XY_10FT2Sustained	150	1000	NA	2086.69	NA	2528.16	1.40486	1.28596	0.266226	10	0.084188
114	27	99.628	2557.3	49.619	60.87	49.685	60.842	44.054	55.185	11.132	11.369	11.383	11.143	90	254777	2563	4541759	27	XY_10	FT2Sustained	cell_3.txt	XY_10FT2Sustained27	FT2Sustained27	XY_10-FT2Sustained-cell_3.txt	XY_10FT2Sustained	156	1000	NA	2086.69	NA	2528.16	1.43306	1.29519	0.277703	10	0.0878173
115	28	99.628	2508.82	49.619	60.633	49.726	60.606	44.054	54.949	11.132	11.369	11.383	11.143	90	249948	2513	4455666	28	XY_10	FT2Sustained	cell_3.txt	XY_10FT2Sustained28	FT2Sustained28	XY_10-FT2Sustained-cell_3.txt	XY_10FT2Sustained	162	1000	NA	2086.69	NA	2528.16	1.38845	1.28011	0.283454	10	0.0896361
116	29	99.628	2519.88	49.619	60.633	49.73	60.605	44.054	54.949	11.132	11.369	11.383	11.143	90	251050	2515	4475311	29	XY_10	FT2Sustained	cell_3.txt	XY_10FT2Sustained29	FT2Sustained29	XY_10-FT2Sustained-cell_3.txt	XY_10FT2Sustained	168	1000	NA	2086.69	NA	2528.16	1.39863	1.30457	0.283721	10	0.0897204
117	1	110.566	2062.2	32.093	27.356	32.099	27.338	26.053	21.553	12.079	11.606	12.088	11.646	0	228010	2070	4064603	1	XY_10	FT2Sustained	cell_4.txt	XY_10FT2Sustained1	FT2Sustained1	XY_10-FT2Sustained-cell_4.txt	XY_10FT2Sustained	0	1000	NA	2077.98	NA	2416.46	0.98536	0.972795	0.0152541	10	0.00482376
118	2	110.566	2087.11	28.303	29.251	28.289	29.278	22.264	23.448	12.079	11.606	12.088	11.646	0	230764	2089	4113683	2	XY_10	FT2Sustained	cell_4.txt	XY_10FT2Sustained2	FT2Sustained2	XY_10-FT2Sustained-cell_4.txt	XY_10FT2Sustained	6	1000	NA	2077.98	NA	2416.46	1.00846	1.01342	0.0124782	10	0.00394597
119	3	110.566	2109.6	28.066	29.487	28.113	29.496	22.027	23.685	12.079	11.606	12.088	11.646	0	233251	2114	4158023	3	XY_10	FT2Sustained	cell_4.txt	XY_10FT2Sustained3	FT2Sustained3	XY_10-FT2Sustained-cell_4.txt	XY_10FT2Sustained	12	1000	NA	2077.98	NA	2416.46	1.02933	1.01913	0.0149773	10	0.00473623
120	4	110.566	2053.03	28.066	29.487	28.101	29.463	22.027	23.685	12.079	11.606	12.088	11.646	0	226996	2059	4046519	4	XY_10	FT2Sustained	cell_4.txt	XY_10FT2Sustained4	FT2Sustained4	XY_10-FT2Sustained-cell_4.txt	XY_10FT2Sustained	18	1000	NA	2077.98	NA	2416.46	0.976849	0.994652	0.0189639	10	0.00599691
121	5	110.566	2047.05	27.356	29.961	27.391	29.948	21.316	24.158	12.079	11.606	12.088	11.646	0	226335	2050	4034742	5	XY_10	FT2Sustained	cell_4.txt	XY_10FT2Sustained5	FT2Sustained5	XY_10-FT2Sustained-cell_4.txt	XY_10FT2Sustained	24	1000	NA	2077.98	NA	2416.46	0.971306	0.98849	0.0276122	10	0.00873176
122	6	110.566	2097.06	25.698	30.672	25.742	30.685	19.658	24.869	12.079	11.606	12.088	11.646	0	231864	2099	4133305	6	XY_10	FT2Sustained	cell_4.txt	XY_10FT2Sustained6	FT2Sustained6	XY_10-FT2Sustained-cell_4.txt	XY_10FT2Sustained	30	1000	NA	2077.98	NA	2416.46	1.0177	1.00817	0.042946	10	0.0135807
123	7	110.566	2115.23	24.277	30.909	24.322	30.933	18.237	25.106	12.079	11.606	12.088	11.646	0	233873	2110	4169112	7	XY_10	FT2Sustained	cell_4.txt	XY_10FT2Sustained7	FT2Sustained7	XY_10-FT2Sustained-cell_4.txt	XY_10FT2Sustained	36	1000	NA	2077.98	NA	2416.46	1.03455	0.998491	0.0757151	10	0.0239432
124	8	110.566	2102.89	23.803	30.909	23.826	30.933	17.764	25.106	12.079	11.606	12.088	11.646	0	232509	2105	4144797	8	XY_10	FT2Sustained	cell_4.txt	XY_10FT2Sustained8	FT2Sustained8	XY_10-FT2Sustained-cell_4.txt	XY_10FT2Sustained	42	1000	NA	2077.98	NA	2416.46	1.0231	1.01252	0.0944329	10	0.0298623
125	9	110.566	2091.09	23.093	30.672	23.103	30.68	17.053	24.869	12.079	11.606	12.088	11.646	0	231204	2101	4121533	9	XY_10	FT2Sustained	cell_4.txt	XY_10FT2Sustained9	FT2Sustained9	XY_10-FT2Sustained-cell_4.txt	XY_10FT2Sustained	48	1000	NA	2077.98	NA	2416.46	1.01215	1.00799	0.0980756	10	0.0310142
126	10	110.566	2099.65	22.856	30.672	22.846	30.688	16.816	24.869	12.079	11.606	12.088	11.646	0	232150	2099	4138406	10	XY_10	FT2Sustained	cell_4.txt	XY_10FT2Sustained10	FT2Sustained10	XY_10-FT2Sustained-cell_4.txt	XY_10FT2Sustained	54	1000	NA	2077.98	NA	2416.46	1.0201	1.0214	0.0835659	10	0.0264258
127	11	110.566	2105.01	22.382	30.672	22.38	30.708	16.342	24.869	12.079	11.606	12.088	11.646	0	232744	2104	4148981	11	XY_10	FT2Sustained	cell_4.txt	XY_10FT2Sustained11	FT2Sustained11	XY_10-FT2Sustained-cell_4.txt	XY_10FT2Sustained	60	1000	NA	2077.98	NA	2416.46	1.02507	1.04249	0.0730199	10	0.0230909
128	12	110.566	2140.55	21.908	30.672	21.926	30.722	15.869	24.869	12.079	11.606	12.088	11.646	0	236673	2141	4219026	12	XY_10	FT2Sustained	cell_4.txt	XY_10FT2Sustained12	FT2Sustained12	XY_10-FT2Sustained-cell_4.txt	XY_10FT2Sustained	66	1000	NA	2077.98	NA	2416.46	1.05804	1.09392	0.083409	10	0.0263762
129	13	110.566	2177.47	21.198	30.198	21.22	30.242	15.158	24.395	12.079	11.606	12.088	11.646	0	240755	2186	4291786	13	XY_10	FT2Sustained	cell_4.txt	XY_10FT2Sustained13	FT2Sustained13	XY_10-FT2Sustained-cell_4.txt	XY_10FT2Sustained	72	1000	NA	2077.98	NA	2416.46	1.09228	1.12906	0.104531	10	0.0330555
130	14	110.566	2174.87	20.724	29.724	20.744	29.747	14.685	23.922	12.079	11.606	12.088	11.646	0	240467	2176	4286664	14	XY_10	FT2Sustained	cell_4.txt	XY_10FT2Sustained14	FT2Sustained14	XY_10-FT2Sustained-cell_4.txt	XY_10FT2Sustained	78	1000	NA	2077.98	NA	2416.46	1.08987	1.14322	0.122988	10	0.0388921
131	15	110.566	2175.22	20.25	29.014	20.291	29.043	14.211	23.211	12.079	11.606	12.088	11.646	0	240506	2183	4287358	15	XY_10	FT2Sustained	cell_4.txt	XY_10FT2Sustained15	FT2Sustained15	XY_10-FT2Sustained-cell_4.txt	XY_10FT2Sustained	84	1000	NA	2077.98	NA	2416.46	1.0902	1.13626	0.133313	10	0.0421573
132	16	110.566	2181.85	19.303	27.356	19.357	27.363	13.263	21.553	12.079	11.606	12.088	11.646	0	241239	2179	4300421	16	XY_10	FT2Sustained	cell_4.txt	XY_10FT2Sustained16	FT2Sustained16	XY_10-FT2Sustained-cell_4.txt	XY_10FT2Sustained	90	1000	NA	2077.98	NA	2416.46	1.09635	1.14983	0.140835	10	0.044536
133	17	110.566	2207.21	17.882	25.935	17.904	25.927	11.842	20.132	12.079	11.606	12.088	11.646	0	244043	2204	4350412	17	XY_10	FT2Sustained	cell_4.txt	XY_10FT2Sustained17	FT2Sustained17	XY_10-FT2Sustained-cell_4.txt	XY_10FT2Sustained	96	1000	NA	2077.98	NA	2416.46	1.11988	1.17307	0.149045	10	0.0471321
134	18	110.566	2241.97	17.171	25.224	17.174	25.149	11.132	19.421	12.079	11.606	12.088	11.646	0	247886	2240	4418922	18	XY_10	FT2Sustained	cell_4.txt	XY_10FT2Sustained18	FT2Sustained18	XY_10-FT2Sustained-cell_4.txt	XY_10FT2Sustained	102	1000	NA	2077.98	NA	2416.46	1.15212	1.17702	0.1529	10	0.0483514
135	19	110.566	2272	16.935	25.224	16.921	25.159	10.895	19.421	12.079	11.606	12.088	11.646	0	251207	2275	4478106	19	XY_10	FT2Sustained	cell_4.txt	XY_10FT2Sustained19	FT2Sustained19	XY_10-FT2Sustained-cell_4.txt	XY_10FT2Sustained	108	1000	NA	2077.98	NA	2416.46	1.17998	1.2137	0.184409	10	0.0583153
136	20	110.566	2306.81	16.935	26.172	16.929	26.162	10.895	20.369	12.079	11.606	12.088	11.646	0	255056	2302	4546729	20	XY_10	FT2Sustained	cell_4.txt	XY_10FT2Sustained20	FT2Sustained20	XY_10-FT2Sustained-cell_4.txt	XY_10FT2Sustained	114	1000	NA	2077.98	NA	2416.46	1.21227	1.23699	0.202231	10	0.0639511
137	21	110.566	2298.74	16.698	26.408	16.704	26.419	10.658	20.606	12.079	11.606	12.088	11.646	0	254163	2304	4530807	21	XY_10	FT2Sustained	cell_4.txt	XY_10FT2Sustained21	FT2Sustained21	XY_10-FT2Sustained-cell_4.txt	XY_10FT2Sustained	120	1000	NA	2077.98	NA	2416.46	1.20478	1.22469	0.212814	10	0.0672976
138	22	110.566	2349.37	16.224	26.645	16.202	26.641	10.184	20.843	12.079	11.606	12.088	11.646	0	259761	2348	4630606	22	XY_10	FT2Sustained	cell_4.txt	XY_10FT2Sustained22	FT2Sustained22	XY_10-FT2Sustained-cell_4.txt	XY_10FT2Sustained	126	1000	NA	2077.98	NA	2416.46	1.25175	1.24665	0.228158	10	0.0721499
139	23	110.566	2383.47	15.513	26.645	15.478	26.618	9.474	20.843	12.079	11.606	12.088	11.646	0	263532	2393	4697820	23	XY_10	FT2Sustained	cell_4.txt	XY_10FT2Sustained23	FT2Sustained23	XY_10-FT2Sustained-cell_4.txt	XY_10FT2Sustained	132	1000	NA	2077.98	NA	2416.46	1.28339	1.25235	0.244443	10	0.0772997
140	24	110.566	2422.72	15.513	26.645	15.514	26.654	9.474	20.843	12.079	11.606	12.088	11.646	0	267871	2425	4775180	24	XY_10	FT2Sustained	cell_4.txt	XY_10FT2Sustained24	FT2Sustained24	XY_10-FT2Sustained-cell_4.txt	XY_10FT2Sustained	138	1000	NA	2077.98	NA	2416.46	1.3198	1.26768	0.243688	10	0.0770609
141	25	110.566	2449.49	16.461	27.593	16.46	27.599	10.421	21.79	12.079	11.606	12.088	11.646	0	270831	2449	4827934	25	XY_10	FT2Sustained	cell_4.txt	XY_10FT2Sustained25	FT2Sustained25	XY_10-FT2Sustained-cell_4.txt	XY_10FT2Sustained	144	1000	NA	2077.98	NA	2416.46	1.34463	1.28205	0.25749	10	0.0814255
142	26	110.566	2434.37	17.171	27.83	17.129	27.808	11.132	22.027	12.079	11.606	12.088	11.646	0	269159	2433	4798139	26	XY_10	FT2Sustained	cell_4.txt	XY_10FT2Sustained26	FT2Sustained26	XY_10-FT2Sustained-cell_4.txt	XY_10FT2Sustained	150	1000	NA	2077.98	NA	2416.46	1.3306	1.28596	0.266226	10	0.084188
143	27	110.566	2404.43	17.882	28.303	17.801	28.28	11.842	22.5	12.079	11.606	12.088	11.646	0	265849	2415	4739128	27	XY_10	FT2Sustained	cell_4.txt	XY_10FT2Sustained27	FT2Sustained27	XY_10-FT2Sustained-cell_4.txt	XY_10FT2Sustained	156	1000	NA	2077.98	NA	2416.46	1.30283	1.29519	0.277703	10	0.0878173
144	28	110.566	2405.2	18.829	28.54	18.74	28.531	12.79	22.737	12.079	11.606	12.088	11.646	0	265934	2413	4740643	28	XY_10	FT2Sustained	cell_4.txt	XY_10FT2Sustained28	FT2Sustained28	XY_10-FT2Sustained-cell_4.txt	XY_10FT2Sustained	162	1000	NA	2077.98	NA	2416.46	1.30354	1.28011	0.283454	10	0.0896361
145	29	110.566	2421.85	18.829	28.303	18.74	28.283	12.79	22.5	12.079	11.606	12.088	11.646	0	267775	2422	4773468	29	XY_10	FT2Sustained	cell_4.txt	XY_10FT2Sustained29	FT2Sustained29	XY_10-FT2Sustained-cell_4.txt	XY_10FT2Sustained	168	1000	NA	2077.98	NA	2416.46	1.31899	1.30457	0.283721	10	0.0897204
146	1	81.508	2174.07	32.803	43.935	32.757	43.902	27.948	38.606	9.711	10.658	10.69	9.708	90	177205	2173	3158920	1	XY_10	FT2Sustained	cell_5.txt	XY_10FT2Sustained1	FT2Sustained1	XY_10-FT2Sustained-cell_5.txt	XY_10FT2Sustained	0	1000	NA	2196.66	NA	2527.24	0.981123	0.972795	0.0152541	10	0.00482376
147	2	81.508	2245.84	30.672	46.54	30.582	46.567	25.816	41.211	9.711	10.658	10.69	9.708	90	183055	2234	3263210	2	XY_10	FT2Sustained	cell_5.txt	XY_10FT2Sustained2	FT2Sustained2	XY_10-FT2Sustained-cell_5.txt	XY_10FT2Sustained	6	1000	NA	2196.66	NA	2527.24	1.0411	1.01342	0.0124782	10	0.00394597
148	3	81.508	2199.41	30.435	45.593	30.432	45.535	25.579	40.264	9.711	10.658	10.69	9.708	90	179270	2198	3195745	3	XY_10	FT2Sustained	cell_5.txt	XY_10FT2Sustained3	FT2Sustained3	XY_10-FT2Sustained-cell_5.txt	XY_10FT2Sustained	12	1000	NA	2196.66	NA	2527.24	1.0023	1.01913	0.0149773	10	0.00473623
149	4	81.508	2167.3	29.724	46.067	29.692	46.01	24.869	40.738	9.711	10.658	10.69	9.708	90	176653	2160	3149092	4	XY_10	FT2Sustained	cell_5.txt	XY_10FT2Sustained4	FT2Sustained4	XY_10-FT2Sustained-cell_5.txt	XY_10FT2Sustained	18	1000	NA	2196.66	NA	2527.24	0.975471	0.994652	0.0189639	10	0.00599691
150	5	81.508	2145.06	29.487	46.54	29.44	46.497	24.632	41.211	9.711	10.658	10.69	9.708	90	174840	2145	3116770	5	XY_10	FT2Sustained	cell_5.txt	XY_10FT2Sustained5	FT2Sustained5	XY_10-FT2Sustained-cell_5.txt	XY_10FT2Sustained	24	1000	NA	2196.66	NA	2527.24	0.956881	0.98849	0.0276122	10	0.00873176
151	6	81.508	2094.18	29.724	47.488	29.58	47.57	24.869	42.159	9.711	10.658	10.69	9.708	90	170694	2129	3042851	6	XY_10	FT2Sustained	cell_5.txt	XY_10FT2Sustained6	FT2Sustained6	XY_10-FT2Sustained-cell_5.txt	XY_10FT2Sustained	30	1000	NA	2196.66	NA	2527.24	0.914368	1.00817	0.042946	10	0.0135807
152	7	81.508	1960.69	29.724	47.488	29.43	47.682	24.869	42.159	9.711	10.658	10.69	9.708	90	159813	2052	2848884	7	XY_10	FT2Sustained	cell_5.txt	XY_10FT2Sustained7	FT2Sustained7	XY_10-FT2Sustained-cell_5.txt	XY_10FT2Sustained	36	1000	NA	2196.66	NA	2527.24	0.802813	0.998491	0.0757151	10	0.0239432
153	8	81.508	1907.93	29.487	47.488	29.177	47.748	24.632	42.159	9.711	10.658	10.69	9.708	90	155512	1999	2772216	8	XY_10	FT2Sustained	cell_5.txt	XY_10FT2Sustained8	FT2Sustained8	XY_10-FT2Sustained-cell_5.txt	XY_10FT2Sustained	42	1000	NA	2196.66	NA	2527.24	0.758719	1.01252	0.0944329	10	0.0298623
154	9	81.508	1892.44	29.014	47.014	28.682	47.276	24.158	41.685	9.711	10.658	10.69	9.708	90	154249	1988	2749711	9	XY_10	FT2Sustained	cell_5.txt	XY_10FT2Sustained9	FT2Sustained9	XY_10-FT2Sustained-cell_5.txt	XY_10FT2Sustained	48	1000	NA	2196.66	NA	2527.24	0.745775	1.00799	0.0980756	10	0.0310142
155	10	81.508	1980.98	27.356	46.54	27.088	46.689	22.5	41.211	9.711	10.658	10.69	9.708	90	161467	2059	2878367	10	XY_10	FT2Sustained	cell_5.txt	XY_10FT2Sustained10	FT2Sustained10	XY_10-FT2Sustained-cell_5.txt	XY_10FT2Sustained	54	1000	NA	2196.66	NA	2527.24	0.819769	1.0214	0.0835659	10	0.0264258
156	11	81.508	2070.27	25.935	46.54	25.721	46.695	21.079	41.211	9.711	10.658	10.69	9.708	90	168745	2117	3008106	11	XY_10	FT2Sustained	cell_5.txt	XY_10FT2Sustained11	FT2Sustained11	XY_10-FT2Sustained-cell_5.txt	XY_10FT2Sustained	60	1000	NA	2196.66	NA	2527.24	0.894386	1.04249	0.0730199	10	0.0230909
157	12	81.508	2172.16	24.751	46.54	24.557	46.686	19.895	41.211	9.711	10.658	10.69	9.708	90	177049	2236	3156141	12	XY_10	FT2Sustained	cell_5.txt	XY_10FT2Sustained12	FT2Sustained12	XY_10-FT2Sustained-cell_5.txt	XY_10FT2Sustained	66	1000	NA	2196.66	NA	2527.24	0.979525	1.09392	0.083409	10	0.0263762
158	13	81.508	2261.97	23.803	46.54	23.679	46.697	18.948	41.211	9.711	10.658	10.69	9.708	90	184370	2295	3286647	13	XY_10	FT2Sustained	cell_5.txt	XY_10FT2Sustained13	FT2Sustained13	XY_10-FT2Sustained-cell_5.txt	XY_10FT2Sustained	72	1000	NA	2196.66	NA	2527.24	1.05458	1.12906	0.104531	10	0.0330555
159	14	81.508	2333.94	22.619	46.304	22.578	46.371	17.764	40.975	9.711	10.658	10.69	9.708	90	190236	2347	3391220	14	XY_10	FT2Sustained	cell_5.txt	XY_10FT2Sustained14	FT2Sustained14	XY_10-FT2Sustained-cell_5.txt	XY_10FT2Sustained	78	1000	NA	2196.66	NA	2527.24	1.11473	1.14322	0.122988	10	0.0388921
160	15	81.508	2290.99	21.672	45.356	21.592	45.439	16.816	40.027	9.711	10.658	10.69	9.708	90	186734	2309	3328802	15	XY_10	FT2Sustained	cell_5.txt	XY_10FT2Sustained15	FT2Sustained15	XY_10-FT2Sustained-cell_5.txt	XY_10FT2Sustained	84	1000	NA	2196.66	NA	2527.24	1.07883	1.13626	0.133313	10	0.0421573
161	16	81.508	2277.43	20.724	43.935	20.637	44.038	15.869	38.606	9.711	10.658	10.69	9.708	90	185629	2292	3309104	16	XY_10	FT2Sustained	cell_5.txt	XY_10FT2Sustained16	FT2Sustained16	XY_10-FT2Sustained-cell_5.txt	XY_10FT2Sustained	90	1000	NA	2196.66	NA	2527.24	1.0675	1.14983	0.140835	10	0.044536
162	17	81.508	2296.83	19.54	42.988	19.449	43.113	14.685	37.659	9.711	10.658	10.69	9.708	90	187211	2308	3337291	17	XY_10	FT2Sustained	cell_5.txt	XY_10FT2Sustained17	FT2Sustained17	XY_10-FT2Sustained-cell_5.txt	XY_10FT2Sustained	96	1000	NA	2196.66	NA	2527.24	1.08371	1.17307	0.149045	10	0.0471321
163	18	81.508	2334.4	18.119	42.514	18.051	42.565	13.263	37.185	9.711	10.658	10.69	9.708	90	190273	2335	3391889	18	XY_10	FT2Sustained	cell_5.txt	XY_10FT2Sustained18	FT2Sustained18	XY_10-FT2Sustained-cell_5.txt	XY_10FT2Sustained	102	1000	NA	2196.66	NA	2527.24	1.11511	1.17702	0.1529	10	0.0483514
164	19	81.508	2391.67	17.408	42.04	17.371	42.083	12.553	36.711	9.711	10.658	10.69	9.708	90	194941	2383	3475094	19	XY_10	FT2Sustained	cell_5.txt	XY_10FT2Sustained19	FT2Sustained19	XY_10-FT2Sustained-cell_5.txt	XY_10FT2Sustained	108	1000	NA	2196.66	NA	2527.24	1.16296	1.2137	0.184409	10	0.0583153
165	20	81.508	2466.73	16.224	42.04	16.2	42.061	11.369	36.711	9.711	10.658	10.69	9.708	90	201059	2470	3584157	20	XY_10	FT2Sustained	cell_5.txt	XY_10FT2Sustained20	FT2Sustained20	XY_10-FT2Sustained-cell_5.txt	XY_10FT2Sustained	114	1000	NA	2196.66	NA	2527.24	1.22569	1.23699	0.202231	10	0.0639511
166	21	81.508	2430.76	15.75	41.804	15.705	41.842	10.895	36.474	9.711	10.658	10.69	9.708	90	198127	2431	3531894	21	XY_10	FT2Sustained	cell_5.txt	XY_10FT2Sustained21	FT2Sustained21	XY_10-FT2Sustained-cell_5.txt	XY_10FT2Sustained	120	1000	NA	2196.66	NA	2527.24	1.19563	1.22469	0.212814	10	0.0672976
167	22	81.508	2459.34	15.75	41.804	15.709	41.861	10.895	36.474	9.711	10.658	10.69	9.708	90	200457	2460	3573417	22	XY_10	FT2Sustained	cell_5.txt	XY_10FT2Sustained22	FT2Sustained22	XY_10-FT2Sustained-cell_5.txt	XY_10FT2Sustained	126	1000	NA	2196.66	NA	2527.24	1.21951	1.24665	0.228158	10	0.0721499
168	23	81.508	2415.55	15.75	41.33	15.636	41.423	10.895	36.001	9.711	10.658	10.69	9.708	90	196888	2456	3509799	23	XY_10	FT2Sustained	cell_5.txt	XY_10FT2Sustained23	FT2Sustained23	XY_10-FT2Sustained-cell_5.txt	XY_10FT2Sustained	132	1000	NA	2196.66	NA	2527.24	1.18292	1.25235	0.244443	10	0.0772997
169	24	81.508	2479.97	14.803	40.382	14.73	40.41	9.948	35.053	9.711	10.658	10.69	9.708	90	202138	2492	3603395	24	XY_10	FT2Sustained	cell_5.txt	XY_10FT2Sustained24	FT2Sustained24	XY_10-FT2Sustained-cell_5.txt	XY_10FT2Sustained	138	1000	NA	2196.66	NA	2527.24	1.23675	1.26768	0.243688	10	0.0770609
170	25	81.508	2542.6	12.908	38.488	12.912	38.511	8.053	33.159	9.711	10.658	10.69	9.708	90	207243	2546	3694398	25	XY_10	FT2Sustained	cell_5.txt	XY_10FT2Sustained25	FT2Sustained25	XY_10-FT2Sustained-cell_5.txt	XY_10FT2Sustained	144	1000	NA	2196.66	NA	2527.24	1.28909	1.28205	0.25749	10	0.0814255
171	26	81.508	2502.3	11.487	37.303	11.49	37.307	6.632	31.974	9.711	10.658	10.69	9.708	90	203958	2498	3635836	26	XY_10	FT2Sustained	cell_5.txt	XY_10FT2Sustained26	FT2Sustained26	XY_10-FT2Sustained-cell_5.txt	XY_10FT2Sustained	150	1000	NA	2196.66	NA	2527.24	1.25541	1.28596	0.266226	10	0.084188
172	27	81.508	2517.28	10.303	36.83	10.291	36.809	5.447	31.501	9.711	10.658	10.69	9.708	90	205179	2520	3657610	27	XY_10	FT2Sustained	cell_5.txt	XY_10FT2Sustained27	FT2Sustained27	XY_10-FT2Sustained-cell_5.txt	XY_10FT2Sustained	156	1000	NA	2196.66	NA	2527.24	1.26793	1.29519	0.277703	10	0.0878173
173	28	81.508	2503.22	9.119	36.356	9.188	36.382	4.263	31.027	9.711	10.658	10.69	9.708	90	204033	2489	3637175	28	XY_10	FT2Sustained	cell_5.txt	XY_10FT2Sustained28	FT2Sustained28	XY_10-FT2Sustained-cell_5.txt	XY_10FT2Sustained	162	1000	NA	2196.66	NA	2527.24	1.25618	1.28011	0.283454	10	0.0896361
174	29	81.508	2586.15	17.882	44.409	17.826	44.425	13.027	39.08	9.711	10.658	10.69	9.708	90	210793	2588	3757676	29	XY_10	FT2Sustained	cell_5.txt	XY_10FT2Sustained29	FT2Sustained29	XY_10-FT2Sustained-cell_5.txt	XY_10FT2Sustained	168	1000	NA	2196.66	NA	2527.24	1.32548	1.30457	0.283721	10	0.0897204
175	1	140.69	1648.37	91.66	94.147	91.654	94.139	85.028	87.397	13.263	13.5	13.491	13.278	90	231910	1647	4134115	1	XY_10	FT2Sustained	cell_6.txt	XY_10FT2Sustained1	FT2Sustained1	XY_10-FT2Sustained-cell_6.txt	XY_10FT2Sustained	0	1000	NA	1671.73	NA	2293.88	0.96523	0.972795	0.0152541	10	0.00482376
176	2	140.69	1680.35	90.239	96.042	90.254	96.034	83.607	89.291	13.263	13.5	13.491	13.278	90	236409	1676	4214318	2	XY_10	FT2Sustained	cell_6.txt	XY_10FT2Sustained2	FT2Sustained2	XY_10-FT2Sustained-cell_6.txt	XY_10FT2Sustained	6	1000	NA	1671.73	NA	2293.88	1.01284	1.01342	0.0124782	10	0.00394597
177	3	140.69	1674.77	89.765	95.805	89.791	95.83	83.133	89.055	13.263	13.5	13.491	13.278	90	235623	1675	4200313	3	XY_10	FT2Sustained	cell_6.txt	XY_10FT2Sustained3	FT2Sustained3	XY_10-FT2Sustained-cell_6.txt	XY_10FT2Sustained	12	1000	NA	1671.73	NA	2293.88	1.00452	1.01913	0.0149773	10	0.00473623
178	4	140.69	1683.42	89.055	95.805	89.155	95.749	82.423	89.055	13.263	13.5	13.491	13.278	90	236841	1663	4222021	4	XY_10	FT2Sustained	cell_6.txt	XY_10FT2Sustained4	FT2Sustained4	XY_10-FT2Sustained-cell_6.txt	XY_10FT2Sustained	18	1000	NA	1671.73	NA	2293.88	1.01741	0.994652	0.0189639	10	0.00599691
179	5	140.69	1703.8	88.581	96.042	88.725	95.932	81.949	89.291	13.263	13.5	13.491	13.278	90	239707	1679	4273117	5	XY_10	FT2Sustained	cell_6.txt	XY_10FT2Sustained5	FT2Sustained5	XY_10-FT2Sustained-cell_6.txt	XY_10FT2Sustained	24	1000	NA	1671.73	NA	2293.88	1.04774	0.98849	0.0276122	10	0.00873176
180	6	140.69	1720.27	87.633	96.752	87.765	96.615	81.002	90.002	13.263	13.5	13.491	13.278	90	242025	1693	4314427	6	XY_10	FT2Sustained	cell_6.txt	XY_10FT2Sustained6	FT2Sustained6	XY_10-FT2Sustained-cell_6.txt	XY_10FT2Sustained	30	1000	NA	1671.73	NA	2293.88	1.07226	1.00817	0.042946	10	0.0135807
181	7	140.69	1695.7	86.449	97.936	86.488	97.912	79.818	91.186	13.263	13.5	13.491	13.278	90	238569	1697	4252827	7	XY_10	FT2Sustained	cell_6.txt	XY_10FT2Sustained7	FT2Sustained7	XY_10-FT2Sustained-cell_6.txt	XY_10FT2Sustained	36	1000	NA	1671.73	NA	2293.88	1.0357	0.998491	0.0757151	10	0.0239432
182	8	140.69	1705.05	85.265	98.647	85.335	98.643	78.633	91.897	13.263	13.5	13.491	13.278	90	239883	1708	4276252	8	XY_10	FT2Sustained	cell_6.txt	XY_10FT2Sustained8	FT2Sustained8	XY_10-FT2Sustained-cell_6.txt	XY_10FT2Sustained	42	1000	NA	1671.73	NA	2293.88	1.0496	1.01252	0.0944329	10	0.0298623
183	9	140.69	1719.03	84.318	99.357	84.352	99.348	77.686	92.607	13.263	13.5	13.491	13.278	90	241851	1717	4311326	9	XY_10	FT2Sustained	cell_6.txt	XY_10FT2Sustained9	FT2Sustained9	XY_10-FT2Sustained-cell_6.txt	XY_10FT2Sustained	48	1000	NA	1671.73	NA	2293.88	1.07042	1.00799	0.0980756	10	0.0310142
184	10	140.69	1752.7	84.318	99.357	84.354	99.404	77.686	92.607	13.263	13.5	13.491	13.278	90	246588	1752	4395769	10	XY_10	FT2Sustained	cell_6.txt	XY_10FT2Sustained10	FT2Sustained10	XY_10-FT2Sustained-cell_6.txt	XY_10FT2Sustained	54	1000	NA	1671.73	NA	2293.88	1.12054	1.0214	0.0835659	10	0.0264258
185	11	140.69	1782.06	73.896	96.752	73.919	96.729	67.265	90.002	13.263	13.5	13.491	13.278	90	250718	1787	4469398	11	XY_10	FT2Sustained	cell_6.txt	XY_10FT2Sustained11	FT2Sustained11	XY_10-FT2Sustained-cell_6.txt	XY_10FT2Sustained	60	1000	NA	1671.73	NA	2293.88	1.16425	1.04249	0.0730199	10	0.0230909
186	12	140.69	1844.92	69.396	95.568	69.403	95.543	62.765	88.818	13.263	13.5	13.491	13.278	90	259563	1844	4627065	12	XY_10	FT2Sustained	cell_6.txt	XY_10FT2Sustained12	FT2Sustained12	XY_10-FT2Sustained-cell_6.txt	XY_10FT2Sustained	66	1000	NA	1671.73	NA	2293.88	1.25784	1.09392	0.083409	10	0.0263762
187	13	140.69	1903.35	69.396	95.805	69.431	95.752	62.765	89.055	13.263	13.5	13.491	13.278	90	267783	1908	4773608	13	XY_10	FT2Sustained	cell_6.txt	XY_10FT2Sustained13	FT2Sustained13	XY_10-FT2Sustained-cell_6.txt	XY_10FT2Sustained	72	1000	NA	1671.73	NA	2293.88	1.34482	1.12906	0.104531	10	0.0330555
188	14	140.69	1940.33	67.738	95.805	67.771	95.748	61.107	89.055	13.263	13.5	13.491	13.278	90	272986	1934	4866347	14	XY_10	FT2Sustained	cell_6.txt	XY_10FT2Sustained14	FT2Sustained14	XY_10-FT2Sustained-cell_6.txt	XY_10FT2Sustained	78	1000	NA	1671.73	NA	2293.88	1.39987	1.14322	0.122988	10	0.0388921
189	15	140.69	1943.34	67.501	95.805	67.49	95.738	60.87	89.055	13.263	13.5	13.491	13.278	90	273409	1942	4873888	15	XY_10	FT2Sustained	cell_6.txt	XY_10FT2Sustained15	FT2Sustained15	XY_10-FT2Sustained-cell_6.txt	XY_10FT2Sustained	84	1000	NA	1671.73	NA	2293.88	1.40435	1.13626	0.133313	10	0.0421573
190	16	140.69	1951.48	67.265	96.042	67.246	95.993	60.633	89.291	13.263	13.5	13.491	13.278	90	274554	1943	4894307	16	XY_10	FT2Sustained	cell_6.txt	XY_10FT2Sustained16	FT2Sustained16	XY_10-FT2Sustained-cell_6.txt	XY_10FT2Sustained	90	1000	NA	1671.73	NA	2293.88	1.41647	1.14983	0.140835	10	0.044536
191	17	140.69	1989.96	67.265	96.752	67.269	96.744	60.633	90.002	13.263	13.5	13.491	13.278	90	279968	1986	4990811	17	XY_10	FT2Sustained	cell_6.txt	XY_10FT2Sustained17	FT2Sustained17	XY_10-FT2Sustained-cell_6.txt	XY_10FT2Sustained	96	1000	NA	1671.73	NA	2293.88	1.47375	1.17307	0.149045	10	0.0471321
192	18	140.69	2008.36	67.028	96.752	67.021	96.767	60.396	90.002	13.263	13.5	13.491	13.278	90	282557	2004	5036964	18	XY_10	FT2Sustained	cell_6.txt	XY_10FT2Sustained18	FT2Sustained18	XY_10-FT2Sustained-cell_6.txt	XY_10FT2Sustained	102	1000	NA	1671.73	NA	2293.88	1.50114	1.17702	0.1529	10	0.0483514
193	19	140.69	2081.79	61.817	96.989	61.813	96.986	55.185	90.239	13.263	13.5	13.491	13.278	90	292888	2077	5221128	19	XY_10	FT2Sustained	cell_6.txt	XY_10FT2Sustained19	FT2Sustained19	XY_10-FT2Sustained-cell_6.txt	XY_10FT2Sustained	108	1000	NA	1671.73	NA	2293.88	1.61046	1.2137	0.184409	10	0.0583153
194	20	140.69	2126.49	61.58	96.989	61.571	96.984	54.949	90.239	13.263	13.5	13.491	13.278	90	299176	2129	5333238	20	XY_10	FT2Sustained	cell_6.txt	XY_10FT2Sustained20	FT2Sustained20	XY_10-FT2Sustained-cell_6.txt	XY_10FT2Sustained	114	1000	NA	1671.73	NA	2293.88	1.67701	1.23699	0.202231	10	0.0639511
195	21	140.69	2135.9	60.87	96.989	60.877	97.016	54.238	90.239	13.263	13.5	13.491	13.278	90	300500	2132	5356831	21	XY_10	FT2Sustained	cell_6.txt	XY_10FT2Sustained21	FT2Sustained21	XY_10-FT2Sustained-cell_6.txt	XY_10FT2Sustained	120	1000	NA	1671.73	NA	2293.88	1.69101	1.22469	0.212814	10	0.0672976
196	22	140.69	2170.43	59.449	96.515	59.478	96.502	52.817	89.765	13.263	13.5	13.491	13.278	90	305358	2162	5443432	22	XY_10	FT2Sustained	cell_6.txt	XY_10FT2Sustained22	FT2Sustained22	XY_10-FT2Sustained-cell_6.txt	XY_10FT2Sustained	126	1000	NA	1671.73	NA	2293.88	1.74241	1.24665	0.228158	10	0.0721499
197	23	140.69	2210.98	58.264	95.805	58.265	95.826	51.633	89.055	13.263	13.5	13.491	13.278	90	311064	2206	5545148	23	XY_10	FT2Sustained	cell_6.txt	XY_10FT2Sustained23	FT2Sustained23	XY_10-FT2Sustained-cell_6.txt	XY_10FT2Sustained	132	1000	NA	1671.73	NA	2293.88	1.80279	1.25235	0.244443	10	0.0772997
198	24	140.69	2211.12	57.317	95.805	57.339	95.822	50.685	89.055	13.263	13.5	13.491	13.278	90	311083	2208	5545485	24	XY_10	FT2Sustained	cell_6.txt	XY_10FT2Sustained24	FT2Sustained24	XY_10-FT2Sustained-cell_6.txt	XY_10FT2Sustained	138	1000	NA	1671.73	NA	2293.88	1.80299	1.26768	0.243688	10	0.0770609
199	25	140.69	2232.42	56.133	95.568	56.147	95.582	49.501	88.818	13.263	13.5	13.491	13.278	90	314080	2235	5598905	25	XY_10	FT2Sustained	cell_6.txt	XY_10FT2Sustained25	FT2Sustained25	XY_10-FT2Sustained-cell_6.txt	XY_10FT2Sustained	144	1000	NA	1671.73	NA	2293.88	1.8347	1.28205	0.25749	10	0.0814255
200	26	140.69	2264.18	55.422	95.331	55.428	95.304	48.791	88.581	13.263	13.5	13.491	13.278	90	318549	2273	5678576	26	XY_10	FT2Sustained	cell_6.txt	XY_10FT2Sustained26	FT2Sustained26	XY_10-FT2Sustained-cell_6.txt	XY_10FT2Sustained	150	1000	NA	1671.73	NA	2293.88	1.88199	1.28596	0.266226	10	0.084188
201	27	140.69	2290.01	54.949	95.331	54.962	95.334	48.317	88.581	13.263	13.5	13.491	13.278	90	322182	2301	5743352	27	XY_10	FT2Sustained	cell_6.txt	XY_10FT2Sustained27	FT2Sustained27	XY_10-FT2Sustained-cell_6.txt	XY_10FT2Sustained	156	1000	NA	1671.73	NA	2293.88	1.92044	1.29519	0.277703	10	0.0878173
202	28	140.69	2303.67	54.238	95.094	54.261	95.059	47.606	88.344	13.263	13.5	13.491	13.278	90	324104	2316	5777605	28	XY_10	FT2Sustained	cell_6.txt	XY_10FT2Sustained28	FT2Sustained28	XY_10-FT2Sustained-cell_6.txt	XY_10FT2Sustained	162	1000	NA	1671.73	NA	2293.88	1.94077	1.28011	0.283454	10	0.0896361
203	29	140.69	2317.64	53.054	94.384	53.065	94.318	46.422	87.633	13.263	13.5	13.491	13.278	90	326070	2332	5812648	29	XY_10	FT2Sustained	cell_6.txt	XY_10FT2Sustained29	FT2Sustained29	XY_10-FT2Sustained-cell_6.txt	XY_10FT2Sustained	168	1000	NA	1671.73	NA	2293.88	1.96158	1.30457	0.283721	10	0.0897204
204	1	15.09	1927.92	120.385	98.884	120.373	98.911	119.134	92.607	2.132	12.553	8.864	2.168	90	29092.3	1935	518611	1	XY_10	FT2Sustained	cell_7.txt	XY_10FT2Sustained1	FT2Sustained1	XY_10-FT2Sustained-cell_7.txt	XY_10FT2Sustained	0	1000	NA	1975.38	NA	2325.29	0.951349	0.972795	0.0152541	10	0.00482376
205	2	91.942	1997.98	117.225	98.884	117.208	98.864	112.502	92.607	8.763	12.553	12.825	9.128	90	183699	1992	3274692	2	XY_10	FT2Sustained	cell_7.txt	XY_10FT2Sustained2	FT2Sustained2	XY_10-FT2Sustained-cell_7.txt	XY_10FT2Sustained	6	1000	NA	1975.38	NA	2325.29	1.02318	1.01342	0.0124782	10	0.00394597
206	3	102.545	1972.65	113.687	100.778	113.717	100.658	108.476	94.502	10.421	12.553	12.508	10.438	90	202285	1978	3606006	3	XY_10	FT2Sustained	cell_7.txt	XY_10FT2Sustained3	FT2Sustained3	XY_10-FT2Sustained-cell_7.txt	XY_10FT2Sustained	12	1000	NA	1975.38	NA	2325.29	0.997207	1.01913	0.0149773	10	0.00473623
207	4	102.545	2002.95	113.924	100.778	113.907	100.76	108.713	94.502	10.421	12.553	12.508	10.438	90	205391	1993	3661386	4	XY_10	FT2Sustained	cell_7.txt	XY_10FT2Sustained4	FT2Sustained4	XY_10-FT2Sustained-cell_7.txt	XY_10FT2Sustained	18	1000	NA	1975.38	NA	2325.29	1.02827	0.994652	0.0189639	10	0.00599691
208	5	102.545	1993.06	109.423	100.542	109.419	100.48	104.213	94.265	10.421	12.553	12.508	10.438	90	204377	1987	3643309	5	XY_10	FT2Sustained	cell_7.txt	XY_10FT2Sustained5	FT2Sustained5	XY_10-FT2Sustained-cell_7.txt	XY_10FT2Sustained	24	1000	NA	1975.38	NA	2325.29	1.01813	0.98849	0.0276122	10	0.00873176
209	6	102.545	2007.1	109.66	101.015	109.669	100.963	104.45	94.739	10.421	12.553	12.508	10.438	90	205817	2008	3668977	6	XY_10	FT2Sustained	cell_7.txt	XY_10FT2Sustained6	FT2Sustained6	XY_10-FT2Sustained-cell_7.txt	XY_10FT2Sustained	30	1000	NA	1975.38	NA	2325.29	1.03252	1.00817	0.042946	10	0.0135807
210	7	102.545	2028.49	110.134	102.2	110.155	102.178	104.923	95.923	10.421	12.553	12.508	10.438	90	208011	2032	3708084	7	XY_10	FT2Sustained	cell_7.txt	XY_10FT2Sustained7	FT2Sustained7	XY_10-FT2Sustained-cell_7.txt	XY_10FT2Sustained	36	1000	NA	1975.38	NA	2325.29	1.05446	0.998491	0.0757151	10	0.0239432
211	8	102.545	2058.05	109.897	101.489	109.907	101.474	104.686	95.213	10.421	12.553	12.508	10.438	90	211041	2049	3762107	8	XY_10	FT2Sustained	cell_7.txt	XY_10FT2Sustained8	FT2Sustained8	XY_10-FT2Sustained-cell_7.txt	XY_10FT2Sustained	42	1000	NA	1975.38	NA	2325.29	1.08476	1.01252	0.0944329	10	0.0298623
212	9	102.545	2062.81	109.187	101.015	109.202	101.011	103.976	94.739	10.421	12.553	12.508	10.438	90	211530	2061	3770812	9	XY_10	FT2Sustained	cell_7.txt	XY_10FT2Sustained9	FT2Sustained9	XY_10-FT2Sustained-cell_7.txt	XY_10FT2Sustained	48	1000	NA	1975.38	NA	2325.29	1.08964	1.00799	0.0980756	10	0.0310142
213	10	102.545	2071.64	107.765	100.778	107.802	100.746	102.555	94.502	10.421	12.553	12.508	10.438	90	212435	2062	3786952	10	XY_10	FT2Sustained	cell_7.txt	XY_10FT2Sustained10	FT2Sustained10	XY_10-FT2Sustained-cell_7.txt	XY_10FT2Sustained	54	1000	NA	1975.38	NA	2325.29	1.09869	1.0214	0.0835659	10	0.0264258
214	11	102.545	2081.7	107.529	100.778	107.538	100.765	102.318	94.502	10.421	12.553	12.508	10.438	90	213467	2083	3805345	11	XY_10	FT2Sustained	cell_7.txt	XY_10FT2Sustained11	FT2Sustained11	XY_10-FT2Sustained-cell_7.txt	XY_10FT2Sustained	60	1000	NA	1975.38	NA	2325.29	1.10901	1.04249	0.0730199	10	0.0230909
215	12	102.545	2131.8	103.029	99.594	103.051	99.501	97.818	93.318	10.421	12.553	12.508	10.438	90	218605	2131	3896931	12	XY_10	FT2Sustained	cell_7.txt	XY_10FT2Sustained12	FT2Sustained12	XY_10-FT2Sustained-cell_7.txt	XY_10FT2Sustained	66	1000	NA	1975.38	NA	2325.29	1.16037	1.09392	0.083409	10	0.0263762
216	13	102.545	2188.39	102.081	98.173	102.085	98.126	96.871	91.897	10.421	12.553	12.508	10.438	90	224408	2195	4000377	13	XY_10	FT2Sustained	cell_7.txt	XY_10FT2Sustained13	FT2Sustained13	XY_10-FT2Sustained-cell_7.txt	XY_10FT2Sustained	72	1000	NA	1975.38	NA	2325.29	1.21839	1.12906	0.104531	10	0.0330555
217	14	102.545	2212.92	101.607	97.463	101.611	97.412	96.397	91.186	10.421	12.553	12.508	10.438	90	226923	2215	4045217	14	XY_10	FT2Sustained	cell_7.txt	XY_10FT2Sustained14	FT2Sustained14	XY_10-FT2Sustained-cell_7.txt	XY_10FT2Sustained	78	1000	NA	1975.38	NA	2325.29	1.24354	1.14322	0.122988	10	0.0388921
218	15	102.545	2186.94	103.029	97.936	103.012	97.985	97.818	91.66	10.421	12.553	12.508	10.438	90	224259	2199	3997724	15	XY_10	FT2Sustained	cell_7.txt	XY_10FT2Sustained15	FT2Sustained15	XY_10-FT2Sustained-cell_7.txt	XY_10FT2Sustained	84	1000	NA	1975.38	NA	2325.29	1.2169	1.13626	0.133313	10	0.0421573
219	16	102.545	2215.25	103.265	98.41	103.223	98.411	98.055	92.134	10.421	12.553	12.508	10.438	90	227162	2221	4049480	16	XY_10	FT2Sustained	cell_7.txt	XY_10FT2Sustained16	FT2Sustained16	XY_10-FT2Sustained-cell_7.txt	XY_10FT2Sustained	90	1000	NA	1975.38	NA	2325.29	1.24593	1.14983	0.140835	10	0.044536
220	17	102.545	2200.05	103.265	98.173	103.239	98.258	98.055	91.897	10.421	12.553	12.508	10.438	90	225604	2211	4021700	17	XY_10	FT2Sustained	cell_7.txt	XY_10FT2Sustained17	FT2Sustained17	XY_10-FT2Sustained-cell_7.txt	XY_10FT2Sustained	96	1000	NA	1975.38	NA	2325.29	1.23035	1.17307	0.149045	10	0.0471321
221	18	102.545	2196.61	99.239	96.752	99.127	96.797	94.028	90.476	10.421	12.553	12.508	10.438	90	225250	2212	4015402	18	XY_10	FT2Sustained	cell_7.txt	XY_10FT2Sustained18	FT2Sustained18	XY_10-FT2Sustained-cell_7.txt	XY_10FT2Sustained	102	1000	NA	1975.38	NA	2325.29	1.22682	1.17702	0.1529	10	0.0483514
222	19	102.545	2255.24	99.239	96.515	99.137	96.528	94.028	90.239	10.421	12.553	12.508	10.438	90	231263	2269	4122585	19	XY_10	FT2Sustained	cell_7.txt	XY_10FT2Sustained19	FT2Sustained19	XY_10-FT2Sustained-cell_7.txt	XY_10FT2Sustained	108	1000	NA	1975.38	NA	2325.29	1.28693	1.2137	0.184409	10	0.0583153
223	20	102.545	2261.89	100.423	97.463	100.387	97.51	95.213	91.186	10.421	12.553	12.508	10.438	90	231944	2265	4134726	20	XY_10	FT2Sustained	cell_7.txt	XY_10FT2Sustained20	FT2Sustained20	XY_10-FT2Sustained-cell_7.txt	XY_10FT2Sustained	114	1000	NA	1975.38	NA	2325.29	1.29374	1.23699	0.202231	10	0.0639511
224	21	102.545	2228.7	99.95	97.463	99.865	97.481	94.739	91.186	10.421	12.553	12.508	10.438	90	228541	2238	4074061	21	XY_10	FT2Sustained	cell_7.txt	XY_10FT2Sustained21	FT2Sustained21	XY_10-FT2Sustained-cell_7.txt	XY_10FT2Sustained	120	1000	NA	1975.38	NA	2325.29	1.25972	1.22469	0.212814	10	0.0672976
225	22	102.545	2277.3	100.423	97.226	100.395	97.268	95.213	90.949	10.421	12.553	12.508	10.438	90	233525	2293	4162902	22	XY_10	FT2Sustained	cell_7.txt	XY_10FT2Sustained22	FT2Sustained22	XY_10-FT2Sustained-cell_7.txt	XY_10FT2Sustained	126	1000	NA	1975.38	NA	2325.29	1.30955	1.24665	0.228158	10	0.0721499
226	23	102.545	2288.41	100.186	97.226	100.166	97.254	94.976	90.949	10.421	12.553	12.508	10.438	90	234664	2311	4183206	23	XY_10	FT2Sustained	cell_7.txt	XY_10FT2Sustained23	FT2Sustained23	XY_10-FT2Sustained-cell_7.txt	XY_10FT2Sustained	132	1000	NA	1975.38	NA	2325.29	1.32093	1.25235	0.244443	10	0.0772997
227	24	102.545	2303.04	99.476	96.989	99.463	97.032	94.265	90.712	10.421	12.553	12.508	10.438	90	236164	2330	4209959	24	XY_10	FT2Sustained	cell_7.txt	XY_10FT2Sustained24	FT2Sustained24	XY_10-FT2Sustained-cell_7.txt	XY_10FT2Sustained	138	1000	NA	1975.38	NA	2325.29	1.33594	1.26768	0.243688	10	0.0770609
228	25	102.545	2330.93	98.765	96.752	98.74	96.773	93.555	90.476	10.421	12.553	12.508	10.438	90	239024	2350	4260942	25	XY_10	FT2Sustained	cell_7.txt	XY_10FT2Sustained25	FT2Sustained25	XY_10-FT2Sustained-cell_7.txt	XY_10FT2Sustained	144	1000	NA	1975.38	NA	2325.29	1.36453	1.28205	0.25749	10	0.0814255
229	26	102.545	2288	98.292	96.515	98.204	96.517	93.081	90.239	10.421	12.553	12.508	10.438	90	234622	2307	4182465	26	XY_10	FT2Sustained	cell_7.txt	XY_10FT2Sustained26	FT2Sustained26	XY_10-FT2Sustained-cell_7.txt	XY_10FT2Sustained	150	1000	NA	1975.38	NA	2325.29	1.32052	1.28596	0.266226	10	0.084188
230	27	102.545	2323.91	98.292	96.515	98.168	96.458	93.081	90.239	10.421	12.553	12.508	10.438	90	238304	2354	4248108	27	XY_10	FT2Sustained	cell_7.txt	XY_10FT2Sustained27	FT2Sustained27	XY_10-FT2Sustained-cell_7.txt	XY_10FT2Sustained	156	1000	NA	1975.38	NA	2325.29	1.35733	1.29519	0.277703	10	0.0878173
231	28	102.545	2328.75	98.292	96.752	98.212	96.713	93.081	90.476	10.421	12.553	12.508	10.438	90	238800	2360	4256948	28	XY_10	FT2Sustained	cell_7.txt	XY_10FT2Sustained28	FT2Sustained28	XY_10-FT2Sustained-cell_7.txt	XY_10FT2Sustained	162	1000	NA	1975.38	NA	2325.29	1.36229	1.28011	0.283454	10	0.0896361
232	29	102.545	2360.52	97.818	94.62	97.768	94.588	92.607	88.344	10.421	12.553	12.508	10.438	90	242058	2381	4315026	29	XY_10	FT2Sustained	cell_7.txt	XY_10FT2Sustained29	FT2Sustained29	XY_10-FT2Sustained-cell_7.txt	XY_10FT2Sustained	168	1000	NA	1975.38	NA	2325.29	1.39487	1.30457	0.283721	10	0.0897204
233	1	172.217	1899.36	42.159	88.699	42.186	88.619	34.817	81.239	14.685	14.921	14.934	14.683	90	327102	1900	5831045	1	XY_10	FT2Sustained	cell_8.txt	XY_10FT2Sustained1	FT2Sustained1	XY_10-FT2Sustained-cell_8.txt	XY_10FT2Sustained	0	1000	NA	1941.99	NA	1901.87	0.95475	0.972795	0.0152541	10	0.00482376
234	2	172.217	1942.51	39.08	90.12	38.977	90.072	31.738	82.66	14.685	14.921	14.934	14.683	90	334533	1943	5963518	2	XY_10	FT2Sustained	cell_8.txt	XY_10FT2Sustained2	FT2Sustained2	XY_10-FT2Sustained-cell_8.txt	XY_10FT2Sustained	6	1000	NA	1941.99	NA	1901.87	1.00056	1.01342	0.0124782	10	0.00394597
235	3	172.217	1979.42	39.08	90.357	39.032	90.306	31.738	82.897	14.685	14.921	14.934	14.683	90	340889	1985	6076817	3	XY_10	FT2Sustained	cell_8.txt	XY_10FT2Sustained3	FT2Sustained3	XY_10-FT2Sustained-cell_8.txt	XY_10FT2Sustained	12	1000	NA	1941.99	NA	1901.87	1.03974	1.01913	0.0149773	10	0.00473623
236	4	172.217	1946.65	39.08	90.594	39.037	90.535	31.738	83.133	14.685	14.921	14.934	14.683	90	335246	1950	5976228	4	XY_10	FT2Sustained	cell_8.txt	XY_10FT2Sustained4	FT2Sustained4	XY_10-FT2Sustained-cell_8.txt	XY_10FT2Sustained	18	1000	NA	1941.99	NA	1901.87	1.00495	0.994652	0.0189639	10	0.00599691
237	5	172.217	1939.13	39.317	91.305	39.3	91.224	31.974	83.844	14.685	14.921	14.934	14.683	90	333951	1941	5953134	5	XY_10	FT2Sustained	cell_8.txt	XY_10FT2Sustained5	FT2Sustained5	XY_10-FT2Sustained-cell_8.txt	XY_10FT2Sustained	24	1000	NA	1941.99	NA	1901.87	0.996969	0.98849	0.0276122	10	0.00873176
238	6	172.217	1969.05	39.79	91.778	39.836	91.723	32.448	84.318	14.685	14.921	14.934	14.683	90	339102	1967	6044973	6	XY_10	FT2Sustained	cell_8.txt	XY_10FT2Sustained6	FT2Sustained6	XY_10-FT2Sustained-cell_8.txt	XY_10FT2Sustained	30	1000	NA	1941.99	NA	1901.87	1.02873	1.00817	0.042946	10	0.0135807
239	7	172.217	1959.84	40.027	91.778	40.123	91.716	32.685	84.318	14.685	14.921	14.934	14.683	90	337517	1956	6016717	7	XY_10	FT2Sustained	cell_8.txt	XY_10FT2Sustained7	FT2Sustained7	XY_10-FT2Sustained-cell_8.txt	XY_10FT2Sustained	36	1000	NA	1941.99	NA	1901.87	1.01896	0.998491	0.0757151	10	0.0239432
240	8	172.217	1984.44	38.843	91.541	38.985	91.444	31.501	84.081	14.685	14.921	14.934	14.683	90	341753	1987	6092227	8	XY_10	FT2Sustained	cell_8.txt	XY_10FT2Sustained8	FT2Sustained8	XY_10-FT2Sustained-cell_8.txt	XY_10FT2Sustained	42	1000	NA	1941.99	NA	1901.87	1.04507	1.01252	0.0944329	10	0.0298623
241	9	172.217	1986.34	37.659	91.778	37.761	91.687	30.316	84.318	14.685	14.921	14.934	14.683	90	342081	1986	6098069	9	XY_10	FT2Sustained	cell_8.txt	XY_10FT2Sustained9	FT2Sustained9	XY_10-FT2Sustained-cell_8.txt	XY_10FT2Sustained	48	1000	NA	1941.99	NA	1901.87	1.04709	1.00799	0.0980756	10	0.0310142
242	10	172.217	1964.48	33.159	95.331	33.197	95.289	25.816	87.87	14.685	14.921	14.934	14.683	90	338315	1961	6030942	10	XY_10	FT2Sustained	cell_8.txt	XY_10FT2Sustained10	FT2Sustained10	XY_10-FT2Sustained-cell_8.txt	XY_10FT2Sustained	54	1000	NA	1941.99	NA	1901.87	1.02387	1.0214	0.0835659	10	0.0264258
243	11	172.217	1975.3	32.685	95.568	32.777	95.55	25.343	88.107	14.685	14.921	14.934	14.683	90	340179	1978	6064160	11	XY_10	FT2Sustained	cell_8.txt	XY_10FT2Sustained11	FT2Sustained11	XY_10-FT2Sustained-cell_8.txt	XY_10FT2Sustained	60	1000	NA	1941.99	NA	1901.87	1.03536	1.04249	0.0730199	10	0.0230909
244	12	172.217	1982.14	30.553	95.094	30.588	95.076	23.211	87.633	14.685	14.921	14.934	14.683	90	341358	1974	6085183	12	XY_10	FT2Sustained	cell_8.txt	XY_10FT2Sustained12	FT2Sustained12	XY_10-FT2Sustained-cell_8.txt	XY_10FT2Sustained	66	1000	NA	1941.99	NA	1901.87	1.04263	1.09392	0.083409	10	0.0263762
245	13	172.217	2001.76	30.08	95.094	30.145	95.084	22.737	87.633	14.685	14.921	14.934	14.683	90	344736	1999	6145404	13	XY_10	FT2Sustained	cell_8.txt	XY_10FT2Sustained13	FT2Sustained13	XY_10-FT2Sustained-cell_8.txt	XY_10FT2Sustained	72	1000	NA	1941.99	NA	1901.87	1.06345	1.12906	0.104531	10	0.0330555
246	14	172.217	1973.3	27.948	95.094	28.014	95.083	20.606	87.633	14.685	14.921	14.934	14.683	90	339835	1966	6058026	14	XY_10	FT2Sustained	cell_8.txt	XY_10FT2Sustained14	FT2Sustained14	XY_10-FT2Sustained-cell_8.txt	XY_10FT2Sustained	78	1000	NA	1941.99	NA	1901.87	1.03324	1.14322	0.122988	10	0.0388921
247	15	172.217	1954.25	26.764	94.384	26.839	94.39	19.421	86.923	14.685	14.921	14.934	14.683	90	336555	1954	5999561	15	XY_10	FT2Sustained	cell_8.txt	XY_10FT2Sustained15	FT2Sustained15	XY_10-FT2Sustained-cell_8.txt	XY_10FT2Sustained	84	1000	NA	1941.99	NA	1901.87	1.01302	1.13626	0.133313	10	0.0421573
248	16	172.217	1968.61	25.816	94.147	25.931	94.126	18.474	86.686	14.685	14.921	14.934	14.683	90	339027	1961	6043626	16	XY_10	FT2Sustained	cell_8.txt	XY_10FT2Sustained16	FT2Sustained16	XY_10-FT2Sustained-cell_8.txt	XY_10FT2Sustained	90	1000	NA	1941.99	NA	1901.87	1.02826	1.14983	0.140835	10	0.044536
249	17	172.217	1994.58	24.869	94.147	24.961	94.091	17.527	86.686	14.685	14.921	14.934	14.683	90	343500	1987	6123358	17	XY_10	FT2Sustained	cell_8.txt	XY_10FT2Sustained17	FT2Sustained17	XY_10-FT2Sustained-cell_8.txt	XY_10FT2Sustained	96	1000	NA	1941.99	NA	1901.87	1.05583	1.17307	0.149045	10	0.0471321
250	18	172.217	1982.55	23.211	93.673	23.28	93.619	15.869	86.212	14.685	14.921	14.934	14.683	90	341428	1975	6086426	18	XY_10	FT2Sustained	cell_8.txt	XY_10FT2Sustained18	FT2Sustained18	XY_10-FT2Sustained-cell_8.txt	XY_10FT2Sustained	102	1000	NA	1941.99	NA	1901.87	1.04306	1.17702	0.1529	10	0.0483514
251	19	172.217	2005.88	22.027	93.199	22.076	93.123	14.685	85.739	14.685	14.921	14.934	14.683	90	345446	1998	6158055	19	XY_10	FT2Sustained	cell_8.txt	XY_10FT2Sustained19	FT2Sustained19	XY_10-FT2Sustained-cell_8.txt	XY_10FT2Sustained	108	1000	NA	1941.99	NA	1901.87	1.06783	1.2137	0.184409	10	0.0583153
252	20	172.217	2005.96	21.553	92.963	21.585	92.88	14.211	85.502	14.685	14.921	14.934	14.683	90	345459	2001	6158291	20	XY_10	FT2Sustained	cell_8.txt	XY_10FT2Sustained20	FT2Sustained20	XY_10-FT2Sustained-cell_8.txt	XY_10FT2Sustained	114	1000	NA	1941.99	NA	1901.87	1.06791	1.23699	0.202231	10	0.0639511
253	21	172.217	1986.21	20.369	92.489	20.426	92.38	13.027	85.028	14.685	14.921	14.934	14.683	90	342058	1978	6097653	21	XY_10	FT2Sustained	cell_8.txt	XY_10FT2Sustained21	FT2Sustained21	XY_10-FT2Sustained-cell_8.txt	XY_10FT2Sustained	120	1000	NA	1941.99	NA	1901.87	1.04694	1.22469	0.212814	10	0.0672976
254	22	172.217	1986.7	14.211	91.541	14.243	91.393	6.869	84.081	14.685	14.921	14.934	14.683	90	342143	1983	6099167	22	XY_10	FT2Sustained	cell_8.txt	XY_10FT2Sustained22	FT2Sustained22	XY_10-FT2Sustained-cell_8.txt	XY_10FT2Sustained	126	1000	NA	1941.99	NA	1901.87	1.04747	1.24665	0.228158	10	0.0721499
255	23	172.217	1973.95	10.895	90.12	10.98	89.973	3.553	82.66	14.685	14.921	14.934	14.683	90	339948	1966	6060043	23	XY_10	FT2Sustained	cell_8.txt	XY_10FT2Sustained23	FT2Sustained23	XY_10-FT2Sustained-cell_8.txt	XY_10FT2Sustained	132	1000	NA	1941.99	NA	1901.87	1.03394	1.25235	0.244443	10	0.0772997
256	24	172.217	1946.48	9.474	89.647	9.533	89.483	2.132	82.186	14.685	14.921	14.934	14.683	90	335216	1943	5975694	24	XY_10	FT2Sustained	cell_8.txt	XY_10FT2Sustained24	FT2Sustained24	XY_10-FT2Sustained-cell_8.txt	XY_10FT2Sustained	138	1000	NA	1941.99	NA	1901.87	1.00477	1.26768	0.243688	10	0.0770609
257	25	172.217	1918.14	7.342	89.173	7.418	89.003	0	81.712	14.685	14.921	14.934	14.683	90	330336	1917	5888702	25	XY_10	FT2Sustained	cell_8.txt	XY_10FT2Sustained25	FT2Sustained25	XY_10-FT2Sustained-cell_8.txt	XY_10FT2Sustained	144	1000	NA	1941.99	NA	1901.87	0.974688	1.28205	0.25749	10	0.0814255
258	26	159.202	1919.28	5.956	88.462	6.009	88.322	0	81.002	12.79	14.921	15.25	13.292	90	305554	1915	5446926	26	XY_10	FT2Sustained	cell_8.txt	XY_10FT2Sustained26	FT2Sustained26	XY_10-FT2Sustained-cell_8.txt	XY_10FT2Sustained	150	1000	NA	1941.99	NA	1901.87	0.975897	1.28596	0.266226	10	0.084188
259	27	143.046	1897.77	5.124	87.752	5.174	87.645	0	80.291	11.369	14.921	15.373	11.847	90	271469	1895	4839321	27	XY_10	FT2Sustained	cell_8.txt	XY_10FT2Sustained27	FT2Sustained27	XY_10-FT2Sustained-cell_8.txt	XY_10FT2Sustained	156	1000	NA	1941.99	NA	1901.87	0.953063	1.29519	0.277703	10	0.0878173
260	28	130.705	1896.94	4.615	87.515	4.673	87.444	0	80.054	10.421	14.921	15.35	10.842	90	247940	1895	4419876	28	XY_10	FT2Sustained	cell_8.txt	XY_10FT2Sustained28	FT2Sustained28	XY_10-FT2Sustained-cell_8.txt	XY_10FT2Sustained	162	1000	NA	1941.99	NA	1901.87	0.95218	1.28011	0.283454	10	0.0896361
261	29	127.508	1893.49	4.491	87.278	4.539	87.235	0	79.818	10.184	14.921	15.331	10.59	90	241434	1894	4303899	29	XY_10	FT2Sustained	cell_8.txt	XY_10FT2Sustained29	FT2Sustained29	XY_10-FT2Sustained-cell_8.txt	XY_10FT2Sustained	168	1000	NA	1941.99	NA	1901.87	0.948514	1.30457	0.283721	10	0.0897204
262	1	100.749	2212.24	14.921	65.844	14.942	65.84	9.711	59.685	10.421	12.316	12.284	10.443	90	222882	2212	3973188	1	XY_10	FT2Sustained	cell_9.txt	XY_10FT2Sustained1	FT2Sustained1	XY_10-FT2Sustained-cell_9.txt	XY_10FT2Sustained	0	1000	NA	2234.15	NA	2449.97	0.982251	0.972795	0.0152541	10	0.00482376
263	2	100.749	2242.24	10.895	65.844	10.87	65.792	5.684	59.685	10.421	12.316	12.284	10.443	90	225905	2243	4027064	2	XY_10	FT2Sustained	cell_9.txt	XY_10FT2Sustained2	FT2Sustained2	XY_10-FT2Sustained-cell_9.txt	XY_10FT2Sustained	6	1000	NA	2234.15	NA	2449.97	1.00656	1.01342	0.0124782	10	0.00394597
264	3	100.749	2265.5	11.606	65.844	11.626	65.781	6.395	59.685	10.421	12.316	12.284	10.443	90	228248	2264	4068835	3	XY_10	FT2Sustained	cell_9.txt	XY_10FT2Sustained3	FT2Sustained3	XY_10-FT2Sustained-cell_9.txt	XY_10FT2Sustained	12	1000	NA	2234.15	NA	2449.97	1.0254	1.01913	0.0149773	10	0.00473623
265	4	100.749	2216.61	11.369	66.317	11.454	66.258	6.158	60.159	10.421	12.316	12.284	10.443	90	223322	2222	3981028	4	XY_10	FT2Sustained	cell_9.txt	XY_10FT2Sustained4	FT2Sustained4	XY_10-FT2Sustained-cell_9.txt	XY_10FT2Sustained	18	1000	NA	2234.15	NA	2449.97	0.985788	0.994652	0.0189639	10	0.00599691
266	5	100.749	2209.11	9.237	67.265	9.243	67.207	4.026	61.107	10.421	12.316	12.284	10.443	90	222567	2208	3967562	5	XY_10	FT2Sustained	cell_9.txt	XY_10FT2Sustained5	FT2Sustained5	XY_10-FT2Sustained-cell_9.txt	XY_10FT2Sustained	24	1000	NA	2234.15	NA	2449.97	0.979713	0.98849	0.0276122	10	0.00873176
267	6	100.749	2243.28	8.763	67.501	8.814	67.466	3.553	61.343	10.421	12.316	12.284	10.443	90	226010	2249	4028938	6	XY_10	FT2Sustained	cell_9.txt	XY_10FT2Sustained6	FT2Sustained6	XY_10-FT2Sustained-cell_9.txt	XY_10FT2Sustained	30	1000	NA	2234.15	NA	2449.97	1.0074	1.00817	0.042946	10	0.0135807
268	7	100.749	2252.22	8.526	67.501	8.601	67.446	3.316	61.343	10.421	12.316	12.284	10.443	90	226910	2243	4044987	7	XY_10	FT2Sustained	cell_9.txt	XY_10FT2Sustained7	FT2Sustained7	XY_10-FT2Sustained-cell_9.txt	XY_10FT2Sustained	36	1000	NA	2234.15	NA	2449.97	1.01464	0.998491	0.0757151	10	0.0239432
269	8	100.749	2255.26	6.869	67.738	6.947	67.722	1.658	61.58	10.421	12.316	12.284	10.443	90	227216	2258	4050438	8	XY_10	FT2Sustained	cell_9.txt	XY_10FT2Sustained8	FT2Sustained8	XY_10-FT2Sustained-cell_9.txt	XY_10FT2Sustained	42	1000	NA	2234.15	NA	2449.97	1.0171	1.01252	0.0944329	10	0.0298623
270	9	100.749	2248.95	6.869	67.738	6.922	67.718	1.658	61.58	10.421	12.316	12.284	10.443	90	226580	2253	4039111	9	XY_10	FT2Sustained	cell_9.txt	XY_10FT2Sustained9	FT2Sustained9	XY_10-FT2Sustained-cell_9.txt	XY_10FT2Sustained	48	1000	NA	2234.15	NA	2449.97	1.01199	1.00799	0.0980756	10	0.0310142
271	10	94.354	2256.78	4.332	67.738	4.41	67.709	0	61.58	9.237	12.316	12.517	9.598	90	212938	2254	3795910	10	XY_10	FT2Sustained	cell_9.txt	XY_10FT2Sustained10	FT2Sustained10	XY_10-FT2Sustained-cell_9.txt	XY_10FT2Sustained	54	1000	NA	2234.15	NA	2449.97	1.01834	1.0214	0.0835659	10	0.0264258
272	11	88.184	2282.38	3.899	67.265	3.96	67.241	0	61.107	8.526	12.316	12.619	8.898	90	201269	2276	3587894	11	XY_10	FT2Sustained	cell_9.txt	XY_10FT2Sustained11	FT2Sustained11	XY_10-FT2Sustained-cell_9.txt	XY_10FT2Sustained	60	1000	NA	2234.15	NA	2449.97	1.03908	1.04249	0.0730199	10	0.0230909
273	12	44.541	2406.89	2.001	65.133	2.027	65.138	0	58.975	4.737	12.316	11.639	4.873	90	107205	2411	1911072	12	XY_10	FT2Sustained	cell_9.txt	XY_10FT2Sustained12	FT2Sustained12	XY_10-FT2Sustained-cell_9.txt	XY_10FT2Sustained	66	1000	NA	2234.15	NA	2449.97	1.13997	1.09392	0.083409	10	0.0263762
274	13	41.624	2446.91	1.896	64.896	1.892	64.907	0	58.738	4.5	12.316	11.464	4.623	90	101850	2443	1815610	13	XY_10	FT2Sustained	cell_9.txt	XY_10FT2Sustained13	FT2Sustained13	XY_10-FT2Sustained-cell_9.txt	XY_10FT2Sustained	72	1000	NA	2234.15	NA	2449.97	1.1724	1.12906	0.104531	10	0.0330555
275	14	41.624	2456.29	1.896	64.659	1.892	64.699	0	58.501	4.5	12.316	11.464	4.623	90	102240	2447	1822565	14	XY_10	FT2Sustained	cell_9.txt	XY_10FT2Sustained14	FT2Sustained14	XY_10-FT2Sustained-cell_9.txt	XY_10FT2Sustained	78	1000	NA	2234.15	NA	2449.97	1.17999	1.14322	0.122988	10	0.0388921
276	15	38.707	2494.03	1.793	64.422	1.798	64.453	0	58.264	4.263	12.316	11.268	4.374	90	96535.6	2498	1720881	15	XY_10	FT2Sustained	cell_9.txt	XY_10FT2Sustained15	FT2Sustained15	XY_10-FT2Sustained-cell_9.txt	XY_10FT2Sustained	84	1000	NA	2234.15	NA	2449.97	1.21058	1.13626	0.133313	10	0.0421573
277	16	33.097	2488.43	1.583	63.712	1.59	63.729	0	57.554	3.79	12.316	10.866	3.878	90	82359.6	2480	1468175	16	XY_10	FT2Sustained	cell_9.txt	XY_10FT2Sustained16	FT2Sustained16	XY_10-FT2Sustained-cell_9.txt	XY_10FT2Sustained	90	1000	NA	2234.15	NA	2449.97	1.20604	1.14983	0.140835	10	0.044536
278	17	33.097	2524.81	1.583	63.712	1.582	63.732	0	57.554	3.79	12.316	10.866	3.878	90	83563.7	2506	1489639	17	XY_10	FT2Sustained	cell_9.txt	XY_10FT2Sustained17	FT2Sustained17	XY_10-FT2Sustained-cell_9.txt	XY_10FT2Sustained	96	1000	NA	2234.15	NA	2449.97	1.23552	1.17307	0.149045	10	0.0471321
279	18	33.097	2475.62	1.583	63.712	1.568	63.742	0	57.554	3.79	12.316	10.866	3.878	90	81935.8	2478	1460619	18	XY_10	FT2Sustained	cell_9.txt	XY_10FT2Sustained18	FT2Sustained18	XY_10-FT2Sustained-cell_9.txt	XY_10FT2Sustained	102	1000	NA	2234.15	NA	2449.97	1.19566	1.17702	0.1529	10	0.0483514
280	19	33.097	2467.79	1.583	63.712	1.572	63.752	0	57.554	3.79	12.316	10.866	3.878	90	81676.4	2464	1455996	19	XY_10	FT2Sustained	cell_9.txt	XY_10FT2Sustained19	FT2Sustained19	XY_10-FT2Sustained-cell_9.txt	XY_10FT2Sustained	108	1000	NA	2234.15	NA	2449.97	1.18931	1.2137	0.184409	10	0.0583153
281	20	30.292	2428.6	1.482	63.001	1.451	63.089	0	56.843	3.553	12.316	10.622	3.631	90	73567.5	2407	1311444	20	XY_10	FT2Sustained	cell_9.txt	XY_10FT2Sustained20	FT2Sustained20	XY_10-FT2Sustained-cell_9.txt	XY_10FT2Sustained	114	1000	NA	2234.15	NA	2449.97	1.15756	1.23699	0.202231	10	0.0639511
282	21	24.907	2381.54	1.277	62.054	1.264	62.134	0	55.896	3.079	12.316	10.1	3.14	90	59316.8	2371	1057404	21	XY_10	FT2Sustained	cell_9.txt	XY_10FT2Sustained21	FT2Sustained21	XY_10-FT2Sustained-cell_9.txt	XY_10FT2Sustained	120	1000	NA	2234.15	NA	2449.97	1.11943	1.22469	0.212814	10	0.0672976
283	22	24.907	2414.96	1.277	62.054	1.263	62.126	0	55.896	3.079	12.316	10.1	3.14	90	60149.2	2418	1072243	22	XY_10	FT2Sustained	cell_9.txt	XY_10FT2Sustained22	FT2Sustained22	XY_10-FT2Sustained-cell_9.txt	XY_10FT2Sustained	126	1000	NA	2234.15	NA	2449.97	1.14651	1.24665	0.228158	10	0.0721499
284	23	24.907	2376.55	1.277	62.054	1.273	62.07	0	55.896	3.079	12.316	10.1	3.14	90	59192.5	2382	1055188	23	XY_10	FT2Sustained	cell_9.txt	XY_10FT2Sustained23	FT2Sustained23	XY_10-FT2Sustained-cell_9.txt	XY_10FT2Sustained	132	1000	NA	2234.15	NA	2449.97	1.11539	1.25235	0.244443	10	0.0772997
285	24	27.6	2383.83	1.378	62.054	1.363	62.068	0	55.896	3.316	12.316	10.381	3.385	90	65792.5	2382	1172843	24	XY_10	FT2Sustained	cell_9.txt	XY_10FT2Sustained24	FT2Sustained24	XY_10-FT2Sustained-cell_9.txt	XY_10FT2Sustained	138	1000	NA	2234.15	NA	2449.97	1.12128	1.26768	0.243688	10	0.0770609
286	25	27.6	2376.79	1.378	62.054	1.37	62.045	0	55.896	3.316	12.316	10.381	3.385	90	65598.3	2383	1169382	25	XY_10	FT2Sustained	cell_9.txt	XY_10FT2Sustained25	FT2Sustained25	XY_10-FT2Sustained-cell_9.txt	XY_10FT2Sustained	144	1000	NA	2234.15	NA	2449.97	1.11558	1.28205	0.25749	10	0.0814255
287	26	27.6	2419.86	1.378	62.054	1.38	62.045	0	55.896	3.316	12.316	10.381	3.385	90	66787.1	2402	1190573	26	XY_10	FT2Sustained	cell_9.txt	XY_10FT2Sustained26	FT2Sustained26	XY_10-FT2Sustained-cell_9.txt	XY_10FT2Sustained	150	1000	NA	2234.15	NA	2449.97	1.15048	1.28596	0.266226	10	0.084188
288	27	30.292	2453.07	1.482	62.054	1.488	62.119	0	55.896	3.553	12.316	10.622	3.631	90	74308.9	2446	1324660	27	XY_10	FT2Sustained	cell_9.txt	XY_10FT2Sustained27	FT2Sustained27	XY_10-FT2Sustained-cell_9.txt	XY_10FT2Sustained	156	1000	NA	2234.15	NA	2449.97	1.17739	1.29519	0.277703	10	0.0878173
289	28	30.292	2419.59	1.482	62.054	1.493	62.125	0	55.896	3.553	12.316	10.622	3.631	90	73294.5	2420	1306577	28	XY_10	FT2Sustained	cell_9.txt	XY_10FT2Sustained28	FT2Sustained28	XY_10-FT2Sustained-cell_9.txt	XY_10FT2Sustained	162	1000	NA	2234.15	NA	2449.97	1.15026	1.28011	0.283454	10	0.0896361
290	29	30.292	2507.35	1.482	62.054	1.467	62.211	0	55.896	3.553	12.316	10.622	3.631	90	75953	2495	1353968	29	XY_10	FT2Sustained	cell_9.txt	XY_10FT2Sustained29	FT2Sustained29	XY_10-FT2Sustained-cell_9.txt	XY_10FT2Sustained	168	1000	NA	2234.15	NA	2449.97	1.22137	1.30457	0.283721	10	0.0897204
291	1	108.266	1839.23	43.106	20.724	43.14	20.719	37.185	14.921	11.842	11.606	11.851	11.632	0	199127	1846	3549724	1	XY_7	FT2Transient	cell_1.txt	XY_7FT2Transient1	FT2Transient1	XY_7-FT2Transient-cell_1.txt	XY_7FT2Transient	0	1000	NA	1867.52	NA	2366.08	0.967401	0.972544	0.013693	6	0.00559015
292	2	108.266	1868.94	39.553	22.145	39.521	22.142	33.632	16.342	11.842	11.606	11.851	11.632	0	202343	1874	3607051	2	XY_7	FT2Transient	cell_1.txt	XY_7FT2Transient2	FT2Transient2	XY_7-FT2Transient-cell_1.txt	XY_7FT2Transient	6	1000	NA	1867.52	NA	2366.08	1.00164	1.01881	0.0147157	6	0.00600767
293	3	108.266	1895.49	39.553	23.093	39.58	23.028	33.632	17.29	11.842	11.606	11.851	11.632	0	205219	1904	3658306	3	XY_7	FT2Transient	cell_1.txt	XY_7FT2Transient3	FT2Transient3	XY_7-FT2Transient-cell_1.txt	XY_7FT2Transient	12	1000	NA	1867.52	NA	2366.08	1.03225	1.02647	0.00697839	6	0.00284891
294	4	108.266	1866.39	39.317	23.566	39.374	23.471	33.395	17.764	11.842	11.606	11.851	11.632	0	202068	1877	3602139	4	XY_7	FT2Transient	cell_1.txt	XY_7FT2Transient4	FT2Transient4	XY_7-FT2Transient-cell_1.txt	XY_7FT2Transient	18	1000	NA	1867.52	NA	2366.08	0.998706	0.982179	0.0209113	6	0.00853699
295	5	108.266	1855.41	39.08	24.04	39.117	23.922	33.159	18.237	11.842	11.606	11.851	11.632	0	200879	1865	3580950	5	XY_7	FT2Transient	cell_1.txt	XY_7FT2Transient5	FT2Transient5	XY_7-FT2Transient-cell_1.txt	XY_7FT2Transient	24	1000	NA	1867.52	NA	2366.08	0.986052	0.955918	0.0328777	6	0.0134223
296	6	108.266	1874.39	38.606	24.987	38.656	24.859	32.685	19.185	11.842	11.606	11.851	11.632	0	202934	1889	3617575	6	XY_7	FT2Transient	cell_1.txt	XY_7FT2Transient6	FT2Transient6	XY_7-FT2Transient-cell_1.txt	XY_7FT2Transient	30	1000	NA	1867.52	NA	2366.08	1.00793	0.970381	0.047773	6	0.0195033
297	7	108.266	1896.93	38.606	26.645	38.651	26.536	32.685	20.843	11.842	11.606	11.851	11.632	0	205374	1908	3661070	7	XY_7	FT2Transient	cell_1.txt	XY_7FT2Transient7	FT2Transient7	XY_7-FT2Transient-cell_1.txt	XY_7FT2Transient	36	1000	NA	1867.52	NA	2366.08	1.0339	0.980003	0.0584151	6	0.0238479
298	8	108.266	1901.4	39.08	28.066	39.134	27.95	33.159	22.264	11.842	11.606	11.851	11.632	0	205858	1916	3669699	8	XY_7	FT2Transient	cell_1.txt	XY_7FT2Transient8	FT2Transient8	XY_7-FT2Transient-cell_1.txt	XY_7FT2Transient	42	1000	NA	1867.52	NA	2366.08	1.03906	0.984752	0.0662579	6	0.0270497
299	9	108.266	1941.18	39.317	29.251	39.373	29.178	33.395	23.448	11.842	11.606	11.851	11.632	0	210164	1952	3746471	9	XY_7	FT2Transient	cell_1.txt	XY_7FT2Transient9	FT2Transient9	XY_7-FT2Transient-cell_1.txt	XY_7FT2Transient	48	1000	NA	1867.52	NA	2366.08	1.08491	0.995565	0.0901822	6	0.0368167
300	10	108.266	1976	38.843	30.198	38.923	30.154	32.922	24.395	11.842	11.606	11.851	11.632	0	213935	1990	3813688	10	XY_7	FT2Transient	cell_1.txt	XY_7FT2Transient10	FT2Transient10	XY_7-FT2Transient-cell_1.txt	XY_7FT2Transient	54	1000	NA	1867.52	NA	2366.08	1.12506	1.0031	0.109101	6	0.0445404
301	11	108.266	1902.48	37.659	29.961	37.722	29.935	31.738	24.158	11.842	11.606	11.851	11.632	0	205975	1903	3671796	11	XY_7	FT2Transient	cell_1.txt	XY_7FT2Transient11	FT2Transient11	XY_7-FT2Transient-cell_1.txt	XY_7FT2Transient	60	1000	NA	1867.52	NA	2366.08	1.04031	0.900511	0.111742	6	0.0456186
302	12	108.266	2048.7	36.474	29.724	36.52	29.716	30.553	23.922	11.842	11.606	11.851	11.632	0	221806	2066	3953993	12	XY_7	FT2Transient	cell_1.txt	XY_7FT2Transient12	FT2Transient12	XY_7-FT2Transient-cell_1.txt	XY_7FT2Transient	66	1000	NA	1867.52	NA	2366.08	1.20886	1.04092	0.138993	6	0.0567435
303	13	108.266	2078.33	36.001	29.961	36.047	29.975	30.08	24.158	11.842	11.606	11.851	11.632	0	225013	2094	4011173	13	XY_7	FT2Transient	cell_1.txt	XY_7FT2Transient13	FT2Transient13	XY_7-FT2Transient-cell_1.txt	XY_7FT2Transient	72	1000	NA	1867.52	NA	2366.08	1.24301	1.04007	0.159178	6	0.064984
304	14	108.266	2096.1	35.764	29.961	35.813	29.979	29.843	24.158	11.842	11.606	11.851	11.632	0	226937	2097	4045477	14	XY_7	FT2Transient	cell_1.txt	XY_7FT2Transient14	FT2Transient14	XY_7-FT2Transient-cell_1.txt	XY_7FT2Transient	78	1000	NA	1867.52	NA	2366.08	1.2635	1.07279	0.14001	6	0.0571589
305	15	108.266	2118.6	35.29	28.54	35.324	28.488	29.369	22.737	11.842	11.606	11.851	11.632	0	229373	2118	4088897	15	XY_7	FT2Transient	cell_1.txt	XY_7FT2Transient15	FT2Transient15	XY_7-FT2Transient-cell_1.txt	XY_7FT2Transient	84	1000	NA	1867.52	NA	2366.08	1.28943	1.05457	0.157931	6	0.0644749
306	16	108.266	2136.54	35.29	27.356	35.351	27.261	29.369	21.553	11.842	11.606	11.851	11.632	0	231316	2153	4123524	16	XY_7	FT2Transient	cell_1.txt	XY_7FT2Transient16	FT2Transient16	XY_7-FT2Transient-cell_1.txt	XY_7FT2Transient	90	1000	NA	1867.52	NA	2366.08	1.31011	1.09934	0.136356	6	0.055667
307	17	108.266	2187.52	34.817	28.54	34.883	28.475	28.895	22.737	11.842	11.606	11.851	11.632	0	236835	2196	4221916	17	XY_7	FT2Transient	cell_1.txt	XY_7FT2Transient17	FT2Transient17	XY_7-FT2Transient-cell_1.txt	XY_7FT2Transient	96	1000	NA	1867.52	NA	2366.08	1.36888	1.13986	0.140577	6	0.0573902
308	18	108.266	2183.53	34.343	29.961	34.415	29.935	28.422	24.158	11.842	11.606	11.851	11.632	0	236404	2196	4214222	18	XY_7	FT2Transient	cell_1.txt	XY_7FT2Transient18	FT2Transient18	XY_7-FT2Transient-cell_1.txt	XY_7FT2Transient	102	1000	NA	1867.52	NA	2366.08	1.36428	1.13474	0.145884	6	0.0595569
309	19	108.266	2168.59	34.106	30.435	34.106	30.49	28.185	24.632	11.842	11.606	11.851	11.632	0	234785	2170	4185377	19	XY_7	FT2Transient	cell_1.txt	XY_7FT2Transient19	FT2Transient19	XY_7-FT2Transient-cell_1.txt	XY_7FT2Transient	108	1000	NA	1867.52	NA	2366.08	1.34705	1.11518	0.168123	6	0.0686359
310	20	108.266	2173.95	33.869	30.435	33.87	30.511	27.948	24.632	11.842	11.606	11.851	11.632	0	235366	2177	4195733	20	XY_7	FT2Transient	cell_1.txt	XY_7FT2Transient20	FT2Transient20	XY_7-FT2Transient-cell_1.txt	XY_7FT2Transient	114	1000	NA	1867.52	NA	2366.08	1.35324	1.15267	0.122823	6	0.0501422
311	21	108.266	2190.97	34.817	29.014	34.792	29.047	28.895	23.211	11.842	11.606	11.851	11.632	0	237208	2197	4228570	21	XY_7	FT2Transient	cell_1.txt	XY_7FT2Transient21	FT2Transient21	XY_7-FT2Transient-cell_1.txt	XY_7FT2Transient	120	1000	NA	1867.52	NA	2366.08	1.37285	1.14906	0.132515	6	0.0540991
312	22	108.266	2232.95	35.29	27.83	35.262	27.79	29.369	22.027	11.842	11.606	11.851	11.632	0	241753	2248	4309584	22	XY_7	FT2Transient	cell_1.txt	XY_7FT2Transient22	FT2Transient22	XY_7-FT2Transient-cell_1.txt	XY_7FT2Transient	126	1000	NA	1867.52	NA	2366.08	1.42124	1.16713	0.14456	6	0.0590164
313	23	108.266	2248.11	35.29	27.83	35.272	27.714	29.369	22.027	11.842	11.606	11.851	11.632	0	243395	2255	4338854	23	XY_7	FT2Transient	cell_1.txt	XY_7FT2Transient23	FT2Transient23	XY_7-FT2Transient-cell_1.txt	XY_7FT2Transient	132	1000	NA	1867.52	NA	2366.08	1.43872	1.1769	0.14566	6	0.0594656
314	24	108.266	2273.79	35.527	27.83	35.542	27.729	29.606	22.027	11.842	11.606	11.851	11.632	0	246175	2274	4388414	24	XY_7	FT2Transient	cell_1.txt	XY_7FT2Transient24	FT2Transient24	XY_7-FT2Transient-cell_1.txt	XY_7FT2Transient	138	1000	NA	1867.52	NA	2366.08	1.46832	1.17654	0.159951	6	0.0652996
315	25	108.266	2300.66	35.764	27.83	35.738	27.733	29.843	22.027	11.842	11.606	11.851	11.632	0	249084	2301	4440267	25	XY_7	FT2Transient	cell_1.txt	XY_7FT2Transient25	FT2Transient25	XY_7-FT2Transient-cell_1.txt	XY_7FT2Transient	144	1000	NA	1867.52	NA	2366.08	1.49929	1.19541	0.165818	6	0.0676949
316	26	108.266	2323.03	35.764	28.777	35.779	28.708	29.843	22.974	11.842	11.606	11.851	11.632	0	251506	2344	4483440	26	XY_7	FT2Transient	cell_1.txt	XY_7FT2Transient26	FT2Transient26	XY_7-FT2Transient-cell_1.txt	XY_7FT2Transient	150	1000	NA	1867.52	NA	2366.08	1.52508	1.21215	0.164662	6	0.0672232
317	27	108.266	2351.22	35.764	29.251	35.786	29.185	29.843	23.448	11.842	11.606	11.851	11.632	0	254558	2362	4537855	27	XY_7	FT2Transient	cell_1.txt	XY_7FT2Transient27	FT2Transient27	XY_7-FT2Transient-cell_1.txt	XY_7FT2Transient	156	1000	NA	1867.52	NA	2366.08	1.55757	1.22529	0.173185	6	0.0707023
318	28	108.266	2378.85	35.29	29.487	35.303	29.441	29.369	23.685	11.842	11.606	11.851	11.632	0	257549	2398	4591174	28	XY_7	FT2Transient	cell_1.txt	XY_7FT2Transient28	FT2Transient28	XY_7-FT2Transient-cell_1.txt	XY_7FT2Transient	162	1000	NA	1867.52	NA	2366.08	1.58942	1.23384	0.184773	6	0.0754333
319	29	108.266	2411.22	34.58	29.724	34.633	29.684	28.659	23.922	11.842	11.606	11.851	11.632	0	261055	2442	4653665	29	XY_7	FT2Transient	cell_1.txt	XY_7FT2Transient29	FT2Transient29	XY_7-FT2Transient-cell_1.txt	XY_7FT2Transient	168	1000	NA	1867.52	NA	2366.08	1.62674	1.24459	0.192916	6	0.0787577
320	1	132.837	2130.41	59.212	20.369	59.206	20.394	52.343	14.211	13.737	12.316	13.721	12.327	0	282996	2131	5044801	1	XY_7	FT2Transient	cell_2.txt	XY_7FT2Transient1	FT2Transient1	XY_7-FT2Transient-cell_2.txt	XY_7FT2Transient	0	1000	NA	2154.1	NA	2405.99	0.979468	0.972544	0.013693	6	0.00559015
321	2	132.837	2166.93	58.028	20.369	58.009	20.392	51.159	14.211	13.737	12.316	13.721	12.327	0	287848	2170	5131286	2	XY_7	FT2Transient	cell_2.txt	XY_7FT2Transient2	FT2Transient2	XY_7-FT2Transient-cell_2.txt	XY_7FT2Transient	6	1000	NA	2154.1	NA	2405.99	1.01111	1.01881	0.0147157	6	0.00600767
322	3	132.837	2196.93	57.554	20.606	57.58	20.567	50.685	14.448	13.737	12.316	13.721	12.327	0	291833	2166	5202337	3	XY_7	FT2Transient	cell_2.txt	XY_7FT2Transient3	FT2Transient3	XY_7-FT2Transient-cell_2.txt	XY_7FT2Transient	12	1000	NA	2154.1	NA	2405.99	1.03711	1.02647	0.00697839	6	0.00284891
323	4	132.837	2122.14	57.08	21.079	57.015	21.077	50.212	14.921	13.737	12.316	13.721	12.327	0	281898	2122	5025229	4	XY_7	FT2Transient	cell_2.txt	XY_7FT2Transient4	FT2Transient4	XY_7-FT2Transient-cell_2.txt	XY_7FT2Transient	18	1000	NA	2154.1	NA	2405.99	0.972307	0.982179	0.0209113	6	0.00853699
324	5	132.837	2119.94	54.238	25.579	54.228	25.547	47.369	19.421	13.737	12.316	13.721	12.327	0	281606	2130	5020020	5	XY_7	FT2Transient	cell_2.txt	XY_7FT2Transient5	FT2Transient5	XY_7-FT2Transient-cell_2.txt	XY_7FT2Transient	24	1000	NA	2154.1	NA	2405.99	0.9704	0.955918	0.0328777	6	0.0134223
325	6	132.837	2141.68	53.764	25.816	53.75	25.792	46.896	19.658	13.737	12.316	13.721	12.327	0	284494	2148	5071508	6	XY_7	FT2Transient	cell_2.txt	XY_7FT2Transient6	FT2Transient6	XY_7-FT2Transient-cell_2.txt	XY_7FT2Transient	30	1000	NA	2154.1	NA	2405.99	0.98924	0.970381	0.047773	6	0.0195033
326	7	132.837	2158.21	53.764	25.816	53.746	25.807	46.896	19.658	13.737	12.316	13.721	12.327	0	286690	2164	5110650	7	XY_7	FT2Transient	cell_2.txt	XY_7FT2Transient7	FT2Transient7	XY_7-FT2Transient-cell_2.txt	XY_7FT2Transient	36	1000	NA	2154.1	NA	2405.99	1.00356	0.980003	0.0584151	6	0.0238479
327	8	132.837	2167.4	53.764	25.816	53.718	25.793	46.896	19.658	13.737	12.316	13.721	12.327	0	287910	2172	5132393	8	XY_7	FT2Transient	cell_2.txt	XY_7FT2Transient8	FT2Transient8	XY_7-FT2Transient-cell_2.txt	XY_7FT2Transient	42	1000	NA	2154.1	NA	2405.99	1.01152	0.984752	0.0662579	6	0.0270497
328	9	132.837	2195.58	54.238	25.343	54.208	25.301	47.369	19.185	13.737	12.316	13.721	12.327	0	291653	2208	5199126	9	XY_7	FT2Transient	cell_2.txt	XY_7FT2Transient9	FT2Transient9	XY_7-FT2Transient-cell_2.txt	XY_7FT2Transient	48	1000	NA	2154.1	NA	2405.99	1.03594	0.995565	0.0901822	6	0.0368167
329	10	132.837	2189.57	54.238	25.343	54.158	25.295	47.369	19.185	13.737	12.316	13.721	12.327	0	290856	2196	5184906	10	XY_7	FT2Transient	cell_2.txt	XY_7FT2Transient10	FT2Transient10	XY_7-FT2Transient-cell_2.txt	XY_7FT2Transient	54	1000	NA	2154.1	NA	2405.99	1.03073	1.0031	0.109101	6	0.0445404
330	11	132.837	2071.43	52.343	25.106	52.302	25.05	45.475	18.948	13.737	12.316	13.721	12.327	0	275162	2078	4905138	11	XY_7	FT2Transient	cell_2.txt	XY_7FT2Transient11	FT2Transient11	XY_7-FT2Transient-cell_2.txt	XY_7FT2Transient	60	1000	NA	2154.1	NA	2405.99	0.928364	0.900511	0.111742	6	0.0456186
331	12	132.837	2288.43	51.87	25.106	51.868	25.036	45.001	18.948	13.737	12.316	13.721	12.327	0	303988	2291	5419004	12	XY_7	FT2Transient	cell_2.txt	XY_7FT2Transient12	FT2Transient12	XY_7-FT2Transient-cell_2.txt	XY_7FT2Transient	66	1000	NA	2154.1	NA	2405.99	1.11639	1.04092	0.138993	6	0.0567435
332	13	132.837	2305.82	51.633	25.343	51.612	25.298	44.764	19.185	13.737	12.316	13.721	12.327	0	306297	2315	5460169	13	XY_7	FT2Transient	cell_2.txt	XY_7FT2Transient13	FT2Transient13	XY_7-FT2Transient-cell_2.txt	XY_7FT2Transient	72	1000	NA	2154.1	NA	2405.99	1.13146	1.04007	0.159178	6	0.064984
333	14	132.837	2331.11	51.633	26.527	51.577	26.506	44.764	20.369	13.737	12.316	13.721	12.327	0	309657	2340	5520062	14	XY_7	FT2Transient	cell_2.txt	XY_7FT2Transient14	FT2Transient14	XY_7-FT2Transient-cell_2.txt	XY_7FT2Transient	78	1000	NA	2154.1	NA	2405.99	1.15337	1.07279	0.14001	6	0.0571589
334	15	132.837	2299.73	52.106	27.474	52.047	27.453	45.238	21.316	13.737	12.316	13.721	12.327	0	305488	2302	5445754	15	XY_7	FT2Transient	cell_2.txt	XY_7FT2Transient15	FT2Transient15	XY_7-FT2Transient-cell_2.txt	XY_7FT2Transient	84	1000	NA	2154.1	NA	2405.99	1.12618	1.05457	0.157931	6	0.0644749
335	16	132.837	2334.06	52.817	29.132	52.805	29.107	45.948	22.974	13.737	12.316	13.721	12.327	0	310049	2342	5527049	16	XY_7	FT2Transient	cell_2.txt	XY_7FT2Transient16	FT2Transient16	XY_7-FT2Transient-cell_2.txt	XY_7FT2Transient	90	1000	NA	2154.1	NA	2405.99	1.15593	1.09934	0.136356	6	0.055667
336	17	132.837	2384.45	52.817	30.553	52.809	30.521	45.948	24.395	13.737	12.316	13.721	12.327	0	316743	2394	5646385	17	XY_7	FT2Transient	cell_2.txt	XY_7FT2Transient17	FT2Transient17	XY_7-FT2Transient-cell_2.txt	XY_7FT2Transient	96	1000	NA	2154.1	NA	2405.99	1.19959	1.13986	0.140577	6	0.0573902
337	18	132.837	2394.04	52.817	32.211	52.795	32.174	45.948	26.053	13.737	12.316	13.721	12.327	0	318016	2409	5669086	18	XY_7	FT2Transient	cell_2.txt	XY_7FT2Transient18	FT2Transient18	XY_7-FT2Transient-cell_2.txt	XY_7FT2Transient	102	1000	NA	2154.1	NA	2405.99	1.2079	1.13474	0.145884	6	0.0595569
338	19	132.837	2399.93	52.817	33.159	52.805	33.145	45.948	27.001	13.737	12.316	13.721	12.327	0	318799	2418	5683037	19	XY_7	FT2Transient	cell_2.txt	XY_7FT2Transient19	FT2Transient19	XY_7-FT2Transient-cell_2.txt	XY_7FT2Transient	108	1000	NA	2154.1	NA	2405.99	1.213	1.11518	0.168123	6	0.0686359
339	20	132.837	2415.07	52.817	33.159	52.883	33.182	45.948	27.001	13.737	12.316	13.721	12.327	0	320810	2415	5718891	20	XY_7	FT2Transient	cell_2.txt	XY_7FT2Transient20	FT2Transient20	XY_7-FT2Transient-cell_2.txt	XY_7FT2Transient	114	1000	NA	2154.1	NA	2405.99	1.22612	1.15267	0.122823	6	0.0501422
340	21	132.837	2430.64	55.422	33.159	55.408	33.153	48.554	27.001	13.737	12.316	13.721	12.327	0	322878	2440	5755748	21	XY_7	FT2Transient	cell_2.txt	XY_7FT2Transient21	FT2Transient21	XY_7-FT2Transient-cell_2.txt	XY_7FT2Transient	120	1000	NA	2154.1	NA	2405.99	1.23961	1.14906	0.132515	6	0.0540991
341	22	132.837	2448.76	58.501	34.106	58.494	34.067	51.633	27.948	13.737	12.316	13.721	12.327	0	325285	2468	5798660	22	XY_7	FT2Transient	cell_2.txt	XY_7FT2Transient22	FT2Transient22	XY_7-FT2Transient-cell_2.txt	XY_7FT2Transient	126	1000	NA	2154.1	NA	2405.99	1.25531	1.16713	0.14456	6	0.0590164
342	23	132.837	2437.83	58.738	34.343	58.724	34.31	51.87	28.185	13.737	12.316	13.721	12.327	0	323834	2451	5772784	23	XY_7	FT2Transient	cell_2.txt	XY_7FT2Transient23	FT2Transient23	XY_7-FT2Transient-cell_2.txt	XY_7FT2Transient	132	1000	NA	2154.1	NA	2405.99	1.24584	1.1769	0.14566	6	0.0594656
343	24	132.837	2446	59.449	34.343	59.462	34.327	52.58	28.185	13.737	12.316	13.721	12.327	0	324919	2459	5792134	24	XY_7	FT2Transient	cell_2.txt	XY_7FT2Transient24	FT2Transient24	XY_7-FT2Transient-cell_2.txt	XY_7FT2Transient	138	1000	NA	2154.1	NA	2405.99	1.25292	1.17654	0.159951	6	0.0652996
344	25	132.837	2462.18	63.001	34.343	62.938	34.244	56.133	28.185	13.737	12.316	13.721	12.327	0	327068	2490	5830445	25	XY_7	FT2Transient	cell_2.txt	XY_7FT2Transient25	FT2Transient25	XY_7-FT2Transient-cell_2.txt	XY_7FT2Transient	144	1000	NA	2154.1	NA	2405.99	1.26694	1.19541	0.165818	6	0.0676949
345	26	132.837	2414.04	64.186	34.343	64.113	34.25	57.317	28.185	13.737	12.316	13.721	12.327	0	320673	2438	5716452	26	XY_7	FT2Transient	cell_2.txt	XY_7FT2Transient26	FT2Transient26	XY_7-FT2Transient-cell_2.txt	XY_7FT2Transient	150	1000	NA	2154.1	NA	2405.99	1.22523	1.21215	0.164662	6	0.0672232
346	27	132.837	2395.14	63.949	34.343	63.829	34.276	57.08	28.185	13.737	12.316	13.721	12.327	0	318163	2419	5671700	27	XY_7	FT2Transient	cell_2.txt	XY_7FT2Transient27	FT2Transient27	XY_7-FT2Transient-cell_2.txt	XY_7FT2Transient	156	1000	NA	2154.1	NA	2405.99	1.20886	1.22529	0.173185	6	0.0707023
347	28	132.837	2412.14	63.475	31.027	63.4	30.976	56.606	24.869	13.737	12.316	13.721	12.327	0	320421	2432	5711955	28	XY_7	FT2Transient	cell_2.txt	XY_7FT2Transient28	FT2Transient28	XY_7-FT2Transient-cell_2.txt	XY_7FT2Transient	162	1000	NA	2154.1	NA	2405.99	1.22359	1.23384	0.184773	6	0.0754333
348	29	132.837	2402.62	63.475	30.79	63.392	30.714	56.606	24.632	13.737	12.316	13.721	12.327	0	319157	2423	5689415	29	XY_7	FT2Transient	cell_2.txt	XY_7FT2Transient29	FT2Transient29	XY_7-FT2Transient-cell_2.txt	XY_7FT2Transient	168	1000	NA	2154.1	NA	2405.99	1.21534	1.24459	0.192916	6	0.0787577
349	1	118.925	1739.45	25.579	22.264	25.62	22.27	19.185	16.342	12.79	11.842	12.8	11.829	0	206864	1738	3687645	1	XY_7	FT2Transient	cell_3.txt	XY_7FT2Transient1	FT2Transient1	XY_7-FT2Transient-cell_3.txt	XY_7FT2Transient	0	1000	NA	1751.54	NA	1929.58	0.983926	0.972544	0.013693	6	0.00559015
350	2	118.925	1770.89	24.395	23.448	24.459	23.436	18	17.527	12.79	11.842	12.8	11.829	0	210603	1777	3754294	2	XY_7	FT2Transient	cell_3.txt	XY_7FT2Transient2	FT2Transient2	XY_7-FT2Transient-cell_3.txt	XY_7FT2Transient	6	1000	NA	1751.54	NA	1929.58	1.02576	1.01881	0.0147157	6	0.00600767
351	3	118.925	1765.24	23.922	23.922	23.986	23.873	17.527	18	12.79	11.842	12.8	11.829	0	209930	1763	3742301	3	XY_7	FT2Transient	cell_3.txt	XY_7FT2Transient3	FT2Transient3	XY_7-FT2Transient-cell_3.txt	XY_7FT2Transient	12	1000	NA	1751.54	NA	1929.58	1.01823	1.02647	0.00697839	6	0.00284891
352	4	118.925	1730.56	23.922	24.632	23.981	24.569	17.527	18.711	12.79	11.842	12.8	11.829	0	205806	1724	3668778	4	XY_7	FT2Transient	cell_3.txt	XY_7FT2Transient4	FT2Transient4	XY_7-FT2Transient-cell_3.txt	XY_7FT2Transient	18	1000	NA	1751.54	NA	1929.58	0.972085	0.982179	0.0209113	6	0.00853699
353	5	118.925	1704.23	23.922	25.579	23.961	25.631	17.527	19.658	12.79	11.842	12.8	11.829	0	202676	1700	3612974	5	XY_7	FT2Transient	cell_3.txt	XY_7FT2Transient5	FT2Transient5	XY_7-FT2Transient-cell_3.txt	XY_7FT2Transient	24	1000	NA	1751.54	NA	1929.58	0.937059	0.955918	0.0328777	6	0.0134223
354	6	118.925	1701.52	23.211	30.316	23.27	30.295	16.816	24.395	12.79	11.842	12.8	11.829	0	202353	1695	3607226	6	XY_7	FT2Transient	cell_3.txt	XY_7FT2Transient6	FT2Transient6	XY_7-FT2Transient-cell_3.txt	XY_7FT2Transient	30	1000	NA	1751.54	NA	1929.58	0.933452	0.970381	0.047773	6	0.0195033
355	7	118.925	1703.5	23.211	32.211	23.267	32.19	16.816	26.29	12.79	11.842	12.8	11.829	0	202589	1698	3611426	7	XY_7	FT2Transient	cell_3.txt	XY_7FT2Transient7	FT2Transient7	XY_7-FT2Transient-cell_3.txt	XY_7FT2Transient	36	1000	NA	1751.54	NA	1929.58	0.936088	0.980003	0.0584151	6	0.0238479
356	8	118.925	1708.58	23.685	34.106	23.74	34.122	17.29	28.185	12.79	11.842	12.8	11.829	0	203193	1705	3622193	8	XY_7	FT2Transient	cell_3.txt	XY_7FT2Transient8	FT2Transient8	XY_7-FT2Transient-cell_3.txt	XY_7FT2Transient	42	1000	NA	1751.54	NA	1929.58	0.942846	0.984752	0.0662579	6	0.0270497
357	9	118.925	1704.69	22.737	36.001	22.777	36.038	16.342	30.08	12.79	11.842	12.8	11.829	0	202730	1701	3613939	9	XY_7	FT2Transient	cell_3.txt	XY_7FT2Transient9	FT2Transient9	XY_7-FT2Transient-cell_3.txt	XY_7FT2Transient	48	1000	NA	1751.54	NA	1929.58	0.937665	0.995565	0.0901822	6	0.0368167
358	10	118.925	1724.18	21.079	38.369	21.158	38.394	14.685	32.448	12.79	11.842	12.8	11.829	0	205047	1716	3655254	10	XY_7	FT2Transient	cell_3.txt	XY_7FT2Transient10	FT2Transient10	XY_7-FT2Transient-cell_3.txt	XY_7FT2Transient	54	1000	NA	1751.54	NA	1929.58	0.963596	1.0031	0.109101	6	0.0445404
359	11	118.925	1648	20.132	39.08	20.211	39.076	13.737	33.159	12.79	11.842	12.8	11.829	0	195988	1645	3493758	11	XY_7	FT2Transient	cell_3.txt	XY_7FT2Transient11	FT2Transient11	XY_7-FT2Transient-cell_3.txt	XY_7FT2Transient	60	1000	NA	1751.54	NA	1929.58	0.862234	0.900511	0.111742	6	0.0456186
360	12	118.925	1726.26	19.658	38.843	19.689	38.819	13.263	32.922	12.79	11.842	12.8	11.829	0	205296	1716	3659680	12	XY_7	FT2Transient	cell_3.txt	XY_7FT2Transient12	FT2Transient12	XY_7-FT2Transient-cell_3.txt	XY_7FT2Transient	66	1000	NA	1751.54	NA	1929.58	0.966374	1.04092	0.138993	6	0.0567435
361	13	118.925	1696.51	18.474	37.422	18.528	37.427	12.079	31.501	12.79	11.842	12.8	11.829	0	201757	1685	3596600	13	XY_7	FT2Transient	cell_3.txt	XY_7FT2Transient13	FT2Transient13	XY_7-FT2Transient-cell_3.txt	XY_7FT2Transient	72	1000	NA	1751.54	NA	1929.58	0.926782	1.04007	0.159178	6	0.064984
362	14	118.925	1732.37	17.053	36.474	17.119	36.492	10.658	30.553	12.79	11.842	12.8	11.829	0	206021	1724	3672619	14	XY_7	FT2Transient	cell_3.txt	XY_7FT2Transient14	FT2Transient14	XY_7-FT2Transient-cell_3.txt	XY_7FT2Transient	78	1000	NA	1751.54	NA	1929.58	0.974495	1.07279	0.14001	6	0.0571589
363	15	118.925	1701.77	16.106	36.238	16.19	36.269	9.711	30.316	12.79	11.842	12.8	11.829	0	202383	1699	3607756	15	XY_7	FT2Transient	cell_3.txt	XY_7FT2Transient15	FT2Transient15	XY_7-FT2Transient-cell_3.txt	XY_7FT2Transient	84	1000	NA	1751.54	NA	1929.58	0.933785	1.05457	0.157931	6	0.0644749
364	16	118.925	1780.67	15.632	36.474	15.691	36.504	9.237	30.553	12.79	11.842	12.8	11.829	0	211765	1775	3775013	16	XY_7	FT2Transient	cell_3.txt	XY_7FT2Transient16	FT2Transient16	XY_7-FT2Transient-cell_3.txt	XY_7FT2Transient	90	1000	NA	1751.54	NA	1929.58	1.03876	1.09934	0.136356	6	0.055667
365	17	118.925	1784.48	15.158	36.711	15.221	36.779	8.763	30.79	12.79	11.842	12.8	11.829	0	212219	1775	3783099	17	XY_7	FT2Transient	cell_3.txt	XY_7FT2Transient17	FT2Transient17	XY_7-FT2Transient-cell_3.txt	XY_7FT2Transient	96	1000	NA	1751.54	NA	1929.58	1.04384	1.13986	0.140577	6	0.0573902
366	18	118.925	1739.26	14.448	36.711	14.517	36.799	8.053	30.79	12.79	11.842	12.8	11.829	0	206841	1730	3687236	18	XY_7	FT2Transient	cell_3.txt	XY_7FT2Transient18	FT2Transient18	XY_7-FT2Transient-cell_3.txt	XY_7FT2Transient	102	1000	NA	1751.54	NA	1929.58	0.983669	1.13474	0.145884	6	0.0595569
367	19	118.925	1642.54	13.974	37.185	14.093	37.277	7.579	31.264	12.79	11.842	12.8	11.829	0	195338	1639	3482181	19	XY_7	FT2Transient	cell_3.txt	XY_7FT2Transient19	FT2Transient19	XY_7-FT2Transient-cell_3.txt	XY_7FT2Transient	108	1000	NA	1751.54	NA	1929.58	0.854967	1.11518	0.168123	6	0.0686359
368	20	118.925	1796.07	16.342	44.29	16.45	44.386	9.948	38.369	12.79	11.842	12.8	11.829	0	213597	1788	3807672	20	XY_7	FT2Transient	cell_3.txt	XY_7FT2Transient20	FT2Transient20	XY_7-FT2Transient-cell_3.txt	XY_7FT2Transient	114	1000	NA	1751.54	NA	1929.58	1.05926	1.15267	0.122823	6	0.0501422
369	21	118.925	1789.27	16.342	46.422	16.545	46.511	9.948	40.501	12.79	11.842	12.8	11.829	0	212789	1785	3793261	21	XY_7	FT2Transient	cell_3.txt	XY_7FT2Transient21	FT2Transient21	XY_7-FT2Transient-cell_3.txt	XY_7FT2Transient	120	1000	NA	1751.54	NA	1929.58	1.05022	1.14906	0.132515	6	0.0540991
370	22	118.925	1821.65	16.342	47.606	16.517	47.642	9.948	41.685	12.79	11.842	12.8	11.829	0	216640	1812	3861905	22	XY_7	FT2Transient	cell_3.txt	XY_7FT2Transient22	FT2Transient22	XY_7-FT2Transient-cell_3.txt	XY_7FT2Transient	126	1000	NA	1751.54	NA	1929.58	1.0933	1.16713	0.14456	6	0.0590164
371	23	118.925	1863.32	17.29	47.843	17.401	47.821	10.895	41.922	12.79	11.842	12.8	11.829	0	221595	1853	3950246	23	XY_7	FT2Transient	cell_3.txt	XY_7FT2Transient23	FT2Transient23	XY_7-FT2Transient-cell_3.txt	XY_7FT2Transient	132	1000	NA	1751.54	NA	1929.58	1.14875	1.1769	0.14566	6	0.0594656
372	24	118.925	1845.37	17.527	45.001	17.628	45.055	11.132	39.08	12.79	11.842	12.8	11.829	0	219460	1844	3912188	24	XY_7	FT2Transient	cell_3.txt	XY_7FT2Transient24	FT2Transient24	XY_7-FT2Transient-cell_3.txt	XY_7FT2Transient	138	1000	NA	1751.54	NA	1929.58	1.12486	1.17654	0.159951	6	0.0652996
373	25	118.925	1870.62	16.342	45.475	16.395	45.51	9.948	39.553	12.79	11.842	12.8	11.829	0	222462	1867	3965704	25	XY_7	FT2Transient	cell_3.txt	XY_7FT2Transient25	FT2Transient25	XY_7-FT2Transient-cell_3.txt	XY_7FT2Transient	144	1000	NA	1751.54	NA	1929.58	1.15845	1.19541	0.165818	6	0.0676949
374	26	118.925	1913.81	15.869	45.948	15.912	45.989	9.474	40.027	12.79	11.842	12.8	11.829	0	227599	1906	4057277	26	XY_7	FT2Transient	cell_3.txt	XY_7FT2Transient26	FT2Transient26	XY_7-FT2Transient-cell_3.txt	XY_7FT2Transient	150	1000	NA	1751.54	NA	1929.58	1.21592	1.21215	0.164662	6	0.0672232
375	27	118.925	1938.96	14.448	45.712	14.514	45.717	8.053	39.79	12.79	11.842	12.8	11.829	0	230590	1925	4110594	27	XY_7	FT2Transient	cell_3.txt	XY_7FT2Transient27	FT2Transient27	XY_7-FT2Transient-cell_3.txt	XY_7FT2Transient	156	1000	NA	1751.54	NA	1929.58	1.24939	1.22529	0.173185	6	0.0707023
376	28	118.925	1938.15	13.263	45.001	13.394	45.003	6.869	39.08	12.79	11.842	12.8	11.829	0	230494	1930	4108872	28	XY_7	FT2Transient	cell_3.txt	XY_7FT2Transient28	FT2Transient28	XY_7-FT2Transient-cell_3.txt	XY_7FT2Transient	162	1000	NA	1751.54	NA	1929.58	1.24831	1.23384	0.184773	6	0.0754333
377	29	118.925	1927.39	12.553	45.238	12.706	45.253	6.158	39.317	12.79	11.842	12.8	11.829	0	229215	1918	4086069	29	XY_7	FT2Transient	cell_3.txt	XY_7FT2Transient29	FT2Transient29	XY_7-FT2Transient-cell_3.txt	XY_7FT2Transient	168	1000	NA	1751.54	NA	1929.58	1.234	1.24459	0.192916	6	0.0787577
378	1	95.364	1803.89	44.527	52.462	44.528	52.545	39.317	46.659	10.421	11.606	11.626	10.444	90	172026	1805	3066608	1	XY_7	FT2Transient	cell_4.txt	XY_7FT2Transient1	FT2Transient1	XY_7-FT2Transient-cell_4.txt	XY_7FT2Transient	0	1000	NA	1816.6	NA	1902.6	0.984427	0.972544	0.013693	6	0.00559015
379	2	95.364	1829.31	40.975	53.409	41.01	53.435	35.764	47.606	10.421	11.606	11.626	10.444	90	174450	1827	3109823	2	XY_7	FT2Transient	cell_4.txt	XY_7FT2Transient2	FT2Transient2	XY_7-FT2Transient-cell_4.txt	XY_7FT2Transient	6	1000	NA	1816.6	NA	1902.6	1.01556	1.01881	0.0147157	6	0.00600767
380	3	95.364	1836.22	40.975	53.409	40.989	53.384	35.764	47.606	10.421	11.606	11.626	10.444	90	175110	1829	3121574	3	XY_7	FT2Transient	cell_4.txt	XY_7FT2Transient3	FT2Transient3	XY_7-FT2Transient-cell_4.txt	XY_7FT2Transient	12	1000	NA	1816.6	NA	1902.6	1.02402	1.02647	0.00697839	6	0.00284891
381	4	95.364	1797	40.975	54.83	40.984	54.843	35.764	49.027	10.421	11.606	11.626	10.444	90	171370	1796	3054901	4	XY_7	FT2Transient	cell_4.txt	XY_7FT2Transient4	FT2Transient4	XY_7-FT2Transient-cell_4.txt	XY_7FT2Transient	18	1000	NA	1816.6	NA	1902.6	0.975994	0.982179	0.0209113	6	0.00853699
382	5	95.364	1808.78	41.685	55.541	41.693	55.562	36.474	49.738	10.421	11.606	11.626	10.444	90	172492	1804	3074919	5	XY_7	FT2Transient	cell_4.txt	XY_7FT2Transient5	FT2Transient5	XY_7-FT2Transient-cell_4.txt	XY_7FT2Transient	24	1000	NA	1816.6	NA	1902.6	0.990414	0.955918	0.0328777	6	0.0134223
383	6	95.364	1847.17	42.159	55.778	42.141	55.783	36.948	49.975	10.421	11.606	11.626	10.444	90	176154	1837	3140190	6	XY_7	FT2Transient	cell_4.txt	XY_7FT2Transient6	FT2Transient6	XY_7-FT2Transient-cell_4.txt	XY_7FT2Transient	30	1000	NA	1816.6	NA	1902.6	1.03743	0.970381	0.047773	6	0.0195033
384	7	95.364	1861.98	43.106	55.778	43.074	55.738	37.896	49.975	10.421	11.606	11.626	10.444	90	177566	1855	3165369	7	XY_7	FT2Transient	cell_4.txt	XY_7FT2Transient7	FT2Transient7	XY_7-FT2Transient-cell_4.txt	XY_7FT2Transient	36	1000	NA	1816.6	NA	1902.6	1.05557	0.980003	0.0584151	6	0.0238479
385	8	95.364	1875.95	44.29	56.014	44.253	55.987	39.08	50.212	10.421	11.606	11.626	10.444	90	178898	1862	3189109	8	XY_7	FT2Transient	cell_4.txt	XY_7FT2Transient8	FT2Transient8	XY_7-FT2Transient-cell_4.txt	XY_7FT2Transient	42	1000	NA	1816.6	NA	1902.6	1.07267	0.984752	0.0662579	6	0.0270497
386	9	95.364	1899.95	46.422	56.488	46.433	56.484	41.211	50.685	10.421	11.606	11.626	10.444	90	181187	1901	3229912	9	XY_7	FT2Transient	cell_4.txt	XY_7FT2Transient9	FT2Transient9	XY_7-FT2Transient-cell_4.txt	XY_7FT2Transient	48	1000	NA	1816.6	NA	1902.6	1.10206	0.995565	0.0901822	6	0.0368167
387	10	95.364	1919.36	49.027	57.909	49.044	57.939	43.817	52.106	10.421	11.606	11.626	10.444	90	183039	1914	3262917	10	XY_7	FT2Transient	cell_4.txt	XY_7FT2Transient10	FT2Transient10	XY_7-FT2Transient-cell_4.txt	XY_7FT2Transient	54	1000	NA	1816.6	NA	1902.6	1.12584	1.0031	0.109101	6	0.0445404
388	11	95.364	1823.34	50.212	57.672	50.204	57.681	45.001	51.87	10.421	11.606	11.626	10.444	90	173881	1813	3099672	11	XY_7	FT2Transient	cell_4.txt	XY_7FT2Transient11	FT2Transient11	XY_7-FT2Transient-cell_4.txt	XY_7FT2Transient	60	1000	NA	1816.6	NA	1902.6	1.00824	0.900511	0.111742	6	0.0456186
389	12	95.364	1947.67	52.58	57.672	52.566	57.623	47.369	51.87	10.421	11.606	11.626	10.444	90	185738	1940	3311047	12	XY_7	FT2Transient	cell_4.txt	XY_7FT2Transient12	FT2Transient12	XY_7-FT2Transient-cell_4.txt	XY_7FT2Transient	66	1000	NA	1816.6	NA	1902.6	1.16051	1.04092	0.138993	6	0.0567435
390	13	95.364	1950.09	53.291	57.435	53.242	57.382	48.08	51.633	10.421	11.606	11.626	10.444	90	185969	1948	3315149	13	XY_7	FT2Transient	cell_4.txt	XY_7FT2Transient13	FT2Transient13	XY_7-FT2Transient-cell_4.txt	XY_7FT2Transient	72	1000	NA	1816.6	NA	1902.6	1.16346	1.04007	0.159178	6	0.064984
391	14	95.364	1954.38	54.238	57.199	54.206	57.115	49.027	51.396	10.421	11.606	11.626	10.444	90	186377	1946	3322437	14	XY_7	FT2Transient	cell_4.txt	XY_7FT2Transient14	FT2Transient14	XY_7-FT2Transient-cell_4.txt	XY_7FT2Transient	78	1000	NA	1816.6	NA	1902.6	1.16871	1.07279	0.14001	6	0.0571589
392	15	95.364	1939.79	54.712	56.962	54.667	56.878	49.501	51.159	10.421	11.606	11.626	10.444	90	184986	1940	3297642	15	XY_7	FT2Transient	cell_4.txt	XY_7FT2Transient15	FT2Transient15	XY_7-FT2Transient-cell_4.txt	XY_7FT2Transient	84	1000	NA	1816.6	NA	1902.6	1.15085	1.05457	0.157931	6	0.0644749
393	16	95.364	1948.92	55.896	56.725	55.812	56.67	50.685	50.922	10.421	11.606	11.626	10.444	90	185858	1939	3313171	16	XY_7	FT2Transient	cell_4.txt	XY_7FT2Transient16	FT2Transient16	XY_7-FT2Transient-cell_4.txt	XY_7FT2Transient	90	1000	NA	1816.6	NA	1902.6	1.16204	1.09934	0.136356	6	0.055667
394	17	95.364	1967.31	56.843	56.488	56.763	56.455	51.633	50.685	10.421	11.606	11.626	10.444	90	187611	1977	3344425	17	XY_7	FT2Transient	cell_4.txt	XY_7FT2Transient17	FT2Transient17	XY_7-FT2Transient-cell_4.txt	XY_7FT2Transient	96	1000	NA	1816.6	NA	1902.6	1.18455	1.13986	0.140577	6	0.0573902
395	18	95.364	1972.18	57.554	56.488	57.492	56.459	52.343	50.685	10.421	11.606	11.626	10.444	90	188075	1971	3352699	18	XY_7	FT2Transient	cell_4.txt	XY_7FT2Transient18	FT2Transient18	XY_7-FT2Transient-cell_4.txt	XY_7FT2Transient	102	1000	NA	1816.6	NA	1902.6	1.19051	1.13474	0.145884	6	0.0595569
396	19	95.364	1948.59	61.107	55.067	61.064	55.019	55.896	49.264	10.421	11.606	11.626	10.444	90	185826	1950	3312603	19	XY_7	FT2Transient	cell_4.txt	XY_7FT2Transient19	FT2Transient19	XY_7-FT2Transient-cell_4.txt	XY_7FT2Transient	108	1000	NA	1816.6	NA	1902.6	1.16163	1.11518	0.168123	6	0.0686359
397	20	95.364	1949.16	62.291	54.83	62.225	54.847	57.08	49.027	10.421	11.606	11.626	10.444	90	185880	1951	3313567	20	XY_7	FT2Transient	cell_4.txt	XY_7FT2Transient20	FT2Transient20	XY_7-FT2Transient-cell_4.txt	XY_7FT2Transient	114	1000	NA	1816.6	NA	1902.6	1.16232	1.15267	0.122823	6	0.0501422
398	21	95.364	1923.23	65.607	53.172	65.588	53.165	60.396	47.369	10.421	11.606	11.626	10.444	90	183407	1921	3269485	21	XY_7	FT2Transient	cell_4.txt	XY_7FT2Transient21	FT2Transient21	XY_7-FT2Transient-cell_4.txt	XY_7FT2Transient	120	1000	NA	1816.6	NA	1902.6	1.13057	1.14906	0.132515	6	0.0540991
399	22	95.364	1914.46	66.554	51.751	66.534	51.768	61.343	45.948	10.421	11.606	11.626	10.444	90	182571	1911	3254578	22	XY_7	FT2Transient	cell_4.txt	XY_7FT2Transient22	FT2Transient22	XY_7-FT2Transient-cell_4.txt	XY_7FT2Transient	126	1000	NA	1816.6	NA	1902.6	1.11983	1.16713	0.14456	6	0.0590164
400	23	95.364	1898.83	69.87	48.909	69.886	48.956	64.659	43.106	10.421	11.606	11.626	10.444	90	181080	1901	3228005	23	XY_7	FT2Transient	cell_4.txt	XY_7FT2Transient23	FT2Transient23	XY_7-FT2Transient-cell_4.txt	XY_7FT2Transient	132	1000	NA	1816.6	NA	1902.6	1.10069	1.1769	0.14566	6	0.0594656
401	24	95.364	1879.09	70.344	48.672	70.329	48.734	65.133	42.869	10.421	11.606	11.626	10.444	90	179198	1875	3194460	24	XY_7	FT2Transient	cell_4.txt	XY_7FT2Transient24	FT2Transient24	XY_7-FT2Transient-cell_4.txt	XY_7FT2Transient	138	1000	NA	1816.6	NA	1902.6	1.07652	1.17654	0.159951	6	0.0652996
402	25	95.364	1889.47	72.238	47.488	72.248	47.542	67.028	41.685	10.421	11.606	11.626	10.444	90	180188	1885	3212107	25	XY_7	FT2Transient	cell_4.txt	XY_7FT2Transient25	FT2Transient25	XY_7-FT2Transient-cell_4.txt	XY_7FT2Transient	144	1000	NA	1816.6	NA	1902.6	1.08924	1.19541	0.165818	6	0.0676949
403	26	95.364	1886.87	72.238	47.488	72.238	47.52	67.028	41.685	10.421	11.606	11.626	10.444	90	179939	1890	3207671	26	XY_7	FT2Transient	cell_4.txt	XY_7FT2Transient26	FT2Transient26	XY_7-FT2Transient-cell_4.txt	XY_7FT2Transient	150	1000	NA	1816.6	NA	1902.6	1.08604	1.21215	0.164662	6	0.0672232
404	27	95.364	1899.99	72.002	47.725	71.994	47.757	66.791	41.922	10.421	11.606	11.626	10.444	90	181191	1904	3229984	27	XY_7	FT2Transient	cell_4.txt	XY_7FT2Transient27	FT2Transient27	XY_7-FT2Transient-cell_4.txt	XY_7FT2Transient	156	1000	NA	1816.6	NA	1902.6	1.10211	1.22529	0.173185	6	0.0707023
405	28	95.364	1898.2	72.002	47.488	71.997	47.525	66.791	41.685	10.421	11.606	11.626	10.444	90	181020	1898	3226942	28	XY_7	FT2Transient	cell_4.txt	XY_7FT2Transient28	FT2Transient28	XY_7-FT2Transient-cell_4.txt	XY_7FT2Transient	162	1000	NA	1816.6	NA	1902.6	1.09992	1.23384	0.184773	6	0.0754333
406	29	95.364	1925.33	71.054	48.672	71.051	48.704	65.844	42.869	10.421	11.606	11.626	10.444	90	183607	1927	3273054	29	XY_7	FT2Transient	cell_4.txt	XY_7FT2Transient29	FT2Transient29	XY_7-FT2Transient-cell_4.txt	XY_7FT2Transient	168	1000	NA	1816.6	NA	1902.6	1.13314	1.24459	0.192916	6	0.0787577
407	1	133.061	1955.85	64.659	80.054	64.692	80.079	58.028	73.659	13.263	12.79	13.265	12.771	0	260247	1955	4639265	1	XY_7	FT2Transient	cell_5.txt	XY_7FT2Transient1	FT2Transient1	XY_7-FT2Transient-cell_5.txt	XY_7FT2Transient	0	1000	NA	2008.05	NA	2128.46	0.948217	0.972544	0.013693	6	0.00559015
408	2	133.061	2022.61	61.58	82.186	61.558	82.223	54.949	75.791	13.263	12.79	13.265	12.771	0	269131	2022	4797629	2	XY_7	FT2Transient	cell_5.txt	XY_7FT2Transient2	FT2Transient2	XY_7-FT2Transient-cell_5.txt	XY_7FT2Transient	6	1000	NA	2008.05	NA	2128.46	1.01445	1.01881	0.0147157	6	0.00600767
409	3	133.061	2030.02	61.343	82.186	61.328	82.231	54.712	75.791	13.263	12.79	13.265	12.771	0	270117	2026	4815214	3	XY_7	FT2Transient	cell_5.txt	XY_7FT2Transient3	FT2Transient3	XY_7-FT2Transient-cell_5.txt	XY_7FT2Transient	12	1000	NA	2008.05	NA	2128.46	1.0218	1.02647	0.00697839	6	0.00284891
410	4	133.061	2023.7	59.449	84.791	59.42	84.828	52.817	78.396	13.263	12.79	13.265	12.771	0	269276	2021	4800223	4	XY_7	FT2Transient	cell_5.txt	XY_7FT2Transient4	FT2Transient4	XY_7-FT2Transient-cell_5.txt	XY_7FT2Transient	18	1000	NA	2008.05	NA	2128.46	1.01553	0.982179	0.0209113	6	0.00853699
411	5	133.061	1954.93	59.449	85.028	59.399	85.04	52.817	78.633	13.263	12.79	13.265	12.771	0	260126	1963	4637103	5	XY_7	FT2Transient	cell_5.txt	XY_7FT2Transient5	FT2Transient5	XY_7-FT2Transient-cell_5.txt	XY_7FT2Transient	24	1000	NA	2008.05	NA	2128.46	0.947313	0.955918	0.0328777	6	0.0134223
412	6	133.061	1929.89	59.449	85.976	59.385	86.026	52.817	79.581	13.263	12.79	13.265	12.771	0	256793	1945	4577700	6	XY_7	FT2Transient	cell_5.txt	XY_7FT2Transient6	FT2Transient6	XY_7-FT2Transient-cell_5.txt	XY_7FT2Transient	30	1000	NA	2008.05	NA	2128.46	0.922469	0.970381	0.047773	6	0.0195033
413	7	133.061	1935.15	59.449	86.923	59.4	86.981	52.817	80.528	13.263	12.79	13.265	12.771	0	257494	1936	4590183	7	XY_7	FT2Transient	cell_5.txt	XY_7FT2Transient7	FT2Transient7	XY_7-FT2Transient-cell_5.txt	XY_7FT2Transient	36	1000	NA	2008.05	NA	2128.46	0.92769	0.980003	0.0584151	6	0.0238479
414	8	133.061	1947.8	57.317	90.002	57.347	89.998	50.685	83.607	13.263	12.79	13.265	12.771	0	259177	1948	4620185	8	XY_7	FT2Transient	cell_5.txt	XY_7FT2Transient8	FT2Transient8	XY_7-FT2Transient-cell_5.txt	XY_7FT2Transient	42	1000	NA	2008.05	NA	2128.46	0.940237	0.984752	0.0662579	6	0.0270497
415	9	133.061	1928.98	57.554	88.581	57.611	88.64	50.922	82.186	13.263	12.79	13.265	12.771	0	256673	1930	4575546	9	XY_7	FT2Transient	cell_5.txt	XY_7FT2Transient9	FT2Transient9	XY_7-FT2Transient-cell_5.txt	XY_7FT2Transient	48	1000	NA	2008.05	NA	2128.46	0.921568	0.995565	0.0901822	6	0.0368167
416	10	133.061	1902.75	56.133	88.818	56.203	88.905	49.501	82.423	13.263	12.79	13.265	12.771	0	253182	1910	4513314	10	XY_7	FT2Transient	cell_5.txt	XY_7FT2Transient10	FT2Transient10	XY_7-FT2Transient-cell_5.txt	XY_7FT2Transient	54	1000	NA	2008.05	NA	2128.46	0.895541	1.0031	0.109101	6	0.0445404
417	11	133.061	1809.98	51.396	89.528	51.377	89.5	44.764	83.133	13.263	12.79	13.265	12.771	0	240838	1807	4293276	11	XY_7	FT2Transient	cell_5.txt	XY_7FT2Transient11	FT2Transient11	XY_7-FT2Transient-cell_5.txt	XY_7FT2Transient	60	1000	NA	2008.05	NA	2128.46	0.803517	0.900511	0.111742	6	0.0456186
418	12	133.061	1928.95	49.975	89.765	49.931	89.761	43.343	83.37	13.263	12.79	13.265	12.771	0	256668	1930	4575468	12	XY_7	FT2Transient	cell_5.txt	XY_7FT2Transient12	FT2Transient12	XY_7-FT2Transient-cell_5.txt	XY_7FT2Transient	66	1000	NA	2008.05	NA	2128.46	0.921535	1.04092	0.138993	6	0.0567435
419	13	133.061	1932.45	49.738	89.765	49.736	89.766	43.106	83.37	13.263	12.79	13.265	12.771	0	257134	1922	4583766	13	XY_7	FT2Transient	cell_5.txt	XY_7FT2Transient13	FT2Transient13	XY_7-FT2Transient-cell_5.txt	XY_7FT2Transient	72	1000	NA	2008.05	NA	2128.46	0.925006	1.04007	0.159178	6	0.064984
420	14	133.061	1954.02	50.212	90.002	50.2	89.983	43.58	83.607	13.263	12.79	13.265	12.771	0	260004	1955	4634936	14	XY_7	FT2Transient	cell_5.txt	XY_7FT2Transient14	FT2Transient14	XY_7-FT2Transient-cell_5.txt	XY_7FT2Transient	78	1000	NA	2008.05	NA	2128.46	0.946406	1.07279	0.14001	6	0.0571589
421	15	133.061	1941.26	51.87	91.186	51.912	91.2	45.238	84.791	13.263	12.79	13.265	12.771	0	258306	1938	4604662	15	XY_7	FT2Transient	cell_5.txt	XY_7FT2Transient15	FT2Transient15	XY_7-FT2Transient-cell_5.txt	XY_7FT2Transient	84	1000	NA	2008.05	NA	2128.46	0.933745	1.05457	0.157931	6	0.0644749
422	16	133.061	1945.45	51.633	91.186	51.614	91.181	45.001	84.791	13.263	12.79	13.265	12.771	0	258864	1942	4614620	16	XY_7	FT2Transient	cell_5.txt	XY_7FT2Transient16	FT2Transient16	XY_7-FT2Transient-cell_5.txt	XY_7FT2Transient	90	1000	NA	2008.05	NA	2128.46	0.93791	1.09934	0.136356	6	0.055667
423	17	133.061	1987.84	52.106	92.134	52.094	92.112	45.475	85.739	13.263	12.79	13.265	12.771	0	264504	1993	4715153	17	XY_7	FT2Transient	cell_5.txt	XY_7FT2Transient17	FT2Transient17	XY_7-FT2Transient-cell_5.txt	XY_7FT2Transient	96	1000	NA	2008.05	NA	2128.46	0.979955	1.13986	0.140577	6	0.0573902
424	18	133.061	2017.56	53.527	94.502	53.546	94.522	46.896	88.107	13.263	12.79	13.265	12.771	0	268459	2014	4785662	18	XY_7	FT2Transient	cell_5.txt	XY_7FT2Transient18	FT2Transient18	XY_7-FT2Transient-cell_5.txt	XY_7FT2Transient	102	1000	NA	2008.05	NA	2128.46	1.00944	1.13474	0.145884	6	0.0595569
425	19	133.061	2039.03	54.238	94.976	54.309	95.022	47.606	88.581	13.263	12.79	13.265	12.771	0	271315	2043	4836574	19	XY_7	FT2Transient	cell_5.txt	XY_7FT2Transient19	FT2Transient19	XY_7-FT2Transient-cell_5.txt	XY_7FT2Transient	108	1000	NA	2008.05	NA	2128.46	1.03074	1.11518	0.168123	6	0.0686359
426	20	133.061	2027.76	53.527	95.213	53.579	95.221	46.896	88.818	13.263	12.79	13.265	12.771	0	269817	2024	4809856	20	XY_7	FT2Transient	cell_5.txt	XY_7FT2Transient20	FT2Transient20	XY_7-FT2Transient-cell_5.txt	XY_7FT2Transient	114	1000	NA	2008.05	NA	2128.46	1.01956	1.15267	0.122823	6	0.0501422
427	21	133.061	2058.57	50.685	92.607	50.715	92.604	44.054	86.212	13.263	12.79	13.265	12.771	0	273916	2057	4882941	21	XY_7	FT2Transient	cell_5.txt	XY_7FT2Transient21	FT2Transient21	XY_7-FT2Transient-cell_5.txt	XY_7FT2Transient	120	1000	NA	2008.05	NA	2128.46	1.05013	1.14906	0.132515	6	0.0540991
428	22	133.061	2063.62	49.975	91.897	49.978	91.904	43.343	85.502	13.263	12.79	13.265	12.771	0	274587	2059	4894901	22	XY_7	FT2Transient	cell_5.txt	XY_7FT2Transient22	FT2Transient22	XY_7-FT2Transient-cell_5.txt	XY_7FT2Transient	126	1000	NA	2008.05	NA	2128.46	1.05513	1.16713	0.14456	6	0.0590164
429	23	133.061	2089.06	50.212	91.66	50.223	91.654	43.58	85.265	13.263	12.79	13.265	12.771	0	277973	2080	4955249	23	XY_7	FT2Transient	cell_5.txt	XY_7FT2Transient23	FT2Transient23	XY_7-FT2Transient-cell_5.txt	XY_7FT2Transient	132	1000	NA	2008.05	NA	2128.46	1.08037	1.1769	0.14566	6	0.0594656
430	24	133.061	2097.57	51.87	91.897	51.894	91.9	45.238	85.502	13.263	12.79	13.265	12.771	0	279104	2092	4975426	24	XY_7	FT2Transient	cell_5.txt	XY_7FT2Transient24	FT2Transient24	XY_7-FT2Transient-cell_5.txt	XY_7FT2Transient	138	1000	NA	2008.05	NA	2128.46	1.08881	1.17654	0.159951	6	0.0652996
431	25	133.061	2102.15	51.87	91.897	51.897	91.875	45.238	85.502	13.263	12.79	13.265	12.771	0	279715	2105	4986304	25	XY_7	FT2Transient	cell_5.txt	XY_7FT2Transient25	FT2Transient25	XY_7-FT2Transient-cell_5.txt	XY_7FT2Transient	144	1000	NA	2008.05	NA	2128.46	1.09336	1.19541	0.165818	6	0.0676949
432	26	133.061	2139.64	54.238	91.897	54.29	91.914	47.606	85.502	13.263	12.79	13.265	12.771	0	284703	2132	5075223	26	XY_7	FT2Transient	cell_5.txt	XY_7FT2Transient26	FT2Transient26	XY_7-FT2Transient-cell_5.txt	XY_7FT2Transient	150	1000	NA	2008.05	NA	2128.46	1.13054	1.21215	0.164662	6	0.0672232
433	27	133.061	2122.05	54.238	91.897	54.255	91.942	47.606	85.502	13.263	12.79	13.265	12.771	0	282362	2114	5033504	27	XY_7	FT2Transient	cell_5.txt	XY_7FT2Transient27	FT2Transient27	XY_7-FT2Transient-cell_5.txt	XY_7FT2Transient	156	1000	NA	2008.05	NA	2128.46	1.1131	1.22529	0.173185	6	0.0707023
434	28	133.061	2113.78	52.817	91.897	52.837	91.956	46.185	85.502	13.263	12.79	13.265	12.771	0	281262	2107	5013890	28	XY_7	FT2Transient	cell_5.txt	XY_7FT2Transient28	FT2Transient28	XY_7-FT2Transient-cell_5.txt	XY_7FT2Transient	162	1000	NA	2008.05	NA	2128.46	1.10489	1.23384	0.184773	6	0.0754333
435	29	133.061	2138.36	50.685	91.66	50.702	91.663	44.054	85.265	13.263	12.79	13.265	12.771	0	284533	2139	5072200	29	XY_7	FT2Transient	cell_5.txt	XY_7FT2Transient29	FT2Transient29	XY_7-FT2Transient-cell_5.txt	XY_7FT2Transient	168	1000	NA	2008.05	NA	2128.46	1.12928	1.24459	0.192916	6	0.0787577
436	1	129.359	2236.42	49.856	116.809	49.995	116.794	42.159	111.318	15.395	9.948	15.872	10.377	0	289301	2242	5157185	1	XY_7	FT2Transient	cell_6.txt	XY_7FT2Transient1	FT2Transient1	XY_7-FT2Transient-cell_6.txt	XY_7FT2Transient	0	1000	NA	2272.27	NA	2423.9	0.971824	0.972544	0.013693	6	0.00559015
437	2	129.359	2328.66	49.856	116.809	49.982	116.758	42.159	111.318	15.395	9.948	15.872	10.377	0	301232	2349	5369880	2	XY_7	FT2Transient	cell_6.txt	XY_7FT2Transient2	FT2Transient2	XY_7-FT2Transient-cell_6.txt	XY_7FT2Transient	6	1000	NA	2272.27	NA	2423.9	1.04432	1.01881	0.0147157	6	0.00600767
438	3	129.359	2304.59	48.435	116.809	48.641	116.778	40.738	111.318	15.395	9.948	15.872	10.377	0	298119	2320	5314386	3	XY_7	FT2Transient	cell_6.txt	XY_7FT2Transient3	FT2Transient3	XY_7-FT2Transient-cell_6.txt	XY_7FT2Transient	12	1000	NA	2272.27	NA	2423.9	1.02541	1.02647	0.00697839	6	0.00284891
439	4	122.852	2219.4	48.435	117.06	48.597	117.023	40.738	111.792	15.395	9.474	15.846	9.871	0	272657	2221	4860491	4	XY_7	FT2Transient	cell_6.txt	XY_7FT2Transient4	FT2Transient4	XY_7-FT2Transient-cell_6.txt	XY_7FT2Transient	18	1000	NA	2272.27	NA	2423.9	0.958448	0.982179	0.0209113	6	0.00853699
440	5	116.12	2150.48	48.198	117.303	48.459	117.293	40.501	112.266	15.395	9	15.79	9.363	0	249713	2163	4451486	5	XY_7	FT2Transient	cell_6.txt	XY_7FT2Transient5	FT2Transient5	XY_7-FT2Transient-cell_6.txt	XY_7FT2Transient	24	1000	NA	2272.27	NA	2423.9	0.904272	0.955918	0.0328777	6	0.0134223
441	6	112.698	2185.46	48.909	117.423	49.114	117.424	41.211	112.502	15.395	8.763	15.753	9.109	0	246297	2193	4390588	6	XY_7	FT2Transient	cell_6.txt	XY_7FT2Transient6	FT2Transient6	XY_7-FT2Transient-cell_6.txt	XY_7FT2Transient	30	1000	NA	2272.27	NA	2423.9	0.931769	0.970381	0.047773	6	0.0195033
442	7	112.698	2174.57	49.146	117.423	49.393	117.451	41.448	112.502	15.395	8.763	15.753	9.109	0	245069	2178	4368702	7	XY_7	FT2Transient	cell_6.txt	XY_7FT2Transient7	FT2Transient7	XY_7-FT2Transient-cell_6.txt	XY_7FT2Transient	36	1000	NA	2272.27	NA	2423.9	0.923206	0.980003	0.0584151	6	0.0238479
443	8	105.742	2147.82	49.383	117.66	49.681	117.662	41.685	112.976	15.395	8.29	15.652	8.602	0	227115	2156	4048633	8	XY_7	FT2Transient	cell_6.txt	XY_7FT2Transient8	FT2Transient8	XY_7-FT2Transient-cell_6.txt	XY_7FT2Transient	42	1000	NA	2272.27	NA	2423.9	0.902182	0.984752	0.0662579	6	0.0270497
444	9	105.742	2133.91	49.383	117.66	49.687	117.685	41.685	112.976	15.395	8.29	15.652	8.602	0	225644	2138	4022413	9	XY_7	FT2Transient	cell_6.txt	XY_7FT2Transient9	FT2Transient9	XY_7-FT2Transient-cell_6.txt	XY_7FT2Transient	48	1000	NA	2272.27	NA	2423.9	0.891248	0.995565	0.0901822	6	0.0368167
445	10	105.742	2116.88	49.619	117.66	49.908	117.711	41.922	112.976	15.395	8.29	15.652	8.602	0	223843	2127	3990312	10	XY_7	FT2Transient	cell_6.txt	XY_7FT2Transient10	FT2Transient10	XY_7-FT2Transient-cell_6.txt	XY_7FT2Transient	54	1000	NA	2272.27	NA	2423.9	0.877863	1.0031	0.109101	6	0.0445404
446	11	105.742	1967.42	49.856	117.66	50.084	117.712	42.159	112.976	15.395	8.29	15.652	8.602	0	208040	1967	3708597	11	XY_7	FT2Transient	cell_6.txt	XY_7FT2Transient11	FT2Transient11	XY_7-FT2Transient-cell_6.txt	XY_7FT2Transient	60	1000	NA	2272.27	NA	2423.9	0.760394	0.900511	0.111742	6	0.0456186
447	12	105.742	2109.22	49.856	117.66	50.188	117.722	42.159	112.976	15.395	8.29	15.652	8.602	0	223034	2118	3975887	12	XY_7	FT2Transient	cell_6.txt	XY_7FT2Transient12	FT2Transient12	XY_7-FT2Transient-cell_6.txt	XY_7FT2Transient	66	1000	NA	2272.27	NA	2423.9	0.871848	1.04092	0.138993	6	0.0567435
448	13	105.742	2082.34	49.856	117.66	50.202	117.714	42.159	112.976	15.395	8.29	15.652	8.602	0	220191	2090	3925218	13	XY_7	FT2Transient	cell_6.txt	XY_7FT2Transient13	FT2Transient13	XY_7-FT2Transient-cell_6.txt	XY_7FT2Transient	72	1000	NA	2272.27	NA	2423.9	0.850721	1.04007	0.159178	6	0.064984
449	14	105.742	2183.53	49.856	117.66	50.047	117.683	42.159	112.976	15.395	8.29	15.652	8.602	0	230891	2187	4115958	14	XY_7	FT2Transient	cell_6.txt	XY_7FT2Transient14	FT2Transient14	XY_7-FT2Transient-cell_6.txt	XY_7FT2Transient	78	1000	NA	2272.27	NA	2423.9	0.930254	1.07279	0.14001	6	0.0571589
450	15	105.742	2136.68	49.856	117.66	50.083	117.722	42.159	112.976	15.395	8.29	15.652	8.602	0	225937	2130	4027646	15	XY_7	FT2Transient	cell_6.txt	XY_7FT2Transient15	FT2Transient15	XY_7-FT2Transient-cell_6.txt	XY_7FT2Transient	84	1000	NA	2272.27	NA	2423.9	0.89343	1.05457	0.157931	6	0.0644749
451	16	105.742	2261.17	49.856	117.66	49.996	117.687	42.159	112.976	15.395	8.29	15.652	8.602	0	239101	2258	4262301	16	XY_7	FT2Transient	cell_6.txt	XY_7FT2Transient16	FT2Transient16	XY_7-FT2Transient-cell_6.txt	XY_7FT2Transient	90	1000	NA	2272.27	NA	2423.9	0.991276	1.09934	0.136356	6	0.055667
452	17	105.742	2351.61	49.856	117.66	49.977	117.675	42.159	112.976	15.395	8.29	15.652	8.602	0	248664	2350	4432786	17	XY_7	FT2Transient	cell_6.txt	XY_7FT2Transient17	FT2Transient17	XY_7-FT2Transient-cell_6.txt	XY_7FT2Transient	96	1000	NA	2272.27	NA	2423.9	1.06236	1.13986	0.140577	6	0.0573902
453	18	105.742	2339.27	49.856	117.66	50.004	117.68	42.159	112.976	15.395	8.29	15.652	8.602	0	247359	2333	4409518	18	XY_7	FT2Transient	cell_6.txt	XY_7FT2Transient18	FT2Transient18	XY_7-FT2Transient-cell_6.txt	XY_7FT2Transient	102	1000	NA	2272.27	NA	2423.9	1.05266	1.13474	0.145884	6	0.0595569
454	19	112.698	2378.71	50.093	117.423	50.257	117.449	42.396	112.502	15.395	8.763	15.753	9.109	0	268076	2379	4778828	19	XY_7	FT2Transient	cell_6.txt	XY_7FT2Transient19	FT2Transient19	XY_7-FT2Transient-cell_6.txt	XY_7FT2Transient	108	1000	NA	2272.27	NA	2423.9	1.08366	1.11518	0.168123	6	0.0686359
455	20	112.698	2393.78	50.093	117.423	50.246	117.456	42.396	112.502	15.395	8.763	15.753	9.109	0	269774	2400	4809093	20	XY_7	FT2Transient	cell_6.txt	XY_7FT2Transient20	FT2Transient20	XY_7-FT2Transient-cell_6.txt	XY_7FT2Transient	114	1000	NA	2272.27	NA	2423.9	1.0955	1.15267	0.122823	6	0.0501422
456	21	112.698	2337.13	50.093	117.423	50.332	117.462	42.396	112.502	15.395	8.763	15.753	9.109	0	263390	2338	4695290	21	XY_7	FT2Transient	cell_6.txt	XY_7FT2Transient21	FT2Transient21	XY_7-FT2Transient-cell_6.txt	XY_7FT2Transient	120	1000	NA	2272.27	NA	2423.9	1.05098	1.14906	0.132515	6	0.0540991
457	22	116.12	2346.06	49.619	117.303	49.811	117.347	41.922	112.266	15.395	9	15.79	9.363	0	272424	2342	4856343	22	XY_7	FT2Transient	cell_6.txt	XY_7FT2Transient22	FT2Transient22	XY_7-FT2Transient-cell_6.txt	XY_7FT2Transient	126	1000	NA	2272.27	NA	2423.9	1.058	1.16713	0.14456	6	0.0590164
458	23	116.12	2332.12	49.619	117.303	49.821	117.344	41.922	112.266	15.395	9	15.79	9.363	0	270806	2327	4827486	23	XY_7	FT2Transient	cell_6.txt	XY_7FT2Transient23	FT2Transient23	XY_7-FT2Transient-cell_6.txt	XY_7FT2Transient	132	1000	NA	2272.27	NA	2423.9	1.04704	1.1769	0.14566	6	0.0594656
459	24	116.12	2333.05	49.619	117.303	49.826	117.308	41.922	112.266	15.395	9	15.79	9.363	0	270914	2321	4829418	24	XY_7	FT2Transient	cell_6.txt	XY_7FT2Transient24	FT2Transient24	XY_7-FT2Transient-cell_6.txt	XY_7FT2Transient	138	1000	NA	2272.27	NA	2423.9	1.04778	1.17654	0.159951	6	0.0652996
460	25	116.12	2355.17	49.619	117.303	49.751	117.285	41.922	112.266	15.395	9	15.79	9.363	0	273482	2365	4875199	25	XY_7	FT2Transient	cell_6.txt	XY_7FT2Transient25	FT2Transient25	XY_7-FT2Transient-cell_6.txt	XY_7FT2Transient	144	1000	NA	2272.27	NA	2423.9	1.06516	1.19541	0.165818	6	0.0676949
461	26	119.542	2386.89	49.856	117.183	49.959	117.164	42.159	112.029	15.395	9.237	15.824	9.618	0	285333	2393	5086463	26	XY_7	FT2Transient	cell_6.txt	XY_7FT2Transient26	FT2Transient26	XY_7-FT2Transient-cell_6.txt	XY_7FT2Transient	150	1000	NA	2272.27	NA	2423.9	1.09009	1.21215	0.164662	6	0.0672232
462	27	126.161	2425.82	49.856	116.936	49.931	116.938	42.159	111.555	15.395	9.711	15.864	10.126	0	306045	2431	5455670	27	XY_7	FT2Transient	cell_6.txt	XY_7FT2Transient27	FT2Transient27	XY_7-FT2Transient-cell_6.txt	XY_7FT2Transient	156	1000	NA	2272.27	NA	2423.9	1.12069	1.22529	0.173185	6	0.0707023
463	28	132.444	2446.48	50.33	116.679	50.415	116.673	42.632	111.081	15.395	10.184	15.87	10.626	0	324021	2453	5776130	28	XY_7	FT2Transient	cell_6.txt	XY_7FT2Transient28	FT2Transient28	XY_7-FT2Transient-cell_6.txt	XY_7FT2Transient	162	1000	NA	2272.27	NA	2423.9	1.13693	1.23384	0.184773	6	0.0754333
464	29	132.444	2436.42	50.33	116.679	50.425	116.68	42.632	111.081	15.395	10.184	15.87	10.626	0	322689	2443	5752381	29	XY_7	FT2Transient	cell_6.txt	XY_7FT2Transient29	FT2Transient29	XY_7-FT2Transient-cell_6.txt	XY_7FT2Transient	168	1000	NA	2272.27	NA	2423.9	1.12902	1.24459	0.192916	6	0.0787577

## Sheet: 3D
	X.1	Area	Mean	X	Y	XM	YM	BX	BY	Width	Height	Major	Minor	Angle	IntDen	Median	RawIntDen	Slice	Position	IV	Cell	Gene	ID	ID2	ID3	ID4	Time	bkgd	bsub	min	bmin	max	normmean	mean	stddev	n	se
1	1	317.282	6875.2	57.573	32.92	57.726	32.868	47.369	22.737	20.369	20.369	20.099	20.099	94.361	2.18138e+06	6898	38886121	1	XY_1	Sustained	cell_1.txt	KFra1	XY_1Sustained1	Sustained1	XY_1-Sustained-cell_1.txt	XY_1Sustained	0	1500	NA	6740.27	NA	7217.1	1.02575	1.004	0.0287279	22	0.0061248
2	2	317.282	6836.19	57.573	32.683	57.649	32.457	47.369	22.5	20.369	20.369	20.099	20.099	94.361	2.169e+06	6850	38665466	2	XY_1	Sustained	cell_1.txt	KFra1	XY_1Sustained2	Sustained2	XY_1-Sustained-cell_1.txt	XY_1Sustained	6	1500	NA	6740.27	NA	7217.1	1.0183	1.00767	0.0168058	22	0.00358301
3	3	317.282	6669.01	57.81	31.499	57.831	31.292	47.606	21.316	20.369	20.369	20.099	20.099	94.361	2.11596e+06	6686	37719907	3	XY_1	Sustained	cell_1.txt	KFra1	XY_1Sustained3	Sustained3	XY_1-Sustained-cell_1.txt	XY_1Sustained	12	1500	NA	6740.27	NA	7217.1	0.986401	0.996047	0.0199624	22	0.00425599
4	4	317.282	6580.68	57.81	31.026	57.845	30.74	47.606	20.843	20.369	20.369	20.099	20.099	94.361	2.08793e+06	6606	37220329	4	XY_1	Sustained	cell_1.txt	KFra1	XY_1Sustained4	Sustained4	XY_1-Sustained-cell_1.txt	XY_1Sustained	18	1500	NA	6740.27	NA	7217.1	0.969546	0.992289	0.0262288	22	0.00559199
5	5	317.282	6568.13	58.047	29.841	58.048	29.501	47.843	19.658	20.369	20.369	20.099	20.099	94.361	2.08395e+06	6620	37149327	5	XY_1	Sustained	cell_1.txt	KFra1	XY_1Sustained5	Sustained5	XY_1-Sustained-cell_1.txt	XY_1Sustained	24	1500	NA	6740.27	NA	7217.1	0.96715	1.00016	0.0247549	22	0.00527776
6	6	317.282	6506.32	58.994	28.183	58.769	27.878	48.791	18	20.369	20.369	20.099	20.099	94.361	2.06434e+06	6561	36799753	6	XY_1	Sustained	cell_1.txt	KFra1	XY_1Sustained6	Sustained6	XY_1-Sustained-cell_1.txt	XY_1Sustained	30	1500	NA	6740.27	NA	7217.1	0.955356	1.01114	0.0347172	22	0.00740172
7	7	317.282	5918.03	58.994	27.947	58.055	27.438	48.791	17.764	20.369	20.369	20.099	20.099	94.361	1.87769e+06	6360	33472376	7	XY_1	Sustained	cell_1.txt	KFra1	XY_1Sustained7	Sustained7	XY_1-Sustained-cell_1.txt	XY_1Sustained	36	1500	NA	6740.27	NA	7217.1	0.843092	1.00739	0.0551883	22	0.0117662
8	8	317.282	5910.78	58.757	27.71	57.866	27.247	48.554	17.527	20.369	20.369	20.099	20.099	94.361	1.87539e+06	6308	33431377	8	XY_1	Sustained	cell_1.txt	KFra1	XY_1Sustained8	Sustained8	XY_1-Sustained-cell_1.txt	XY_1Sustained	42	1500	NA	6740.27	NA	7217.1	0.841709	1.01186	0.0593873	22	0.0126614
9	9	317.282	6472.72	56.389	25.815	56.254	25.594	46.185	15.632	20.369	20.369	20.099	20.099	94.361	2.05368e+06	6495	36609696	9	XY_1	Sustained	cell_1.txt	KFra1	XY_1Sustained9	Sustained9	XY_1-Sustained-cell_1.txt	XY_1Sustained	48	1500	NA	6740.27	NA	7217.1	0.948944	1.01564	0.0534804	22	0.0114021
10	10	317.282	6549.64	55.441	24.631	55.434	24.4	45.238	14.448	20.369	20.369	20.099	20.099	94.361	2.07808e+06	6558	37044761	10	XY_1	Sustained	cell_1.txt	KFra1	XY_1Sustained10	Sustained10	XY_1-Sustained-cell_1.txt	XY_1Sustained	54	1500	NA	6740.27	NA	7217.1	0.963622	1.0245	0.0786847	22	0.0167756
11	11	317.282	6580.49	54.731	24.157	54.792	23.899	44.527	13.974	20.369	20.369	20.099	20.099	94.361	2.08787e+06	6594	37219232	11	XY_1	Sustained	cell_1.txt	KFra1	XY_1Sustained11	Sustained11	XY_1-Sustained-cell_1.txt	XY_1Sustained	60	1500	NA	6740.27	NA	7217.1	0.969509	1.02521	0.0830987	22	0.0177167
12	12	317.282	6610.73	54.494	23.21	54.638	22.959	44.29	13.027	20.369	20.369	20.099	20.099	94.361	2.09747e+06	6654	37390266	12	XY_1	Sustained	cell_1.txt	KFra1	XY_1Sustained12	Sustained12	XY_1-Sustained-cell_1.txt	XY_1Sustained	66	1500	NA	6740.27	NA	7217.1	0.975279	1.00956	0.0691331	22	0.0147392
13	13	317.282	6694.81	54.257	22.262	54.436	22.041	44.054	12.079	20.369	20.369	20.099	20.099	94.361	2.12415e+06	6742	37865863	13	XY_1	Sustained	cell_1.txt	KFra1	XY_1Sustained13	Sustained13	XY_1-Sustained-cell_1.txt	XY_1Sustained	72	1500	NA	6740.27	NA	7217.1	0.991326	1.02381	0.0765827	22	0.0163275
14	14	317.282	6521.6	54.494	21.078	54.725	20.771	44.29	10.895	20.369	20.369	20.099	20.099	94.361	2.06919e+06	6523	36886152	14	XY_1	Sustained	cell_1.txt	KFra1	XY_1Sustained14	Sustained14	XY_1-Sustained-cell_1.txt	XY_1Sustained	78	1500	NA	6740.27	NA	7217.1	0.958271	1.02366	0.0781673	22	0.0166653
15	15	317.282	6626.14	55.205	19.42	55.434	19.203	45.001	9.237	20.369	20.369	20.099	20.099	94.361	2.10236e+06	6655	37477453	15	XY_1	Sustained	cell_1.txt	KFra1	XY_1Sustained15	Sustained15	XY_1-Sustained-cell_1.txt	XY_1Sustained	84	1500	NA	6740.27	NA	7217.1	0.978221	1.03804	0.0754032	22	0.016076
16	16	317.282	6687.75	56.389	17.999	56.525	17.945	46.185	7.816	20.369	20.369	20.099	20.099	94.361	2.12191e+06	6705	37825930	16	XY_1	Sustained	cell_1.txt	KFra1	XY_1Sustained16	Sustained16	XY_1-Sustained-cell_1.txt	XY_1Sustained	90	1500	NA	6740.27	NA	7217.1	0.989979	1.05997	0.0902063	22	0.019232
17	17	317.282	6701.09	57.336	16.578	57.392	16.633	47.133	6.395	20.369	20.369	20.099	20.099	94.361	2.12614e+06	6714	37901386	17	XY_1	Sustained	cell_1.txt	KFra1	XY_1Sustained17	Sustained17	XY_1-Sustained-cell_1.txt	XY_1Sustained	96	1500	NA	6740.27	NA	7217.1	0.992524	1.0721	0.0953626	22	0.0203314
18	18	317.282	6773.49	58.047	16.104	58.062	16.183	47.843	5.921	20.369	20.369	20.099	20.099	94.361	2.14911e+06	6801	38310890	18	XY_1	Sustained	cell_1.txt	KFra1	XY_1Sustained18	Sustained18	XY_1-Sustained-cell_1.txt	XY_1Sustained	102	1500	NA	6740.27	NA	7217.1	1.00634	1.08555	0.102258	22	0.0218015
19	19	317.282	6786.55	58.52	15.867	58.512	16.007	48.317	5.684	20.369	20.369	20.099	20.099	94.361	2.15325e+06	6815	38384702	19	XY_1	Sustained	cell_1.txt	KFra1	XY_1Sustained19	Sustained19	XY_1-Sustained-cell_1.txt	XY_1Sustained	108	1500	NA	6740.27	NA	7217.1	1.00883	1.09238	0.119699	22	0.02552
20	20	317.282	6861.35	58.757	15.867	58.685	16.037	48.554	5.684	20.369	20.369	20.099	20.099	94.361	2.17699e+06	6896	38807804	20	XY_1	Sustained	cell_1.txt	KFra1	XY_1Sustained20	Sustained20	XY_1-Sustained-cell_1.txt	XY_1Sustained	114	1500	NA	6740.27	NA	7217.1	1.02311	1.10988	0.136524	22	0.029107
21	21	317.282	6900.36	58.757	15.867	58.697	16.044	48.554	5.684	20.369	20.369	20.099	20.099	94.361	2.18936e+06	6941	39028432	21	XY_1	Sustained	cell_1.txt	KFra1	XY_1Sustained21	Sustained21	XY_1-Sustained-cell_1.txt	XY_1Sustained	120	1500	NA	6740.27	NA	7217.1	1.03055	1.1178	0.143158	22	0.0305213
22	22	317.282	6982.76	59.231	16.578	59.171	16.644	49.027	6.395	20.369	20.369	20.099	20.099	94.361	2.2155e+06	7012	39494464	22	XY_1	Sustained	cell_1.txt	KFra1	XY_1Sustained22	Sustained22	XY_1-Sustained-cell_1.txt	XY_1Sustained	126	1500	NA	6740.27	NA	7217.1	1.04627	1.12043	0.14363	22	0.030622
23	23	317.282	7071.43	59.231	17.288	59.299	17.286	49.027	7.105	20.369	20.369	20.099	20.099	94.361	2.24364e+06	7096	39996009	23	XY_1	Sustained	cell_1.txt	KFra1	XY_1Sustained23	Sustained23	XY_1-Sustained-cell_1.txt	XY_1Sustained	132	1500	NA	6740.27	NA	7217.1	1.0632	1.12327	0.148188	22	0.0315939
24	24	317.282	7053	59.468	17.762	59.572	17.7	49.264	7.579	20.369	20.369	20.099	20.099	94.361	2.23779e+06	7054	39891776	24	XY_1	Sustained	cell_1.txt	KFra1	XY_1Sustained24	Sustained24	XY_1-Sustained-cell_1.txt	XY_1Sustained	138	1500	NA	6740.27	NA	7217.1	1.05968	1.12913	0.14539	22	0.0309973
25	25	317.282	7184.7	60.415	17.052	60.429	17.073	50.212	6.869	20.369	20.369	20.099	20.099	94.361	2.27958e+06	7179	40636663	25	XY_1	Sustained	cell_1.txt	KFra1	XY_1Sustained25	Sustained25	XY_1-Sustained-cell_1.txt	XY_1Sustained	144	1500	NA	6740.27	NA	7217.1	1.08481	1.14135	0.153745	22	0.0327786
26	26	317.282	7188.38	61.126	17.052	61.065	17.064	50.922	6.869	20.369	20.369	20.099	20.099	94.361	2.28075e+06	7186	40657486	26	XY_1	Sustained	cell_1.txt	KFra1	XY_1Sustained26	Sustained26	XY_1-Sustained-cell_1.txt	XY_1Sustained	150	1500	NA	6740.27	NA	7217.1	1.08551	1.14094	0.157961	22	0.0336773
27	27	317.282	7182.43	60.889	17.052	60.889	17.03	50.685	6.869	20.369	20.369	20.099	20.099	94.361	2.27886e+06	7205	40623844	27	XY_1	Sustained	cell_1.txt	KFra1	XY_1Sustained27	Sustained27	XY_1-Sustained-cell_1.txt	XY_1Sustained	156	1500	NA	6740.27	NA	7217.1	1.08438	1.1512	0.150249	22	0.0320332
28	28	317.282	7207.25	60.889	17.052	60.839	16.994	50.685	6.869	20.369	20.369	20.099	20.099	94.361	2.28673e+06	7223	40764230	28	XY_1	Sustained	cell_1.txt	KFra1	XY_1Sustained28	Sustained28	XY_1-Sustained-cell_1.txt	XY_1Sustained	162	1500	NA	6740.27	NA	7217.1	1.08911	1.16067	0.156156	22	0.0332925
29	29	317.282	7197.41	60.889	17.052	60.868	16.935	50.685	6.869	20.369	20.369	20.099	20.099	94.361	2.28361e+06	7232	40708552	29	XY_1	Sustained	cell_1.txt	KFra1	XY_1Sustained29	Sustained29	XY_1-Sustained-cell_1.txt	XY_1Sustained	168	1500	NA	6740.27	NA	7217.1	1.08724	1.17078	0.157516	22	0.0335826
30	30	317.282	7224.75	60.889	17.052	60.992	16.852	50.685	6.869	20.369	20.369	20.099	20.099	94.361	2.29228e+06	7274	40863165	30	XY_1	Sustained	cell_1.txt	KFra1	XY_1Sustained30	Sustained30	XY_1-Sustained-cell_1.txt	XY_1Sustained	174	1500	NA	6740.27	NA	7217.1	1.09245	1.18288	0.15252	22	0.0325173
31	31	317.282	7272.49	60.652	15.867	60.792	15.765	50.448	5.684	20.369	20.369	20.099	20.099	94.361	2.30743e+06	7332	41133205	31	XY_1	Sustained	cell_1.txt	KFra1	XY_1Sustained31	Sustained31	XY_1-Sustained-cell_1.txt	XY_1Sustained	180	1500	NA	6740.27	NA	7217.1	1.10156	1.17684	0.149544	22	0.031883
32	32	317.282	7233.04	63.021	13.499	62.891	13.596	52.817	3.316	20.369	20.369	20.099	20.099	94.361	2.29492e+06	7298	40910099	32	XY_1	Sustained	cell_1.txt	KFra1	XY_1Sustained32	Sustained32	XY_1-Sustained-cell_1.txt	XY_1Sustained	186	1500	NA	6740.27	NA	7217.1	1.09404	1.18066	0.150508	22	0.0320885
33	33	317.282	7143.2	63.257	13.499	63.137	13.537	53.054	3.316	20.369	20.369	20.099	20.099	94.361	2.26641e+06	7167	40401937	33	XY_1	Sustained	cell_1.txt	KFra1	XY_1Sustained33	Sustained33	XY_1-Sustained-cell_1.txt	XY_1Sustained	192	1500	NA	6740.27	NA	7217.1	1.07689	1.18001	0.144637	22	0.0308366
34	34	317.282	7246.54	63.731	13.499	63.561	13.547	53.527	3.316	20.369	20.369	20.099	20.099	94.361	2.2992e+06	7310	40986410	34	XY_1	Sustained	cell_1.txt	KFra1	XY_1Sustained34	Sustained34	XY_1-Sustained-cell_1.txt	XY_1Sustained	198	1500	NA	6740.27	NA	7217.1	1.09661	1.18695	0.144257	22	0.0307557
35	35	317.282	7245.63	63.494	13.262	63.464	13.333	53.291	3.079	20.369	20.369	20.099	20.099	94.361	2.29891e+06	7296	40981286	35	XY_1	Sustained	cell_1.txt	KFra1	XY_1Sustained35	Sustained35	XY_1-Sustained-cell_1.txt	XY_1Sustained	204	1500	NA	6740.27	NA	7217.1	1.09644	1.18874	0.142515	22	0.0303843
36	1	191.514	6627.4	75.244	16.356	75.234	16.459	67.265	8.526	15.632	15.632	15.677	15.554	95.809	1.26924e+06	6781	22625941	1	XY_1	Sustained	cell_2.txt	KFra1	XY_1Sustained1	Sustained1	XY_1-Sustained-cell_2.txt	XY_1Sustained	0	1500	NA	6458.69	NA	6816.17	1.03402	1.004	0.0287279	22	0.0061248
37	2	191.514	6533.66	75.244	16.356	75.166	16.37	67.265	8.526	15.632	15.632	15.677	15.554	95.809	1.25129e+06	6679	22305909	2	XY_1	Sustained	cell_2.txt	KFra1	XY_1Sustained2	Sustained2	XY_1-Sustained-cell_2.txt	XY_1Sustained	6	1500	NA	6458.69	NA	6816.17	1.01512	1.00767	0.0168058	22	0.00358301
38	3	191.514	6333.07	75.244	16.119	75.143	16.051	67.265	8.29	15.632	15.632	15.677	15.554	95.809	1.21287e+06	6456	21621116	3	XY_1	Sustained	cell_2.txt	KFra1	XY_1Sustained3	Sustained3	XY_1-Sustained-cell_2.txt	XY_1Sustained	12	1500	NA	6458.69	NA	6816.17	0.974668	0.996047	0.0199624	22	0.00425599
39	4	191.514	6340.62	75.481	14.224	75.346	14.149	67.501	6.395	15.632	15.632	15.677	15.554	95.809	1.21432e+06	6463	21646863	4	XY_1	Sustained	cell_2.txt	KFra1	XY_1Sustained4	Sustained4	XY_1-Sustained-cell_2.txt	XY_1Sustained	18	1500	NA	6458.69	NA	6816.17	0.976189	0.992289	0.0262288	22	0.00559199
40	5	191.514	6411.21	75.481	12.566	75.331	12.416	67.501	4.737	15.632	15.632	15.677	15.554	95.809	1.22784e+06	6519	21887876	5	XY_1	Sustained	cell_2.txt	KFra1	XY_1Sustained5	Sustained5	XY_1-Sustained-cell_2.txt	XY_1Sustained	24	1500	NA	6458.69	NA	6816.17	0.990426	1.00016	0.0247549	22	0.00527776
41	6	191.514	6567.61	75.481	11.145	75.367	11.011	67.501	3.316	15.632	15.632	15.677	15.554	95.809	1.25779e+06	6708	22421821	6	XY_1	Sustained	cell_2.txt	KFra1	XY_1Sustained6	Sustained6	XY_1-Sustained-cell_2.txt	XY_1Sustained	30	1500	NA	6458.69	NA	6816.17	1.02197	1.01114	0.0347172	22	0.00740172
42	7	191.514	6602.28	75.481	9.013	75.361	8.958	67.501	1.184	15.632	15.632	15.677	15.554	95.809	1.26443e+06	6747	22540171	7	XY_1	Sustained	cell_2.txt	KFra1	XY_1Sustained7	Sustained7	XY_1-Sustained-cell_2.txt	XY_1Sustained	36	1500	NA	6458.69	NA	6816.17	1.02896	1.00739	0.0551883	22	0.0117662
43	8	191.514	6510.23	75.481	8.066	75.488	8.013	67.501	0.237	15.632	15.632	15.677	15.554	95.809	1.2468e+06	6656	22225928	8	XY_1	Sustained	cell_2.txt	KFra1	XY_1Sustained8	Sustained8	XY_1-Sustained-cell_2.txt	XY_1Sustained	42	1500	NA	6458.69	NA	6816.17	1.01039	1.01186	0.0593873	22	0.0126614
44	9	191.514	6431.16	75.481	8.066	75.604	7.964	67.501	0.237	15.632	15.632	15.677	15.554	95.809	1.23166e+06	6580	21955976	9	XY_1	Sustained	cell_2.txt	KFra1	XY_1Sustained9	Sustained9	XY_1-Sustained-cell_2.txt	XY_1Sustained	48	1500	NA	6458.69	NA	6816.17	0.994449	1.01564	0.0534804	22	0.0114021
45	10	191.514	6358.12	76.192	8.303	76.42	8.165	68.212	0.474	15.632	15.632	15.677	15.554	95.809	1.21767e+06	6486	21706627	10	XY_1	Sustained	cell_2.txt	KFra1	XY_1Sustained10	Sustained10	XY_1-Sustained-cell_2.txt	XY_1Sustained	54	1500	NA	6458.69	NA	6816.17	0.979719	1.0245	0.0786847	22	0.0167756
46	11	191.514	6080.17	77.139	8.303	77.608	8.149	69.159	0.474	15.632	15.632	15.677	15.554	95.809	1.16444e+06	6221	20757703	11	XY_1	Sustained	cell_2.txt	KFra1	XY_1Sustained11	Sustained11	XY_1-Sustained-cell_2.txt	XY_1Sustained	60	1500	NA	6458.69	NA	6816.17	0.923666	1.02521	0.0830987	22	0.0177167
47	12	191.514	5849.16	77.85	8.303	78.476	8.085	69.87	0.474	15.632	15.632	15.677	15.554	95.809	1.12019e+06	5945	19969030	12	XY_1	Sustained	cell_2.txt	KFra1	XY_1Sustained12	Sustained12	XY_1-Sustained-cell_2.txt	XY_1Sustained	66	1500	NA	6458.69	NA	6816.17	0.877079	1.00956	0.0691331	22	0.0147392
48	13	188.372	6188.51	79.981	7.242	80.481	7.082	72.002	0	15.632	14.921	15.659	15.317	177.496	1.16575e+06	6442	20781031	13	XY_1	Sustained	cell_2.txt	KFra1	XY_1Sustained13	Sustained13	XY_1-Sustained-cell_2.txt	XY_1Sustained	72	1500	NA	6458.69	NA	6816.17	0.945515	1.02381	0.0765827	22	0.0163275
49	14	184.838	5999.02	80.926	6.903	81.6	6.78	72.949	0	15.632	14.448	15.746	14.946	178.221	1.10885e+06	6350	19766759	14	XY_1	Sustained	cell_2.txt	KFra1	XY_1Sustained14	Sustained14	XY_1-Sustained-cell_2.txt	XY_1Sustained	78	1500	NA	6458.69	NA	6816.17	0.9073	1.02366	0.0781673	22	0.0166653
50	15	182.819	6149.1	81.399	6.741	81.97	6.643	73.423	0	15.632	14.211	15.789	14.743	178.454	1.12417e+06	6468	20039929	15	XY_1	Sustained	cell_2.txt	KFra1	XY_1Sustained15	Sustained15	XY_1-Sustained-cell_2.txt	XY_1Sustained	84	1500	NA	6458.69	NA	6816.17	0.937568	1.03804	0.0754032	22	0.016076
51	16	175.807	6269.88	82.344	6.284	82.893	6.219	74.37	0	15.632	13.5	15.9	14.079	178.895	1.10229e+06	6599	19649811	16	XY_1	Sustained	cell_2.txt	KFra1	XY_1Sustained16	Sustained16	XY_1-Sustained-cell_2.txt	XY_1Sustained	90	1500	NA	6458.69	NA	6816.17	0.961924	1.05997	0.0902063	22	0.019232
52	17	170.534	6227.47	82.342	5.998	82.9	5.96	74.37	0	15.632	13.027	15.956	13.608	178.911	1.06199e+06	6543	18931520	17	XY_1	Sustained	cell_2.txt	KFra1	XY_1Sustained17	Sustained17	XY_1-Sustained-cell_2.txt	XY_1Sustained	96	1500	NA	6458.69	NA	6816.17	0.953372	1.0721	0.0953626	22	0.0203314
53	18	167.729	6214.51	82.341	5.859	82.935	5.807	74.37	0	15.632	12.79	15.978	13.366	178.903	1.04235e+06	6556	18581373	18	XY_1	Sustained	cell_2.txt	KFra1	XY_1Sustained18	Sustained18	XY_1-Sustained-cell_2.txt	XY_1Sustained	102	1500	NA	6458.69	NA	6816.17	0.950757	1.08555	0.102258	22	0.0218015
54	19	167.729	6112.36	82.341	5.859	83.059	5.798	74.37	0	15.632	12.79	15.978	13.366	178.903	1.02522e+06	6529	18275948	19	XY_1	Sustained	cell_2.txt	KFra1	XY_1Sustained19	Sustained19	XY_1-Sustained-cell_2.txt	XY_1Sustained	108	1500	NA	6458.69	NA	6816.17	0.930157	1.09238	0.119699	22	0.02552
55	20	175.807	6386.96	83.055	6.284	83.52	6.198	75.081	0	15.632	13.5	15.9	14.079	178.895	1.12287e+06	6735	20016727	20	XY_1	Sustained	cell_2.txt	KFra1	XY_1Sustained20	Sustained20	XY_1-Sustained-cell_2.txt	XY_1Sustained	114	1500	NA	6458.69	NA	6816.17	0.985535	1.10988	0.136524	22	0.029107
56	21	180.631	6471.75	83.531	6.584	83.921	6.512	75.554	0	15.632	13.974	15.828	14.53	178.813	1.169e+06	6737	20839047	21	XY_1	Sustained	cell_2.txt	KFra1	XY_1Sustained21	Sustained21	XY_1-Sustained-cell_2.txt	XY_1Sustained	120	1500	NA	6458.69	NA	6816.17	1.00264	1.1178	0.143158	22	0.0305213
57	22	180.631	6560.76	83.531	6.584	83.923	6.482	75.554	0	15.632	13.974	15.828	14.53	178.813	1.18508e+06	6799	21125653	22	XY_1	Sustained	cell_2.txt	KFra1	XY_1Sustained22	Sustained22	XY_1-Sustained-cell_2.txt	XY_1Sustained	126	1500	NA	6458.69	NA	6816.17	1.02059	1.12043	0.14363	22	0.030622
58	23	180.631	6579.7	83.768	6.584	84.133	6.443	75.791	0	15.632	13.974	15.828	14.53	178.813	1.1885e+06	6800	21186648	23	XY_1	Sustained	cell_2.txt	KFra1	XY_1Sustained23	Sustained23	XY_1-Sustained-cell_2.txt	XY_1Sustained	132	1500	NA	6458.69	NA	6816.17	1.02441	1.12327	0.148188	22	0.0315939
59	24	184.838	6752.55	84.242	6.903	84.439	6.751	76.265	0	15.632	14.448	15.746	14.946	178.221	1.24813e+06	6924	22249640	24	XY_1	Sustained	cell_2.txt	KFra1	XY_1Sustained24	Sustained24	XY_1-Sustained-cell_2.txt	XY_1Sustained	138	1500	NA	6458.69	NA	6816.17	1.05926	1.12913	0.14539	22	0.0309973
60	25	190.841	6866.21	84.48	7.62	84.516	7.446	76.502	0	15.632	15.395	15.606	15.57	123.007	1.31035e+06	7051	23358842	25	XY_1	Sustained	cell_2.txt	KFra1	XY_1Sustained25	Sustained25	XY_1-Sustained-cell_2.txt	XY_1Sustained	144	1500	NA	6458.69	NA	6816.17	1.08218	1.14135	0.153745	22	0.0327786
61	26	191.514	6690.89	84.955	8.066	84.806	7.932	76.975	0.237	15.632	15.632	15.677	15.554	95.809	1.2814e+06	6941	22842684	26	XY_1	Sustained	cell_2.txt	KFra1	XY_1Sustained26	Sustained26	XY_1-Sustained-cell_2.txt	XY_1Sustained	150	1500	NA	6458.69	NA	6816.17	1.04683	1.14094	0.157961	22	0.0336773
62	27	191.514	6664.75	84.482	8.303	84.307	8.146	76.502	0.474	15.632	15.632	15.677	15.554	95.809	1.27639e+06	6890	22753443	27	XY_1	Sustained	cell_2.txt	KFra1	XY_1Sustained27	Sustained27	XY_1-Sustained-cell_2.txt	XY_1Sustained	156	1500	NA	6458.69	NA	6816.17	1.04156	1.1512	0.150249	22	0.0320332
63	28	191.514	6704.15	83.771	8.303	83.729	8.156	75.791	0.474	15.632	15.632	15.677	15.554	95.809	1.28394e+06	6891	22887965	28	XY_1	Sustained	cell_2.txt	KFra1	XY_1Sustained28	Sustained28	XY_1-Sustained-cell_2.txt	XY_1Sustained	162	1500	NA	6458.69	NA	6816.17	1.0495	1.16067	0.156156	22	0.0332925
64	29	191.514	6714.38	83.297	8.303	83.43	8.159	75.317	0.474	15.632	15.632	15.677	15.554	95.809	1.2859e+06	6864	22922877	29	XY_1	Sustained	cell_2.txt	KFra1	XY_1Sustained29	Sustained29	XY_1-Sustained-cell_2.txt	XY_1Sustained	168	1500	NA	6458.69	NA	6816.17	1.05156	1.17078	0.157516	22	0.0335826
65	30	191.514	6840.19	83.06	8.54	83.165	8.402	75.081	0.711	15.632	15.632	15.677	15.554	95.809	1.30999e+06	6985	23352417	30	XY_1	Sustained	cell_2.txt	KFra1	XY_1Sustained30	Sustained30	XY_1-Sustained-cell_2.txt	XY_1Sustained	174	1500	NA	6458.69	NA	6816.17	1.07694	1.18288	0.15252	22	0.0325173
66	31	191.514	6772.99	83.06	8.54	83.165	8.38	75.081	0.711	15.632	15.632	15.677	15.554	95.809	1.29712e+06	6917	23122973	31	XY_1	Sustained	cell_2.txt	KFra1	XY_1Sustained31	Sustained31	XY_1-Sustained-cell_2.txt	XY_1Sustained	180	1500	NA	6458.69	NA	6816.17	1.06338	1.17684	0.149544	22	0.031883
67	32	191.514	6851.31	83.06	8.54	83.175	8.416	75.081	0.711	15.632	15.632	15.677	15.554	95.809	1.31212e+06	6986	23390370	32	XY_1	Sustained	cell_2.txt	KFra1	XY_1Sustained32	Sustained32	XY_1-Sustained-cell_2.txt	XY_1Sustained	186	1500	NA	6458.69	NA	6816.17	1.07918	1.18066	0.150508	22	0.0320885
68	33	191.514	6907.03	83.06	8.54	83.165	8.458	75.081	0.711	15.632	15.632	15.677	15.554	95.809	1.32279e+06	7087	23580617	33	XY_1	Sustained	cell_2.txt	KFra1	XY_1Sustained33	Sustained33	XY_1-Sustained-cell_2.txt	XY_1Sustained	192	1500	NA	6458.69	NA	6816.17	1.09042	1.18001	0.144637	22	0.0308366
69	34	191.514	6697.45	83.06	8.54	83.255	8.43	75.081	0.711	15.632	15.632	15.677	15.554	95.809	1.28265e+06	6839	22865100	34	XY_1	Sustained	cell_2.txt	KFra1	XY_1Sustained34	Sustained34	XY_1-Sustained-cell_2.txt	XY_1Sustained	198	1500	NA	6458.69	NA	6816.17	1.04815	1.18695	0.144257	22	0.0307557
70	35	190.841	6808.87	82.586	7.62	82.818	7.505	74.607	0	15.632	15.395	15.606	15.57	123.007	1.29941e+06	6974	23163787	35	XY_1	Sustained	cell_2.txt	KFra1	XY_1Sustained35	Sustained35	XY_1-Sustained-cell_2.txt	XY_1Sustained	204	1500	NA	6458.69	NA	6816.17	1.07062	1.18874	0.142515	22	0.0303843
71	1	191.514	4927.8	90.166	111.331	90.285	111.24	82.186	103.502	15.632	15.632	15.677	15.554	95.809	943741	4990	16823497	1	XY_1	Sustained	cell_3.txt	KFra1	XY_1Sustained1	Sustained1	XY_1-Sustained-cell_3.txt	XY_1Sustained	0	1500	NA	4737.6	NA	5315.29	1.05875	1.004	0.0287279	22	0.0061248
72	2	191.514	4829.01	90.166	111.331	90.35	111.102	82.186	103.502	15.632	15.632	15.677	15.554	95.809	924822	4925	16486234	2	XY_1	Sustained	cell_3.txt	KFra1	XY_1Sustained2	Sustained2	XY_1-Sustained-cell_3.txt	XY_1Sustained	6	1500	NA	4737.6	NA	5315.29	1.02823	1.00767	0.0168058	22	0.00358301
73	3	191.514	4523.25	90.64	111.805	91.064	111.476	82.66	103.976	15.632	15.632	15.677	15.554	95.809	866264	4713	15442372	3	XY_1	Sustained	cell_3.txt	KFra1	XY_1Sustained3	Sustained3	XY_1-Sustained-cell_3.txt	XY_1Sustained	12	1500	NA	4737.6	NA	5315.29	0.933794	0.996047	0.0199624	22	0.00425599
74	4	191.514	4670.33	91.824	112.042	92.089	111.778	83.844	104.213	15.632	15.632	15.677	15.554	95.809	894433	4760	15944518	4	XY_1	Sustained	cell_3.txt	KFra1	XY_1Sustained4	Sustained4	XY_1-Sustained-cell_3.txt	XY_1Sustained	18	1500	NA	4737.6	NA	5315.29	0.979224	0.992289	0.0262288	22	0.00559199
75	5	191.514	4836.81	92.771	111.568	92.876	111.335	84.791	103.739	15.632	15.632	15.677	15.554	95.809	926317	4878	16512886	5	XY_1	Sustained	cell_3.txt	KFra1	XY_1Sustained5	Sustained5	XY_1-Sustained-cell_3.txt	XY_1Sustained	24	1500	NA	4737.6	NA	5315.29	1.03065	1.00016	0.0247549	22	0.00527776
76	6	191.514	4990.83	93.482	110.858	93.51	110.695	85.502	103.029	15.632	15.632	15.677	15.554	95.809	955812	4975	17038687	6	XY_1	Sustained	cell_3.txt	KFra1	XY_1Sustained6	Sustained6	XY_1-Sustained-cell_3.txt	XY_1Sustained	30	1500	NA	4737.6	NA	5315.29	1.07822	1.01114	0.0347172	22	0.00740172
77	7	191.514	5062.02	93.482	110.621	93.441	110.573	85.502	102.792	15.632	15.632	15.677	15.554	95.809	969446	5070	17281733	7	XY_1	Sustained	cell_3.txt	KFra1	XY_1Sustained7	Sustained7	XY_1-Sustained-cell_3.txt	XY_1Sustained	36	1500	NA	4737.6	NA	5315.29	1.1002	1.00739	0.0551883	22	0.0117662
78	8	191.514	5055.94	93.482	110.384	93.361	110.355	85.502	102.555	15.632	15.632	15.677	15.554	95.809	968283	5074	17260996	8	XY_1	Sustained	cell_3.txt	KFra1	XY_1Sustained8	Sustained8	XY_1-Sustained-cell_3.txt	XY_1Sustained	42	1500	NA	4737.6	NA	5315.29	1.09833	1.01186	0.0593873	22	0.0126614
79	9	191.514	5023.72	93.482	110.384	93.391	110.397	85.502	102.555	15.632	15.632	15.677	15.554	95.809	962112	5037	17150983	9	XY_1	Sustained	cell_3.txt	KFra1	XY_1Sustained9	Sustained9	XY_1-Sustained-cell_3.txt	XY_1Sustained	48	1500	NA	4737.6	NA	5315.29	1.08838	1.01564	0.0534804	22	0.0114021
80	10	191.514	5032.43	92.771	110.384	92.814	110.44	84.791	102.555	15.632	15.632	15.677	15.554	95.809	963780	5055	17180721	10	XY_1	Sustained	cell_3.txt	KFra1	XY_1Sustained10	Sustained10	XY_1-Sustained-cell_3.txt	XY_1Sustained	54	1500	NA	4737.6	NA	5315.29	1.09107	1.0245	0.0786847	22	0.0167756
81	11	191.514	5130.83	92.061	110.384	92.157	110.358	84.081	102.555	15.632	15.632	15.677	15.554	95.809	982624	5153	17516645	11	XY_1	Sustained	cell_3.txt	KFra1	XY_1Sustained11	Sustained11	XY_1-Sustained-cell_3.txt	XY_1Sustained	60	1500	NA	4737.6	NA	5315.29	1.12146	1.02521	0.0830987	22	0.0177167
82	12	191.514	5101.47	92.061	110.384	92.237	110.249	84.081	102.555	15.632	15.632	15.677	15.554	95.809	977001	5122	17416406	12	XY_1	Sustained	cell_3.txt	KFra1	XY_1Sustained12	Sustained12	XY_1-Sustained-cell_3.txt	XY_1Sustained	66	1500	NA	4737.6	NA	5315.29	1.11239	1.00956	0.0691331	22	0.0147392
83	13	191.514	5080.12	92.061	110.147	92.329	110.047	84.081	102.318	15.632	15.632	15.677	15.554	95.809	972913	5087	17343537	13	XY_1	Sustained	cell_3.txt	KFra1	XY_1Sustained13	Sustained13	XY_1-Sustained-cell_3.txt	XY_1Sustained	72	1500	NA	4737.6	NA	5315.29	1.1058	1.02381	0.0765827	22	0.0163275
84	14	191.514	4940.1	93.482	108.016	93.724	107.954	85.502	100.186	15.632	15.632	15.677	15.554	95.809	946097	4938	16865490	14	XY_1	Sustained	cell_3.txt	KFra1	XY_1Sustained14	Sustained14	XY_1-Sustained-cell_3.txt	XY_1Sustained	78	1500	NA	4737.6	NA	5315.29	1.06255	1.02366	0.0781673	22	0.0166653
85	15	191.514	5049.57	94.666	107.068	94.957	107.019	86.686	99.239	15.632	15.632	15.677	15.554	95.809	967063	5026	17239243	15	XY_1	Sustained	cell_3.txt	KFra1	XY_1Sustained15	Sustained15	XY_1-Sustained-cell_3.txt	XY_1Sustained	84	1500	NA	4737.6	NA	5315.29	1.09636	1.03804	0.0754032	22	0.016076
86	16	191.514	5285.83	95.613	106.121	95.929	106.079	87.633	98.292	15.632	15.632	15.677	15.554	95.809	1.01231e+06	5279	18045824	16	XY_1	Sustained	cell_3.txt	KFra1	XY_1Sustained16	Sustained16	XY_1-Sustained-cell_3.txt	XY_1Sustained	90	1500	NA	4737.6	NA	5315.29	1.16933	1.05997	0.0902063	22	0.019232
87	17	191.514	5397.23	97.034	104.937	97.347	104.927	89.055	97.107	15.632	15.632	15.677	15.554	95.809	1.03364e+06	5402	18426157	17	XY_1	Sustained	cell_3.txt	KFra1	XY_1Sustained17	Sustained17	XY_1-Sustained-cell_3.txt	XY_1Sustained	96	1500	NA	4737.6	NA	5315.29	1.20374	1.0721	0.0953626	22	0.0203314
88	18	191.514	5337.28	98.219	103.515	98.532	103.514	90.239	95.686	15.632	15.632	15.677	15.554	95.809	1.02216e+06	5336	18221484	18	XY_1	Sustained	cell_3.txt	KFra1	XY_1Sustained18	Sustained18	XY_1-Sustained-cell_3.txt	XY_1Sustained	102	1500	NA	4737.6	NA	5315.29	1.18523	1.08555	0.102258	22	0.0218015
89	19	191.514	5373.46	99.877	102.094	100.169	102.17	91.897	94.265	15.632	15.632	15.677	15.554	95.809	1.02909e+06	5391	18344989	19	XY_1	Sustained	cell_3.txt	KFra1	XY_1Sustained19	Sustained19	XY_1-Sustained-cell_3.txt	XY_1Sustained	108	1500	NA	4737.6	NA	5315.29	1.1964	1.09238	0.119699	22	0.02552
90	20	191.514	5541.19	101.298	100.91	101.509	101.107	93.318	93.081	15.632	15.632	15.677	15.554	95.809	1.06121e+06	5558	18917607	20	XY_1	Sustained	cell_3.txt	KFra1	XY_1Sustained20	Sustained20	XY_1-Sustained-cell_3.txt	XY_1Sustained	114	1500	NA	4737.6	NA	5315.29	1.24821	1.10988	0.136524	22	0.029107
91	21	191.514	5655.57	102.008	100.436	102.067	100.657	94.028	92.607	15.632	15.632	15.677	15.554	95.809	1.08312e+06	5685	19308104	21	XY_1	Sustained	cell_3.txt	KFra1	XY_1Sustained21	Sustained21	XY_1-Sustained-cell_3.txt	XY_1Sustained	120	1500	NA	4737.6	NA	5315.29	1.28353	1.1178	0.143158	22	0.0305213
92	22	191.514	5687.21	102.008	100.673	101.954	100.867	94.028	92.844	15.632	15.632	15.677	15.554	95.809	1.08918e+06	5682	19416123	22	XY_1	Sustained	cell_3.txt	KFra1	XY_1Sustained22	Sustained22	XY_1-Sustained-cell_3.txt	XY_1Sustained	126	1500	NA	4737.6	NA	5315.29	1.29331	1.12043	0.14363	22	0.030622
93	23	191.514	5645.56	100.587	101.384	100.585	101.521	92.607	93.555	15.632	15.632	15.677	15.554	95.809	1.0812e+06	5656	19273957	23	XY_1	Sustained	cell_3.txt	KFra1	XY_1Sustained23	Sustained23	XY_1-Sustained-cell_3.txt	XY_1Sustained	132	1500	NA	4737.6	NA	5315.29	1.28044	1.12327	0.148188	22	0.0315939
94	24	191.514	5411.31	98.692	101.621	98.801	101.839	90.712	93.791	15.632	15.632	15.677	15.554	95.809	1.03634e+06	5423	18474211	24	XY_1	Sustained	cell_3.txt	KFra1	XY_1Sustained24	Sustained24	XY_1-Sustained-cell_3.txt	XY_1Sustained	138	1500	NA	4737.6	NA	5315.29	1.20809	1.12913	0.14539	22	0.0309973
95	25	191.514	5357.51	97.271	101.858	97.49	102.126	89.291	94.028	15.632	15.632	15.677	15.554	95.809	1.02604e+06	5420	18290532	25	XY_1	Sustained	cell_3.txt	KFra1	XY_1Sustained25	Sustained25	XY_1-Sustained-cell_3.txt	XY_1Sustained	144	1500	NA	4737.6	NA	5315.29	1.19147	1.14135	0.153745	22	0.0327786
96	26	191.514	5240.11	95.85	103.279	96.147	103.408	87.87	95.449	15.632	15.632	15.677	15.554	95.809	1.00355e+06	5304	17889742	26	XY_1	Sustained	cell_3.txt	KFra1	XY_1Sustained26	Sustained26	XY_1-Sustained-cell_3.txt	XY_1Sustained	150	1500	NA	4737.6	NA	5315.29	1.15521	1.14094	0.157961	22	0.0336773
97	27	191.514	5284.48	95.613	103.752	95.863	103.873	87.633	95.923	15.632	15.632	15.677	15.554	95.809	1.01205e+06	5337	18041228	27	XY_1	Sustained	cell_3.txt	KFra1	XY_1Sustained27	Sustained27	XY_1-Sustained-cell_3.txt	XY_1Sustained	156	1500	NA	4737.6	NA	5315.29	1.16892	1.1512	0.150249	22	0.0320332
98	28	191.514	5336.5	95.85	104.226	96.003	104.313	87.87	96.397	15.632	15.632	15.677	15.554	95.809	1.02201e+06	5371	18218816	28	XY_1	Sustained	cell_3.txt	KFra1	XY_1Sustained28	Sustained28	XY_1-Sustained-cell_3.txt	XY_1Sustained	162	1500	NA	4737.6	NA	5315.29	1.18498	1.16067	0.156156	22	0.0332925
99	29	191.514	5378.79	96.087	104.463	96.208	104.493	88.107	96.634	15.632	15.632	15.677	15.554	95.809	1.03011e+06	5399	18363176	29	XY_1	Sustained	cell_3.txt	KFra1	XY_1Sustained29	Sustained29	XY_1-Sustained-cell_3.txt	XY_1Sustained	168	1500	NA	4737.6	NA	5315.29	1.19804	1.17078	0.157516	22	0.0335826
100	30	191.514	5364.83	96.087	104.463	96.21	104.507	88.107	96.634	15.632	15.632	15.677	15.554	95.809	1.02744e+06	5380	18315524	30	XY_1	Sustained	cell_3.txt	KFra1	XY_1Sustained30	Sustained30	XY_1-Sustained-cell_3.txt	XY_1Sustained	174	1500	NA	4737.6	NA	5315.29	1.19373	1.18288	0.15252	22	0.0325173
101	31	191.514	5379.29	95.377	104.463	95.633	104.521	87.397	96.634	15.632	15.632	15.677	15.554	95.809	1.03021e+06	5426	18364903	31	XY_1	Sustained	cell_3.txt	KFra1	XY_1Sustained31	Sustained31	XY_1-Sustained-cell_3.txt	XY_1Sustained	180	1500	NA	4737.6	NA	5315.29	1.1982	1.17684	0.149544	22	0.031883
102	32	191.514	5363.13	95.377	104.7	95.585	104.7	87.397	96.871	15.632	15.632	15.677	15.554	95.809	1.02711e+06	5410	18309712	32	XY_1	Sustained	cell_3.txt	KFra1	XY_1Sustained32	Sustained32	XY_1-Sustained-cell_3.txt	XY_1Sustained	186	1500	NA	4737.6	NA	5315.29	1.19321	1.18066	0.150508	22	0.0320885
103	33	191.514	5243.16	95.377	104.937	95.589	104.889	87.397	97.107	15.632	15.632	15.677	15.554	95.809	1.00414e+06	5277	17900138	33	XY_1	Sustained	cell_3.txt	KFra1	XY_1Sustained33	Sustained33	XY_1-Sustained-cell_3.txt	XY_1Sustained	192	1500	NA	4737.6	NA	5315.29	1.15615	1.18001	0.144637	22	0.0308366
104	34	191.514	5331.1	95.85	104.937	95.849	104.809	87.87	97.107	15.632	15.632	15.677	15.554	95.809	1.02098e+06	5379	18200387	34	XY_1	Sustained	cell_3.txt	KFra1	XY_1Sustained34	Sustained34	XY_1-Sustained-cell_3.txt	XY_1Sustained	198	1500	NA	4737.6	NA	5315.29	1.18332	1.18695	0.144257	22	0.0307557
105	35	191.514	5323.76	96.087	104.7	96.046	104.556	88.107	96.871	15.632	15.632	15.677	15.554	95.809	1.01957e+06	5377	18175307	35	XY_1	Sustained	cell_3.txt	KFra1	XY_1Sustained35	Sustained35	XY_1-Sustained-cell_3.txt	XY_1Sustained	204	1500	NA	4737.6	NA	5315.29	1.18105	1.18874	0.142515	22	0.0303843
106	1	191.514	2941.36	89.455	52.356	89.466	52.373	81.475	44.527	15.632	15.632	15.677	15.554	95.809	563312	2946	10041816	1	XY_1	Sustained	cell_4.txt	KFra1	XY_1Sustained1	Sustained1	XY_1-Sustained-cell_4.txt	XY_1Sustained	0	1500	NA	2887.37	NA	3134.42	1.03892	1.004	0.0287279	22	0.0061248
107	2	191.514	2912.85	88.034	50.699	88.035	50.719	80.054	42.869	15.632	15.632	15.677	15.554	95.809	557851	2908	9944463	2	XY_1	Sustained	cell_4.txt	KFra1	XY_1Sustained2	Sustained2	XY_1-Sustained-cell_4.txt	XY_1Sustained	6	1500	NA	2887.37	NA	3134.42	1.01836	1.00767	0.0168058	22	0.00358301
108	3	191.514	2862.21	87.797	50.462	87.803	50.45	79.818	42.632	15.632	15.632	15.677	15.554	95.809	548153	2858	9771597	3	XY_1	Sustained	cell_4.txt	KFra1	XY_1Sustained3	Sustained3	XY_1-Sustained-cell_4.txt	XY_1Sustained	12	1500	NA	2887.37	NA	3134.42	0.981867	0.996047	0.0199624	22	0.00425599
109	4	191.514	2833.06	87.561	50.462	87.573	50.481	79.581	42.632	15.632	15.632	15.677	15.554	95.809	542570	2822	9672059	4	XY_1	Sustained	cell_4.txt	KFra1	XY_1Sustained4	Sustained4	XY_1-Sustained-cell_4.txt	XY_1Sustained	18	1500	NA	2887.37	NA	3134.42	0.960852	0.992289	0.0262288	22	0.00559199
110	5	191.514	2834.7	87.561	49.988	87.577	49.956	79.581	42.159	15.632	15.632	15.677	15.554	95.809	542885	2829	9677678	5	XY_1	Sustained	cell_4.txt	KFra1	XY_1Sustained5	Sustained5	XY_1-Sustained-cell_4.txt	XY_1Sustained	24	1500	NA	2887.37	NA	3134.42	0.962038	1.00016	0.0247549	22	0.00527776
111	6	191.514	2826.24	88.271	49.988	88.309	50.005	80.291	42.159	15.632	15.632	15.677	15.554	95.809	541264	2813	9648788	6	XY_1	Sustained	cell_4.txt	KFra1	XY_1Sustained6	Sustained6	XY_1-Sustained-cell_4.txt	XY_1Sustained	30	1500	NA	2887.37	NA	3134.42	0.955938	1.01114	0.0347172	22	0.00740172
112	7	191.514	2815.54	89.218	48.804	89.274	48.813	81.239	40.975	15.632	15.632	15.677	15.554	95.809	539215	2816	9612265	7	XY_1	Sustained	cell_4.txt	KFra1	XY_1Sustained7	Sustained7	XY_1-Sustained-cell_4.txt	XY_1Sustained	36	1500	NA	2887.37	NA	3134.42	0.948227	1.00739	0.0551883	22	0.0117662
113	8	191.514	2814.81	89.692	48.33	89.724	48.314	81.712	40.501	15.632	15.632	15.677	15.554	95.809	539076	2805	9609774	8	XY_1	Sustained	cell_4.txt	KFra1	XY_1Sustained8	Sustained8	XY_1-Sustained-cell_4.txt	XY_1Sustained	42	1500	NA	2887.37	NA	3134.42	0.947702	1.01186	0.0593873	22	0.0126614
114	9	191.514	2797.65	90.166	48.093	90.22	48.087	82.186	40.264	15.632	15.632	15.677	15.554	95.809	535789	2794	9551185	9	XY_1	Sustained	cell_4.txt	KFra1	XY_1Sustained9	Sustained9	XY_1-Sustained-cell_4.txt	XY_1Sustained	48	1500	NA	2887.37	NA	3134.42	0.935332	1.01564	0.0534804	22	0.0114021
115	10	191.514	2798.32	91.587	48.093	91.635	48.1	83.607	40.264	15.632	15.632	15.677	15.554	95.809	535916	2796	9553458	10	XY_1	Sustained	cell_4.txt	KFra1	XY_1Sustained10	Sustained10	XY_1-Sustained-cell_4.txt	XY_1Sustained	54	1500	NA	2887.37	NA	3134.42	0.935812	1.0245	0.0786847	22	0.0167756
116	11	191.514	2825.85	92.061	48.093	92.128	48.099	84.081	40.264	15.632	15.632	15.677	15.554	95.809	541189	2824	9647455	11	XY_1	Sustained	cell_4.txt	KFra1	XY_1Sustained11	Sustained11	XY_1-Sustained-cell_4.txt	XY_1Sustained	60	1500	NA	2887.37	NA	3134.42	0.955657	1.02521	0.0830987	22	0.0177167
117	12	191.514	2791.04	92.297	48.093	92.376	48.141	84.318	40.264	15.632	15.632	15.677	15.554	95.809	534522	2784	9528601	12	XY_1	Sustained	cell_4.txt	KFra1	XY_1Sustained12	Sustained12	XY_1-Sustained-cell_4.txt	XY_1Sustained	66	1500	NA	2887.37	NA	3134.42	0.930564	1.00956	0.0691331	22	0.0147392
118	13	191.514	2804.06	92.771	48.804	92.86	48.842	84.791	40.975	15.632	15.632	15.677	15.554	95.809	537016	2795	9573061	13	XY_1	Sustained	cell_4.txt	KFra1	XY_1Sustained13	Sustained13	XY_1-Sustained-cell_4.txt	XY_1Sustained	72	1500	NA	2887.37	NA	3134.42	0.93995	1.02381	0.0765827	22	0.0163275
119	14	191.514	2780.08	93.008	49.751	93.089	49.83	85.028	41.922	15.632	15.632	15.677	15.554	95.809	532423	2767	9491186	14	XY_1	Sustained	cell_4.txt	KFra1	XY_1Sustained14	Sustained14	XY_1-Sustained-cell_4.txt	XY_1Sustained	78	1500	NA	2887.37	NA	3134.42	0.922665	1.02366	0.0781673	22	0.0166653
120	15	191.514	2842.67	93.482	50.935	93.548	50.955	85.502	43.106	15.632	15.632	15.677	15.554	95.809	544411	2842	9704879	15	XY_1	Sustained	cell_4.txt	KFra1	XY_1Sustained15	Sustained15	XY_1-Sustained-cell_4.txt	XY_1Sustained	84	1500	NA	2887.37	NA	3134.42	0.967781	1.03804	0.0754032	22	0.016076
121	16	191.514	2883.16	93.482	52.356	93.572	52.379	85.502	44.527	15.632	15.632	15.677	15.554	95.809	552164	2867	9843100	16	XY_1	Sustained	cell_4.txt	KFra1	XY_1Sustained16	Sustained16	XY_1-Sustained-cell_4.txt	XY_1Sustained	90	1500	NA	2887.37	NA	3134.42	0.996963	1.05997	0.0902063	22	0.019232
122	17	191.514	2917.72	93.482	54.014	93.553	54.024	85.502	46.185	15.632	15.632	15.677	15.554	95.809	558783	2908	9961089	17	XY_1	Sustained	cell_4.txt	KFra1	XY_1Sustained17	Sustained17	XY_1-Sustained-cell_4.txt	XY_1Sustained	96	1500	NA	2887.37	NA	3134.42	1.02187	1.0721	0.0953626	22	0.0203314
123	18	191.514	2949.92	93.482	54.962	93.541	54.984	85.502	47.133	15.632	15.632	15.677	15.554	95.809	564950	2950	10071014	18	XY_1	Sustained	cell_4.txt	KFra1	XY_1Sustained18	Sustained18	XY_1-Sustained-cell_4.txt	XY_1Sustained	102	1500	NA	2887.37	NA	3134.42	1.04508	1.08555	0.102258	22	0.0218015
124	19	191.514	2988.07	93.008	56.383	93.056	56.386	85.028	48.554	15.632	15.632	15.677	15.554	95.809	572257	2991	10201277	19	XY_1	Sustained	cell_4.txt	KFra1	XY_1Sustained19	Sustained19	XY_1-Sustained-cell_4.txt	XY_1Sustained	108	1500	NA	2887.37	NA	3134.42	1.07258	1.09238	0.119699	22	0.02552
125	20	191.514	3032.23	92.061	57.567	92.067	57.614	84.081	49.738	15.632	15.632	15.677	15.554	95.809	580714	3046	10352038	20	XY_1	Sustained	cell_4.txt	KFra1	XY_1Sustained20	Sustained20	XY_1-Sustained-cell_4.txt	XY_1Sustained	114	1500	NA	2887.37	NA	3134.42	1.10441	1.10988	0.136524	22	0.029107
126	21	191.514	3055.53	91.587	58.041	91.556	58.033	83.607	50.212	15.632	15.632	15.677	15.554	95.809	585176	3059	10431583	21	XY_1	Sustained	cell_4.txt	KFra1	XY_1Sustained21	Sustained21	XY_1-Sustained-cell_4.txt	XY_1Sustained	120	1500	NA	2887.37	NA	3134.42	1.12121	1.1178	0.143158	22	0.0305213
127	22	191.514	3051.72	91.587	58.515	91.538	58.526	83.607	50.685	15.632	15.632	15.677	15.554	95.809	584446	3044	10418561	22	XY_1	Sustained	cell_4.txt	KFra1	XY_1Sustained22	Sustained22	XY_1-Sustained-cell_4.txt	XY_1Sustained	126	1500	NA	2887.37	NA	3134.42	1.11846	1.12043	0.14363	22	0.030622
128	23	191.514	3038.5	91.587	59.225	91.539	59.242	83.607	51.396	15.632	15.632	15.677	15.554	95.809	581914	3030	10373430	23	XY_1	Sustained	cell_4.txt	KFra1	XY_1Sustained23	Sustained23	XY_1-Sustained-cell_4.txt	XY_1Sustained	132	1500	NA	2887.37	NA	3134.42	1.10893	1.12327	0.148188	22	0.0315939
129	24	191.514	3059.66	91.587	59.936	91.531	59.94	83.607	52.106	15.632	15.632	15.677	15.554	95.809	585966	3050	10445661	24	XY_1	Sustained	cell_4.txt	KFra1	XY_1Sustained24	Sustained24	XY_1-Sustained-cell_4.txt	XY_1Sustained	138	1500	NA	2887.37	NA	3134.42	1.12418	1.12913	0.14539	22	0.0309973
130	25	191.514	3087.36	91.587	60.646	91.496	60.661	83.607	52.817	15.632	15.632	15.677	15.554	95.809	591271	3079	10540230	25	XY_1	Sustained	cell_4.txt	KFra1	XY_1Sustained25	Sustained25	XY_1-Sustained-cell_4.txt	XY_1Sustained	144	1500	NA	2887.37	NA	3134.42	1.14415	1.14135	0.153745	22	0.0327786
131	26	191.514	3060.03	91.824	61.12	91.705	61.156	83.844	53.291	15.632	15.632	15.677	15.554	95.809	586038	3067	10446953	26	XY_1	Sustained	cell_4.txt	KFra1	XY_1Sustained26	Sustained26	XY_1-Sustained-cell_4.txt	XY_1Sustained	150	1500	NA	2887.37	NA	3134.42	1.12445	1.14094	0.157961	22	0.0336773
132	27	191.514	3044.88	92.297	62.541	92.111	62.57	84.318	54.712	15.632	15.632	15.677	15.554	95.809	583137	3054	10395230	27	XY_1	Sustained	cell_4.txt	KFra1	XY_1Sustained27	Sustained27	XY_1-Sustained-cell_4.txt	XY_1Sustained	156	1500	NA	2887.37	NA	3134.42	1.11353	1.1512	0.150249	22	0.0320332
133	28	191.514	3045.82	92.061	63.015	91.846	63.06	84.081	55.185	15.632	15.632	15.677	15.554	95.809	583316	3065	10398414	28	XY_1	Sustained	cell_4.txt	KFra1	XY_1Sustained28	Sustained28	XY_1-Sustained-cell_4.txt	XY_1Sustained	162	1500	NA	2887.37	NA	3134.42	1.1142	1.16067	0.156156	22	0.0332925
134	29	191.514	3076.58	91.824	63.725	91.633	63.765	83.844	55.896	15.632	15.632	15.677	15.554	95.809	589207	3089	10503430	29	XY_1	Sustained	cell_4.txt	KFra1	XY_1Sustained29	Sustained29	XY_1-Sustained-cell_4.txt	XY_1Sustained	168	1500	NA	2887.37	NA	3134.42	1.13638	1.17078	0.157516	22	0.0335826
135	30	191.514	3112.81	91.587	64.436	91.444	64.486	83.607	56.606	15.632	15.632	15.677	15.554	95.809	596146	3115	10627131	30	XY_1	Sustained	cell_4.txt	KFra1	XY_1Sustained30	Sustained30	XY_1-Sustained-cell_4.txt	XY_1Sustained	174	1500	NA	2887.37	NA	3134.42	1.16249	1.18288	0.15252	22	0.0325173
136	31	191.514	3119.89	91.587	64.673	91.453	64.722	83.607	56.843	15.632	15.632	15.677	15.554	95.809	597502	3124	10651299	31	XY_1	Sustained	cell_4.txt	KFra1	XY_1Sustained31	Sustained31	XY_1-Sustained-cell_4.txt	XY_1Sustained	180	1500	NA	2887.37	NA	3134.42	1.1676	1.17684	0.149544	22	0.031883
137	32	191.514	3141.84	91.35	64.909	91.246	64.959	83.37	57.08	15.632	15.632	15.677	15.554	95.809	601706	3138	10726242	32	XY_1	Sustained	cell_4.txt	KFra1	XY_1Sustained32	Sustained32	XY_1-Sustained-cell_4.txt	XY_1Sustained	186	1500	NA	2887.37	NA	3134.42	1.18342	1.18066	0.150508	22	0.0320885
138	33	191.514	3137.71	91.35	65.146	91.249	65.199	83.37	57.317	15.632	15.632	15.677	15.554	95.809	600914	3133	10712134	33	XY_1	Sustained	cell_4.txt	KFra1	XY_1Sustained33	Sustained33	XY_1-Sustained-cell_4.txt	XY_1Sustained	192	1500	NA	2887.37	NA	3134.42	1.18044	1.18001	0.144637	22	0.0308366
139	34	191.514	3127.03	91.35	65.383	91.231	65.439	83.37	57.554	15.632	15.632	15.677	15.554	95.809	598869	3119	10675666	34	XY_1	Sustained	cell_4.txt	KFra1	XY_1Sustained34	Sustained34	XY_1-Sustained-cell_4.txt	XY_1Sustained	198	1500	NA	2887.37	NA	3134.42	1.17274	1.18695	0.144257	22	0.0307557
140	35	191.514	3131.1	91.35	65.383	91.238	65.432	83.37	57.554	15.632	15.632	15.677	15.554	95.809	599650	3120	10689590	35	XY_1	Sustained	cell_4.txt	KFra1	XY_1Sustained35	Sustained35	XY_1-Sustained-cell_4.txt	XY_1Sustained	204	1500	NA	2887.37	NA	3134.42	1.17568	1.18874	0.142515	22	0.0303843
141	1	114.661	3973.35	105.16	65.133	105.063	65.048	99.239	58.975	11.842	12.316	12.337	11.834	90	455590	3982	8121534	1	XY_10	Transient	cell_1.txt	KFra1	XY_10Transient1	Transient1	XY_10-Transient-cell_1.txt	XY_10Transient	0	1500	NA	3962.47	NA	4056.86	1.00442	0.993289	0.01095	23	0.00228324
142	2	114.661	4018.68	105.16	65.133	105.063	65.037	99.239	58.975	11.842	12.316	12.337	11.834	90	460787	4015	8214179	2	XY_10	Transient	cell_1.txt	KFra1	XY_10Transient2	Transient2	XY_10-Transient-cell_1.txt	XY_10Transient	6	1500	NA	3962.47	NA	4056.86	1.02283	1.00464	0.0108365	23	0.00225957
143	3	114.661	3959.32	105.871	65.133	105.767	65.051	99.95	58.975	11.842	12.316	12.337	11.834	90	453981	3956	8092848	3	XY_10	Transient	cell_1.txt	KFra1	XY_10Transient3	Transient3	XY_10-Transient-cell_1.txt	XY_10Transient	12	1500	NA	3962.47	NA	4056.86	0.99872	1.0035	0.00767551	23	0.00160045
144	4	114.661	3898.53	106.581	64.186	106.474	64.09	100.66	58.028	11.842	12.316	12.337	11.834	90	447012	3891	7968604	4	XY_10	Transient	cell_1.txt	KFra1	XY_10Transient4	Transient4	XY_10-Transient-cell_1.txt	XY_10Transient	18	1500	NA	3962.47	NA	4056.86	0.974035	0.998574	0.0138064	23	0.00287882
145	5	114.661	3969.63	106.581	63.001	106.484	62.88	100.66	56.843	11.842	12.316	12.337	11.834	90	455163	3953	8113920	5	XY_10	Transient	cell_1.txt	KFra1	XY_10Transient5	Transient5	XY_10-Transient-cell_1.txt	XY_10Transient	24	1500	NA	3962.47	NA	4056.86	1.00291	1.00458	0.0194938	23	0.00406473
146	6	114.661	3951.24	106.818	62.054	106.734	61.932	100.897	55.896	11.842	12.316	12.337	11.834	90	453054	3944	8076324	6	XY_10	Transient	cell_1.txt	KFra1	XY_10Transient6	Transient6	XY_10-Transient-cell_1.txt	XY_10Transient	30	1500	NA	3962.47	NA	4056.86	0.995437	1.01193	0.0189086	23	0.00394272
147	7	114.661	4000.47	107.765	59.922	107.634	59.825	101.844	53.764	11.842	12.316	12.337	11.834	90	458699	4016	8176957	7	XY_10	Transient	cell_1.txt	KFra1	XY_10Transient7	Transient7	XY_10-Transient-cell_1.txt	XY_10Transient	36	1500	NA	3962.47	NA	4056.86	1.01543	1.01953	0.0236356	23	0.00492836
148	8	114.661	3992.83	108.239	58.501	108.117	58.419	102.318	52.343	11.842	12.316	12.337	11.834	90	457824	4008	8161345	8	XY_10	Transient	cell_1.txt	KFra1	XY_10Transient8	Transient8	XY_10-Transient-cell_1.txt	XY_10Transient	42	1500	NA	3962.47	NA	4056.86	1.01233	1.02416	0.0235717	23	0.00491505
149	9	114.661	4026.35	108.713	57.554	108.577	57.467	102.792	51.396	11.842	12.316	12.337	11.834	90	461668	4044	8229868	9	XY_10	Transient	cell_1.txt	KFra1	XY_10Transient9	Transient9	XY_10-Transient-cell_1.txt	XY_10Transient	48	1500	NA	3962.47	NA	4056.86	1.02594	1.02749	0.0310951	23	0.00648378
150	10	114.661	4006.32	109.187	56.843	109.004	56.755	103.265	50.685	11.842	12.316	12.337	11.834	90	459371	4007	8188922	10	XY_10	Transient	cell_1.txt	KFra1	XY_10Transient10	Transient10	XY_10-Transient-cell_1.txt	XY_10Transient	54	1500	NA	3962.47	NA	4056.86	1.01781	1.02642	0.032989	23	0.00687869
151	11	114.661	4052.19	109.897	54.949	109.747	54.878	103.976	48.791	11.842	12.316	12.337	11.834	90	464630	4081	8282671	11	XY_10	Transient	cell_1.txt	KFra1	XY_10Transient11	Transient11	XY_10-Transient-cell_1.txt	XY_10Transient	60	1500	NA	3962.47	NA	4056.86	1.03643	1.02771	0.0396413	23	0.00826579
152	12	114.661	4053.31	110.134	54.001	109.986	53.927	104.213	47.843	11.842	12.316	12.337	11.834	90	464758	4070	8284964	12	XY_10	Transient	cell_1.txt	KFra1	XY_10Transient12	Transient12	XY_10-Transient-cell_1.txt	XY_10Transient	66	1500	NA	3962.47	NA	4056.86	1.03689	1.02136	0.0504132	23	0.0105119
153	13	114.661	4014.01	110.371	53.527	110.225	53.429	104.45	47.369	11.842	12.316	12.337	11.834	90	460252	4008	8204637	13	XY_10	Transient	cell_1.txt	KFra1	XY_10Transient13	Transient13	XY_10-Transient-cell_1.txt	XY_10Transient	72	1500	NA	3962.47	NA	4056.86	1.02093	1.03008	0.0415869	23	0.00867147
154	14	114.661	4017.76	110.608	52.58	110.455	52.497	104.686	46.422	11.842	12.316	12.337	11.834	90	460683	4045	8212309	14	XY_10	Transient	cell_1.txt	KFra1	XY_10Transient14	Transient14	XY_10-Transient-cell_1.txt	XY_10Transient	78	1500	NA	3962.47	NA	4056.86	1.02245	1.02007	0.0417976	23	0.0087154
155	15	114.661	3939.47	111.318	52.343	111.196	52.24	105.397	46.185	11.842	12.316	12.337	11.834	90	451706	3946	8052283	15	XY_10	Transient	cell_1.txt	KFra1	XY_10Transient15	Transient15	XY_10-Transient-cell_1.txt	XY_10Transient	84	1500	NA	3962.47	NA	4056.86	0.990661	1.02687	0.0479811	23	0.0100048
156	16	114.661	4020.97	111.318	52.343	111.181	52.245	105.397	46.185	11.842	12.316	12.337	11.834	90	461050	4020	8218863	16	XY_10	Transient	cell_1.txt	KFra1	XY_10Transient16	Transient16	XY_10-Transient-cell_1.txt	XY_10Transient	90	1500	NA	3962.47	NA	4056.86	1.02376	1.04418	0.0474784	23	0.00989993
157	17	114.661	4025.99	111.318	52.343	111.19	52.22	105.397	46.185	11.842	12.316	12.337	11.834	90	461625	4031	8229115	17	XY_10	Transient	cell_1.txt	KFra1	XY_10Transient17	Transient17	XY_10-Transient-cell_1.txt	XY_10Transient	96	1500	NA	3962.47	NA	4056.86	1.02579	1.04838	0.0514508	23	0.0107282
158	18	114.661	4041.5	111.318	52.343	111.19	52.218	105.397	46.185	11.842	12.316	12.337	11.834	90	463404	4049	8260825	18	XY_10	Transient	cell_1.txt	KFra1	XY_10Transient18	Transient18	XY_10-Transient-cell_1.txt	XY_10Transient	102	1500	NA	3962.47	NA	4056.86	1.03209	1.05682	0.0462222	23	0.00963799
159	19	114.661	4091.27	111.318	51.87	111.183	51.756	105.397	45.712	11.842	12.316	12.337	11.834	90	469111	4094	8362559	19	XY_10	Transient	cell_1.txt	KFra1	XY_10Transient19	Transient19	XY_10-Transient-cell_1.txt	XY_10Transient	108	1500	NA	3962.47	NA	4056.86	1.05231	1.06036	0.0510446	23	0.0106435
160	20	114.661	4084.6	111.318	51.633	111.211	51.496	105.397	45.475	11.842	12.316	12.337	11.834	90	468346	4071	8348918	20	XY_10	Transient	cell_1.txt	KFra1	XY_10Transient20	Transient20	XY_10-Transient-cell_1.txt	XY_10Transient	114	1500	NA	3962.47	NA	4056.86	1.0496	1.06404	0.0593328	23	0.0123717
161	21	114.661	4074.98	111.318	51.396	111.194	51.261	105.397	45.238	11.842	12.316	12.337	11.834	90	467243	4085	8329261	21	XY_10	Transient	cell_1.txt	KFra1	XY_10Transient21	Transient21	XY_10-Transient-cell_1.txt	XY_10Transient	120	1500	NA	3962.47	NA	4056.86	1.04569	1.06988	0.0625896	23	0.0130508
162	22	114.661	4074.37	111.318	51.159	111.21	51.051	105.397	45.001	11.842	12.316	12.337	11.834	90	467173	4087	8328006	22	XY_10	Transient	cell_1.txt	KFra1	XY_10Transient22	Transient22	XY_10-Transient-cell_1.txt	XY_10Transient	126	1500	NA	3962.47	NA	4056.86	1.04544	1.06976	0.0654358	23	0.0136443
163	23	114.661	4129.7	111.318	50.922	111.231	50.827	105.397	44.764	11.842	12.316	12.337	11.834	90	473518	4135	8441112	23	XY_10	Transient	cell_1.txt	KFra1	XY_10Transient23	Transient23	XY_10-Transient-cell_1.txt	XY_10Transient	132	1500	NA	3962.47	NA	4056.86	1.06791	1.07168	0.066379	23	0.013841
164	24	114.661	4093.41	111.318	50.922	111.241	50.862	105.397	44.764	11.842	12.316	12.337	11.834	90	469356	4103	8366920	24	XY_10	Transient	cell_1.txt	KFra1	XY_10Transient24	Transient24	XY_10-Transient-cell_1.txt	XY_10Transient	138	1500	NA	3962.47	NA	4056.86	1.05317	1.0763	0.0662973	23	0.0138239
165	25	114.661	4093.93	111.318	50.922	111.231	50.846	105.397	44.764	11.842	12.316	12.337	11.834	90	469415	4092	8367983	25	XY_10	Transient	cell_1.txt	KFra1	XY_10Transient25	Transient25	XY_10-Transient-cell_1.txt	XY_10Transient	144	1500	NA	3962.47	NA	4056.86	1.05338	1.06821	0.069354	23	0.0144613
166	26	114.661	4075.44	111.318	50.922	111.255	50.85	105.397	44.764	11.842	12.316	12.337	11.834	90	467296	4080	8330202	26	XY_10	Transient	cell_1.txt	KFra1	XY_10Transient26	Transient26	XY_10-Transient-cell_1.txt	XY_10Transient	150	1500	NA	3962.47	NA	4056.86	1.04588	1.06927	0.0718711	23	0.0149862
167	27	114.661	4022.22	111.318	50.685	111.291	50.605	105.397	44.527	11.842	12.316	12.337	11.834	90	461194	4026	8221418	27	XY_10	Transient	cell_1.txt	KFra1	XY_10Transient27	Transient27	XY_10-Transient-cell_1.txt	XY_10Transient	156	1500	NA	3962.47	NA	4056.86	1.02426	1.07362	0.0742402	23	0.0154801
168	28	114.661	4012.84	112.266	49.027	112.287	49.052	106.344	42.869	11.842	12.316	12.337	11.834	90	460118	4031	8202238	28	XY_10	Transient	cell_1.txt	KFra1	XY_10Transient28	Transient28	XY_10-Transient-cell_1.txt	XY_10Transient	162	1500	NA	3962.47	NA	4056.86	1.02045	1.07883	0.0770146	23	0.0160587
169	29	114.661	3963.95	112.976	47.843	113.091	47.93	107.055	41.685	11.842	12.316	12.337	11.834	90	454513	4017	8102320	29	XY_10	Transient	cell_1.txt	KFra1	XY_10Transient29	Transient29	XY_10-Transient-cell_1.txt	XY_10Transient	168	1500	NA	3962.47	NA	4056.86	1.0006	1.08065	0.0797232	23	0.0166234
170	30	114.661	4023.48	113.687	47.606	113.751	47.641	107.765	41.448	11.842	12.316	12.337	11.834	90	461338	4059	8223985	30	XY_10	Transient	cell_1.txt	KFra1	XY_10Transient30	Transient30	XY_10-Transient-cell_1.txt	XY_10Transient	174	1500	NA	3962.47	NA	4056.86	1.02477	1.07971	0.0787908	23	0.016429
171	31	114.661	4071.64	114.16	47.606	114.191	47.649	108.239	41.448	11.842	12.316	12.337	11.834	90	466860	4071	8322436	31	XY_10	Transient	cell_1.txt	KFra1	XY_10Transient31	Transient31	XY_10-Transient-cell_1.txt	XY_10Transient	180	1500	NA	3962.47	NA	4056.86	1.04433	1.08231	0.0826063	23	0.0172246
172	32	114.661	4060.22	114.16	47.606	114.222	47.658	108.239	41.448	11.842	12.316	12.337	11.834	90	465551	4050	8299087	32	XY_10	Transient	cell_1.txt	KFra1	XY_10Transient32	Transient32	XY_10-Transient-cell_1.txt	XY_10Transient	186	1500	NA	3962.47	NA	4056.86	1.03969	1.0855	0.0851486	23	0.0177547
173	33	114.661	4045	114.397	47.606	114.441	47.67	108.476	41.448	11.842	12.316	12.337	11.834	90	463805	4049	8267976	33	XY_10	Transient	cell_1.txt	KFra1	XY_10Transient33	Transient33	XY_10-Transient-cell_1.txt	XY_10Transient	192	1500	NA	3962.47	NA	4056.86	1.03351	1.08436	0.0846511	23	0.017651
174	34	114.661	4042.28	115.108	47.606	115.149	47.699	109.187	41.448	11.842	12.316	12.337	11.834	90	463494	4034	8262428	34	XY_10	Transient	cell_1.txt	KFra1	XY_10Transient34	Transient34	XY_10-Transient-cell_1.txt	XY_10Transient	198	1500	NA	3962.47	NA	4056.86	1.03241	1.07896	0.0842614	23	0.0175697
175	35	114.661	4079.93	115.345	47.606	115.373	47.71	109.423	41.448	11.842	12.316	12.337	11.834	90	467810	4067	8339374	35	XY_10	Transient	cell_1.txt	KFra1	XY_10Transient35	Transient35	XY_10-Transient-cell_1.txt	XY_10Transient	204	1500	NA	3962.47	NA	4056.86	1.0477	1.07687	0.0797889	23	0.0166371
176	1	114.661	4254.99	99.713	103.502	99.728	103.523	93.791	97.344	11.842	12.316	12.337	11.834	90	487884	4287	8697205	1	XY_10	Transient	cell_2.txt	KFra1	XY_10Transient1	Transient1	XY_10-Transient-cell_2.txt	XY_10Transient	0	1500	NA	4267.49	NA	4867.29	0.995484	0.993289	0.01095	23	0.00228324
177	2	114.661	4239.78	99.713	103.502	99.693	103.505	93.791	97.344	11.842	12.316	12.337	11.834	90	486140	4280	8666115	2	XY_10	Transient	cell_2.txt	KFra1	XY_10Transient2	Transient2	XY_10-Transient-cell_2.txt	XY_10Transient	6	1500	NA	4267.49	NA	4867.29	0.989988	1.00464	0.0108365	23	0.00225957
178	3	114.661	4260.65	99.476	103.502	99.445	103.481	93.555	97.344	11.842	12.316	12.337	11.834	90	488532	4303	8708769	3	XY_10	Transient	cell_2.txt	KFra1	XY_10Transient3	Transient3	XY_10-Transient-cell_2.txt	XY_10Transient	12	1500	NA	4267.49	NA	4867.29	0.997528	1.0035	0.00767551	23	0.00160045
179	4	114.661	4314.54	98.292	103.976	98.331	103.948	92.37	97.818	11.842	12.316	12.337	11.834	90	494712	4326	8818922	4	XY_10	Transient	cell_2.txt	KFra1	XY_10Transient4	Transient4	XY_10-Transient-cell_2.txt	XY_10Transient	18	1500	NA	4267.49	NA	4867.29	1.017	0.998574	0.0138064	23	0.00287882
180	5	114.661	4392	97.818	104.45	97.841	104.463	91.897	98.292	11.842	12.316	12.337	11.834	90	503593	4439	8977241	5	XY_10	Transient	cell_2.txt	KFra1	XY_10Transient5	Transient5	XY_10-Transient-cell_2.txt	XY_10Transient	24	1500	NA	4267.49	NA	4867.29	1.04499	1.00458	0.0194938	23	0.00406473
181	6	114.661	4372.55	97.818	104.45	97.774	104.356	91.897	98.292	11.842	12.316	12.337	11.834	90	501362	4375	8937485	6	XY_10	Transient	cell_2.txt	KFra1	XY_10Transient6	Transient6	XY_10-Transient-cell_2.txt	XY_10Transient	30	1500	NA	4267.49	NA	4867.29	1.03796	1.01193	0.0189086	23	0.00394272
182	7	114.661	4313.22	97.818	104.686	97.772	104.552	91.897	98.528	11.842	12.316	12.337	11.834	90	494560	4335	8816219	7	XY_10	Transient	cell_2.txt	KFra1	XY_10Transient7	Transient7	XY_10-Transient-cell_2.txt	XY_10Transient	36	1500	NA	4267.49	NA	4867.29	1.01652	1.01953	0.0236356	23	0.00492836
183	8	114.661	4315.32	97.344	104.45	97.281	104.334	91.423	98.292	11.842	12.316	12.337	11.834	90	494801	4328	8820523	8	XY_10	Transient	cell_2.txt	KFra1	XY_10Transient8	Transient8	XY_10-Transient-cell_2.txt	XY_10Transient	42	1500	NA	4267.49	NA	4867.29	1.01728	1.02416	0.0235717	23	0.00491505
184	9	114.661	4471.22	96.397	101.844	96.371	101.824	90.476	95.686	11.842	12.316	12.337	11.834	90	512677	4481	9139178	9	XY_10	Transient	cell_2.txt	KFra1	XY_10Transient9	Transient9	XY_10-Transient-cell_2.txt	XY_10Transient	48	1500	NA	4267.49	NA	4867.29	1.07362	1.02749	0.0310951	23	0.00648378
185	10	114.661	4462.97	95.686	101.134	95.654	101.12	89.765	94.976	11.842	12.316	12.337	11.834	90	511731	4490	9122314	10	XY_10	Transient	cell_2.txt	KFra1	XY_10Transient10	Transient10	XY_10-Transient-cell_2.txt	XY_10Transient	54	1500	NA	4267.49	NA	4867.29	1.07063	1.02642	0.032989	23	0.00687869
186	11	114.661	4471.62	95.449	100.897	95.429	100.888	89.528	94.739	11.842	12.316	12.337	11.834	90	512722	4517	9139986	11	XY_10	Transient	cell_2.txt	KFra1	XY_10Transient11	Transient11	XY_10-Transient-cell_2.txt	XY_10Transient	60	1500	NA	4267.49	NA	4867.29	1.07376	1.02771	0.0396413	23	0.00826579
187	12	114.661	4468.69	94.976	100.186	94.953	100.186	89.055	94.028	11.842	12.316	12.337	11.834	90	512386	4489	9133993	12	XY_10	Transient	cell_2.txt	KFra1	XY_10Transient12	Transient12	XY_10-Transient-cell_2.txt	XY_10Transient	66	1500	NA	4267.49	NA	4867.29	1.0727	1.02136	0.0504132	23	0.0105119
188	13	114.661	4460.68	94.502	99.476	94.447	99.474	88.581	93.318	11.842	12.316	12.337	11.834	90	511469	4479	9117639	13	XY_10	Transient	cell_2.txt	KFra1	XY_10Transient13	Transient13	XY_10-Transient-cell_2.txt	XY_10Transient	72	1500	NA	4267.49	NA	4867.29	1.06981	1.03008	0.0415869	23	0.00867147
189	14	114.661	4420.12	94.265	98.765	94.246	98.689	88.344	92.607	11.842	12.316	12.337	11.834	90	506817	4454	9034721	14	XY_10	Transient	cell_2.txt	KFra1	XY_10Transient14	Transient14	XY_10-Transient-cell_2.txt	XY_10Transient	78	1500	NA	4267.49	NA	4867.29	1.05515	1.02007	0.0417976	23	0.0087154
190	15	114.661	4316.88	94.028	98.292	94.068	98.084	88.107	92.134	11.842	12.316	12.337	11.834	90	494980	4360	8823704	15	XY_10	Transient	cell_2.txt	KFra1	XY_10Transient15	Transient15	XY_10-Transient-cell_2.txt	XY_10Transient	84	1500	NA	4267.49	NA	4867.29	1.01785	1.02687	0.0479811	23	0.0100048
191	16	114.661	4259.35	93.791	97.581	93.845	97.37	87.87	91.423	11.842	12.316	12.337	11.834	90	488384	4280	8706120	16	XY_10	Transient	cell_2.txt	KFra1	XY_10Transient16	Transient16	XY_10-Transient-cell_2.txt	XY_10Transient	90	1500	NA	4267.49	NA	4867.29	0.99706	1.04418	0.0474784	23	0.00989993
192	17	114.661	4239.12	93.791	96.871	93.909	96.635	87.87	90.712	11.842	12.316	12.337	11.834	90	486064	4253	8664771	17	XY_10	Transient	cell_2.txt	KFra1	XY_10Transient17	Transient17	XY_10-Transient-cell_2.txt	XY_10Transient	96	1500	NA	4267.49	NA	4867.29	0.98975	1.04838	0.0514508	23	0.0107282
193	18	114.661	4386.16	93.555	94.976	93.731	94.802	87.633	88.818	11.842	12.316	12.337	11.834	90	502924	4386	8965321	18	XY_10	Transient	cell_2.txt	KFra1	XY_10Transient18	Transient18	XY_10-Transient-cell_2.txt	XY_10Transient	102	1500	NA	4267.49	NA	4867.29	1.04288	1.05682	0.0462222	23	0.00963799
194	19	114.661	4533.39	94.265	92.134	94.395	92.008	88.344	85.976	11.842	12.316	12.337	11.834	90	519805	4556	9266242	19	XY_10	Transient	cell_2.txt	KFra1	XY_10Transient19	Transient19	XY_10-Transient-cell_2.txt	XY_10Transient	108	1500	NA	4267.49	NA	4867.29	1.09608	1.06036	0.0510446	23	0.0106435
195	20	114.661	4752.89	95.449	89.528	95.507	89.452	89.528	83.37	11.842	12.316	12.337	11.834	90	544973	4760	9714900	20	XY_10	Transient	cell_2.txt	KFra1	XY_10Transient20	Transient20	XY_10-Transient-cell_2.txt	XY_10Transient	114	1500	NA	4267.49	NA	4867.29	1.17539	1.06404	0.0593328	23	0.0123717
196	21	114.661	4730.85	96.16	88.107	96.187	88.001	90.239	81.949	11.842	12.316	12.337	11.834	90	542446	4742	9669848	21	XY_10	Transient	cell_2.txt	KFra1	XY_10Transient21	Transient21	XY_10-Transient-cell_2.txt	XY_10Transient	120	1500	NA	4267.49	NA	4867.29	1.16743	1.06988	0.0625896	23	0.0130508
197	22	114.661	4818.69	96.16	86.923	96.213	86.844	90.239	80.765	11.842	12.316	12.337	11.834	90	552518	4819	9849396	22	XY_10	Transient	cell_2.txt	KFra1	XY_10Transient22	Transient22	XY_10-Transient-cell_2.txt	XY_10Transient	126	1500	NA	4267.49	NA	4867.29	1.19917	1.06976	0.0654358	23	0.0136443
198	23	114.661	4837.88	96.871	85.976	96.886	85.889	90.949	79.818	11.842	12.316	12.337	11.834	90	554718	4838	9888627	23	XY_10	Transient	cell_2.txt	KFra1	XY_10Transient23	Transient23	XY_10-Transient-cell_2.txt	XY_10Transient	132	1500	NA	4267.49	NA	4867.29	1.2061	1.07168	0.066379	23	0.013841
199	24	114.661	4863.49	96.871	85.502	96.891	85.42	90.949	79.344	11.842	12.316	12.337	11.834	90	557655	4851	9940983	24	XY_10	Transient	cell_2.txt	KFra1	XY_10Transient24	Transient24	XY_10-Transient-cell_2.txt	XY_10Transient	138	1500	NA	4267.49	NA	4867.29	1.21536	1.0763	0.0662973	23	0.0138239
200	25	114.661	4816.14	97.107	85.028	97.094	84.933	91.186	78.87	11.842	12.316	12.337	11.834	90	552226	4807	9844196	25	XY_10	Transient	cell_2.txt	KFra1	XY_10Transient25	Transient25	XY_10-Transient-cell_2.txt	XY_10Transient	144	1500	NA	4267.49	NA	4867.29	1.19825	1.06821	0.069354	23	0.0144613
201	26	114.661	4829.23	97.818	84.318	97.778	84.246	91.897	78.16	11.842	12.316	12.337	11.834	90	553726	4832	9870936	26	XY_10	Transient	cell_2.txt	KFra1	XY_10Transient26	Transient26	XY_10-Transient-cell_2.txt	XY_10Transient	150	1500	NA	4267.49	NA	4867.29	1.20298	1.06927	0.0718711	23	0.0149862
202	27	114.661	4815.27	98.292	83.607	98.239	83.516	92.37	77.449	11.842	12.316	12.337	11.834	90	552126	4809	9842418	27	XY_10	Transient	cell_2.txt	KFra1	XY_10Transient27	Transient27	XY_10-Transient-cell_2.txt	XY_10Transient	156	1500	NA	4267.49	NA	4867.29	1.19793	1.07362	0.0742402	23	0.0154801
203	28	114.661	4875.43	98.528	82.423	98.511	82.339	92.607	76.265	11.842	12.316	12.337	11.834	90	559024	4876	9965374	28	XY_10	Transient	cell_2.txt	KFra1	XY_10Transient28	Transient28	XY_10-Transient-cell_2.txt	XY_10Transient	162	1500	NA	4267.49	NA	4867.29	1.21967	1.07883	0.0770146	23	0.0160587
204	29	114.661	4888.33	98.765	81.239	98.777	81.179	92.844	75.081	11.842	12.316	12.337	11.834	90	560503	4901	9991740	29	XY_10	Transient	cell_2.txt	KFra1	XY_10Transient29	Transient29	XY_10-Transient-cell_2.txt	XY_10Transient	168	1500	NA	4267.49	NA	4867.29	1.22433	1.08065	0.0797232	23	0.0166234
205	30	114.661	4855.56	98.765	81.002	98.751	80.94	92.844	74.844	11.842	12.316	12.337	11.834	90	556745	4849	9924757	30	XY_10	Transient	cell_2.txt	KFra1	XY_10Transient30	Transient30	XY_10-Transient-cell_2.txt	XY_10Transient	174	1500	NA	4267.49	NA	4867.29	1.21249	1.07971	0.0787908	23	0.016429
206	31	114.661	4915.62	98.765	80.765	98.784	80.725	92.844	74.607	11.842	12.316	12.337	11.834	90	563632	4921	10047528	31	XY_10	Transient	cell_2.txt	KFra1	XY_10Transient31	Transient31	XY_10-Transient-cell_2.txt	XY_10Transient	180	1500	NA	4267.49	NA	4867.29	1.23419	1.08231	0.0826063	23	0.0172246
207	32	114.661	4911.75	98.765	80.765	98.751	80.723	92.844	74.607	11.842	12.316	12.337	11.834	90	563189	4923	10039620	32	XY_10	Transient	cell_2.txt	KFra1	XY_10Transient32	Transient32	XY_10-Transient-cell_2.txt	XY_10Transient	186	1500	NA	4267.49	NA	4867.29	1.2328	1.0855	0.0851486	23	0.0177547
208	33	114.661	4891.07	98.765	80.765	98.79	80.678	92.844	74.607	11.842	12.316	12.337	11.834	90	560817	4907	9997347	33	XY_10	Transient	cell_2.txt	KFra1	XY_10Transient33	Transient33	XY_10-Transient-cell_2.txt	XY_10Transient	192	1500	NA	4267.49	NA	4867.29	1.22532	1.08436	0.0846511	23	0.017651
209	34	114.661	4843.44	98.765	80.765	98.776	80.645	92.844	74.607	11.842	12.316	12.337	11.834	90	555355	4865	9899984	34	XY_10	Transient	cell_2.txt	KFra1	XY_10Transient34	Transient34	XY_10-Transient-cell_2.txt	XY_10Transient	198	1500	NA	4267.49	NA	4867.29	1.20811	1.07896	0.0842614	23	0.0175697
210	35	114.661	4822.89	99.239	79.818	99.164	79.773	93.318	73.659	11.842	12.316	12.337	11.834	90	553000	4854	9857995	35	XY_10	Transient	cell_2.txt	KFra1	XY_10Transient35	Transient35	XY_10-Transient-cell_2.txt	XY_10Transient	204	1500	NA	4267.49	NA	4867.29	1.20069	1.07687	0.0797889	23	0.0166371
211	1	148.263	3141.41	53.172	69.278	53.079	69.279	46.422	62.291	13.5	13.974	13.971	13.512	90	465756	3127	8302749	1	XY_10	Transient	cell_3.txt	KFra1	XY_10Transient1	Transient1	XY_10-Transient-cell_3.txt	XY_10Transient	0	1500	NA	3161.65	NA	3299.18	0.987821	0.993289	0.01095	23	0.00228324
212	2	148.263	3178.81	53.172	69.278	53.068	69.289	46.422	62.291	13.5	13.974	13.971	13.512	90	471300	3166	8401583	2	XY_10	Transient	cell_3.txt	KFra1	XY_10Transient2	Transient2	XY_10-Transient-cell_3.txt	XY_10Transient	6	1500	NA	3161.65	NA	3299.18	1.01033	1.00464	0.0108365	23	0.00225957
213	3	148.263	3166.59	53.172	69.752	53.056	69.778	46.422	62.765	13.5	13.974	13.971	13.512	90	469489	3164	8369304	3	XY_10	Transient	cell_3.txt	KFra1	XY_10Transient3	Transient3	XY_10-Transient-cell_3.txt	XY_10Transient	12	1500	NA	3161.65	NA	3299.18	1.00298	1.0035	0.00767551	23	0.00160045
214	4	148.263	3159.78	53.172	70.462	53.015	70.512	46.422	63.475	13.5	13.974	13.971	13.512	90	468480	3138	8351311	4	XY_10	Transient	cell_3.txt	KFra1	XY_10Transient4	Transient4	XY_10-Transient-cell_3.txt	XY_10Transient	18	1500	NA	3161.65	NA	3299.18	0.998878	0.998574	0.0138064	23	0.00287882
215	5	148.263	3140.97	53.172	71.173	52.992	71.243	46.422	64.186	13.5	13.974	13.971	13.512	90	465691	3126	8301594	5	XY_10	Transient	cell_3.txt	KFra1	XY_10Transient5	Transient5	XY_10-Transient-cell_3.txt	XY_10Transient	24	1500	NA	3161.65	NA	3299.18	0.987558	1.00458	0.0194938	23	0.00406473
216	6	148.263	3134.14	53.409	71.883	53.221	71.942	46.659	64.896	13.5	13.974	13.971	13.512	90	464677	3106	8283521	6	XY_10	Transient	cell_3.txt	KFra1	XY_10Transient6	Transient6	XY_10-Transient-cell_3.txt	XY_10Transient	30	1500	NA	3161.65	NA	3299.18	0.983442	1.01193	0.0189086	23	0.00394272
217	7	148.263	3182.13	53.646	73.067	53.462	73.132	46.896	66.08	13.5	13.974	13.971	13.512	90	471794	3153	8410379	7	XY_10	Transient	cell_3.txt	KFra1	XY_10Transient7	Transient7	XY_10-Transient-cell_3.txt	XY_10Transient	36	1500	NA	3161.65	NA	3299.18	1.01233	1.01953	0.0236356	23	0.00492836
218	8	148.263	3170.99	53.646	74.252	53.489	74.321	46.896	67.265	13.5	13.974	13.971	13.512	90	470142	3154	8380934	8	XY_10	Transient	cell_3.txt	KFra1	XY_10Transient8	Transient8	XY_10-Transient-cell_3.txt	XY_10Transient	42	1500	NA	3161.65	NA	3299.18	1.00562	1.02416	0.0235717	23	0.00491505
219	9	148.263	3192.64	53.883	75.199	53.689	75.247	47.133	68.212	13.5	13.974	13.971	13.512	90	473351	3170	8438147	9	XY_10	Transient	cell_3.txt	KFra1	XY_10Transient9	Transient9	XY_10-Transient-cell_3.txt	XY_10Transient	48	1500	NA	3161.65	NA	3299.18	1.01865	1.02749	0.0310951	23	0.00648378
220	10	148.263	3200.8	54.356	76.62	54.186	76.692	47.606	69.633	13.5	13.974	13.971	13.512	90	474562	3193	8459722	10	XY_10	Transient	cell_3.txt	KFra1	XY_10Transient10	Transient10	XY_10-Transient-cell_3.txt	XY_10Transient	54	1500	NA	3161.65	NA	3299.18	1.02356	1.02642	0.032989	23	0.00687869
221	11	148.263	3230.88	55.067	79.225	54.927	79.265	48.317	72.238	13.5	13.974	13.971	13.512	90	479021	3233	8539219	11	XY_10	Transient	cell_3.txt	KFra1	XY_10Transient11	Transient11	XY_10-Transient-cell_3.txt	XY_10Transient	60	1500	NA	3161.65	NA	3299.18	1.04166	1.02771	0.0396413	23	0.00826579
222	12	148.263	3239.6	55.304	80.41	55.196	80.418	48.554	73.423	13.5	13.974	13.971	13.512	90	480313	3241	8562252	12	XY_10	Transient	cell_3.txt	KFra1	XY_10Transient12	Transient12	XY_10-Transient-cell_3.txt	XY_10Transient	66	1500	NA	3161.65	NA	3299.18	1.04691	1.02136	0.0504132	23	0.0105119
223	13	148.263	3190.71	55.778	81.831	55.658	81.854	49.027	74.844	13.5	13.974	13.971	13.512	90	473066	3185	8433055	13	XY_10	Transient	cell_3.txt	KFra1	XY_10Transient13	Transient13	XY_10-Transient-cell_3.txt	XY_10Transient	72	1500	NA	3161.65	NA	3299.18	1.01749	1.03008	0.0415869	23	0.00867147
224	14	148.263	3141.92	56.014	82.304	55.915	82.326	49.264	75.317	13.5	13.974	13.971	13.512	90	465831	3139	8304095	14	XY_10	Transient	cell_3.txt	KFra1	XY_10Transient14	Transient14	XY_10-Transient-cell_3.txt	XY_10Transient	78	1500	NA	3161.65	NA	3299.18	0.988127	1.02007	0.0417976	23	0.0087154
225	15	148.263	3163.3	56.014	80.173	55.927	80.19	49.264	73.186	13.5	13.974	13.971	13.512	90	469002	3169	8360610	15	XY_10	Transient	cell_3.txt	KFra1	XY_10Transient15	Transient15	XY_10-Transient-cell_3.txt	XY_10Transient	84	1500	NA	3161.65	NA	3299.18	1.001	1.02687	0.0479811	23	0.0100048
226	16	148.263	3266.92	55.778	78.515	55.654	78.54	49.027	71.528	13.5	13.974	13.971	13.512	90	484364	3292	8634463	16	XY_10	Transient	cell_3.txt	KFra1	XY_10Transient16	Transient16	XY_10-Transient-cell_3.txt	XY_10Transient	90	1500	NA	3161.65	NA	3299.18	1.06335	1.04418	0.0474784	23	0.00989993
227	17	148.263	3230.62	55.778	78.515	55.675	78.55	49.027	71.528	13.5	13.974	13.971	13.512	90	478983	3238	8538536	17	XY_10	Transient	cell_3.txt	KFra1	XY_10Transient17	Transient17	XY_10-Transient-cell_3.txt	XY_10Transient	96	1500	NA	3161.65	NA	3299.18	1.04151	1.04838	0.0514508	23	0.0107282
228	18	148.263	3262.01	55.778	78.515	55.658	78.576	49.027	71.528	13.5	13.974	13.971	13.512	90	483637	3259	8621502	18	XY_10	Transient	cell_3.txt	KFra1	XY_10Transient18	Transient18	XY_10-Transient-cell_3.txt	XY_10Transient	102	1500	NA	3161.65	NA	3299.18	1.0604	1.05682	0.0462222	23	0.00963799
229	19	148.263	3256.11	56.251	78.752	56.086	78.807	49.501	71.765	13.5	13.974	13.971	13.512	90	482762	3265	8605901	19	XY_10	Transient	cell_3.txt	KFra1	XY_10Transient19	Transient19	XY_10-Transient-cell_3.txt	XY_10Transient	108	1500	NA	3161.65	NA	3299.18	1.05685	1.06036	0.0510446	23	0.0106435
230	20	148.263	3282.46	56.251	78.752	56.101	78.771	49.501	71.765	13.5	13.974	13.971	13.512	90	486668	3284	8675534	20	XY_10	Transient	cell_3.txt	KFra1	XY_10Transient20	Transient20	XY_10-Transient-cell_3.txt	XY_10Transient	114	1500	NA	3161.65	NA	3299.18	1.0727	1.06404	0.0593328	23	0.0123717
231	21	148.263	3247.29	57.199	79.699	57.051	79.706	50.448	72.712	13.5	13.974	13.971	13.512	90	481454	3244	8582585	21	XY_10	Transient	cell_3.txt	KFra1	XY_10Transient21	Transient21	XY_10-Transient-cell_3.txt	XY_10Transient	120	1500	NA	3161.65	NA	3299.18	1.05154	1.06988	0.0625896	23	0.0130508
232	22	148.263	3252.02	57.909	79.936	57.704	79.972	51.159	72.949	13.5	13.974	13.971	13.512	90	482155	3233	8595092	22	XY_10	Transient	cell_3.txt	KFra1	XY_10Transient22	Transient22	XY_10-Transient-cell_3.txt	XY_10Transient	126	1500	NA	3161.65	NA	3299.18	1.05439	1.06976	0.0654358	23	0.0136443
233	23	148.263	3266.53	58.62	80.646	58.44	80.67	51.87	73.659	13.5	13.974	13.971	13.512	90	484307	3266	8633451	23	XY_10	Transient	cell_3.txt	KFra1	XY_10Transient23	Transient23	XY_10-Transient-cell_3.txt	XY_10Transient	132	1500	NA	3161.65	NA	3299.18	1.06312	1.07168	0.066379	23	0.013841
234	24	148.263	3247.81	59.567	81.12	59.372	81.185	52.817	74.133	13.5	13.974	13.971	13.512	90	481531	3207	8583967	24	XY_10	Transient	cell_3.txt	KFra1	XY_10Transient24	Transient24	XY_10-Transient-cell_3.txt	XY_10Transient	138	1500	NA	3161.65	NA	3299.18	1.05185	1.0763	0.0662973	23	0.0138239
235	25	148.263	3246.66	60.041	81.831	59.872	81.834	53.291	74.844	13.5	13.974	13.971	13.512	90	481360	3235	8580918	25	XY_10	Transient	cell_3.txt	KFra1	XY_10Transient25	Transient25	XY_10-Transient-cell_3.txt	XY_10Transient	144	1500	NA	3161.65	NA	3299.18	1.05116	1.06821	0.069354	23	0.0144613
236	26	148.263	3233.58	61.225	82.778	61.134	82.797	54.475	75.791	13.5	13.974	13.971	13.512	90	479421	3234	8546342	26	XY_10	Transient	cell_3.txt	KFra1	XY_10Transient26	Transient26	XY_10-Transient-cell_3.txt	XY_10Transient	150	1500	NA	3161.65	NA	3299.18	1.04329	1.06927	0.0718711	23	0.0149862
237	27	148.263	3221.14	61.936	83.489	61.87	83.499	55.185	76.502	13.5	13.974	13.971	13.512	90	477576	3234	8513461	27	XY_10	Transient	cell_3.txt	KFra1	XY_10Transient27	Transient27	XY_10-Transient-cell_3.txt	XY_10Transient	156	1500	NA	3161.65	NA	3299.18	1.0358	1.07362	0.0742402	23	0.0154801
238	28	148.263	3196.36	62.409	84.199	62.346	84.213	55.659	77.212	13.5	13.974	13.971	13.512	90	473904	3201	8447991	28	XY_10	Transient	cell_3.txt	KFra1	XY_10Transient28	Transient28	XY_10-Transient-cell_3.txt	XY_10Transient	162	1500	NA	3161.65	NA	3299.18	1.02089	1.07883	0.0770146	23	0.0160587
239	29	148.263	3238.09	62.883	84.91	62.82	84.915	56.133	77.923	13.5	13.974	13.971	13.512	90	480090	3239	8558278	29	XY_10	Transient	cell_3.txt	KFra1	XY_10Transient29	Transient29	XY_10-Transient-cell_3.txt	XY_10Transient	168	1500	NA	3161.65	NA	3299.18	1.046	1.08065	0.0797232	23	0.0166234
240	30	148.263	3250.74	63.593	85.62	63.534	85.607	56.843	78.633	13.5	13.974	13.971	13.512	90	481966	3260	8591711	30	XY_10	Transient	cell_3.txt	KFra1	XY_10Transient30	Transient30	XY_10-Transient-cell_3.txt	XY_10Transient	174	1500	NA	3161.65	NA	3299.18	1.05362	1.07971	0.0787908	23	0.016429
241	31	148.263	3285.96	64.067	85.857	63.969	85.856	57.317	78.87	13.5	13.974	13.971	13.512	90	487187	3268	8684786	31	XY_10	Transient	cell_3.txt	KFra1	XY_10Transient31	Transient31	XY_10-Transient-cell_3.txt	XY_10Transient	180	1500	NA	3161.65	NA	3299.18	1.07481	1.08231	0.0826063	23	0.0172246
242	32	148.263	3320.45	64.304	85.857	64.044	85.854	57.554	78.87	13.5	13.974	13.971	13.512	90	492301	3228	8775946	32	XY_10	Transient	cell_3.txt	KFra1	XY_10Transient32	Transient32	XY_10-Transient-cell_3.txt	XY_10Transient	186	1500	NA	3161.65	NA	3299.18	1.09557	1.0855	0.0851486	23	0.0177547
243	33	148.263	3383.45	64.304	85.857	63.949	85.869	57.554	78.87	13.5	13.974	13.971	13.512	90	501642	3238	8942459	33	XY_10	Transient	cell_3.txt	KFra1	XY_10Transient33	Transient33	XY_10-Transient-cell_3.txt	XY_10Transient	192	1500	NA	3161.65	NA	3299.18	1.13348	1.08436	0.0846511	23	0.017651
244	34	148.263	3259.41	68.094	85.857	68.061	85.82	61.343	78.87	13.5	13.974	13.971	13.512	90	483250	3267	8614608	34	XY_10	Transient	cell_3.txt	KFra1	XY_10Transient34	Transient34	XY_10-Transient-cell_3.txt	XY_10Transient	198	1500	NA	3161.65	NA	3299.18	1.05883	1.07896	0.0842614	23	0.0175697
245	35	148.263	3233.4	68.33	85.857	68.3	85.84	61.58	78.87	13.5	13.974	13.971	13.512	90	479394	3237	8545866	35	XY_10	Transient	cell_3.txt	KFra1	XY_10Transient35	Transient35	XY_10-Transient-cell_3.txt	XY_10Transient	204	1500	NA	3161.65	NA	3299.18	1.04318	1.07687	0.0797889	23	0.0166371
246	1	138.671	3176.53	61.58	42.632	61.568	42.612	54.949	36.001	13.263	13.263	13.288	13.288	0	440492	3193	7852388	1	XY_10	Transient	cell_4.txt	KFra1	XY_10Transient1	Transient1	XY_10-Transient-cell_4.txt	XY_10Transient	0	1500	NA	3178.29	NA	3371.06	0.998953	0.993289	0.01095	23	0.00228324
247	2	138.671	3185.25	61.58	42.632	61.576	42.603	54.949	36.001	13.263	13.263	13.288	13.288	0	441701	3195	7873931	2	XY_10	Transient	cell_4.txt	KFra1	XY_10Transient2	Transient2	XY_10-Transient-cell_4.txt	XY_10Transient	6	1500	NA	3178.29	NA	3371.06	1.00415	1.00464	0.0108365	23	0.00225957
248	3	138.671	3168.23	61.58	42.632	61.57	42.596	54.949	36.001	13.263	13.263	13.288	13.288	0	439341	3166	7831865	3	XY_10	Transient	cell_4.txt	KFra1	XY_10Transient3	Transient3	XY_10-Transient-cell_4.txt	XY_10Transient	12	1500	NA	3178.29	NA	3371.06	0.994007	1.0035	0.00767551	23	0.00160045
249	4	138.671	3183.14	60.633	43.58	60.67	43.552	54.001	36.948	13.263	13.263	13.288	13.288	0	441409	3195	7868735	4	XY_10	Transient	cell_4.txt	KFra1	XY_10Transient4	Transient4	XY_10-Transient-cell_4.txt	XY_10Transient	18	1500	NA	3178.29	NA	3371.06	1.00289	0.998574	0.0138064	23	0.00287882
250	5	138.671	3199.25	60.633	44.527	60.681	44.52	54.001	37.896	13.263	13.263	13.288	13.288	0	443642	3220	7908544	5	XY_10	Transient	cell_4.txt	KFra1	XY_10Transient5	Transient5	XY_10-Transient-cell_4.txt	XY_10Transient	24	1500	NA	3178.29	NA	3371.06	1.01249	1.00458	0.0194938	23	0.00406473
251	6	138.671	3230.02	60.633	45.475	60.69	45.475	54.001	38.843	13.263	13.263	13.288	13.288	0	447909	3246	7984611	6	XY_10	Transient	cell_4.txt	KFra1	XY_10Transient6	Transient6	XY_10-Transient-cell_4.txt	XY_10Transient	30	1500	NA	3178.29	NA	3371.06	1.03082	1.01193	0.0189086	23	0.00394272
252	7	138.671	3216.05	61.343	45.712	61.364	45.7	54.712	39.08	13.263	13.263	13.288	13.288	0	445973	3229	7950082	7	XY_10	Transient	cell_4.txt	KFra1	XY_10Transient7	Transient7	XY_10-Transient-cell_4.txt	XY_10Transient	36	1500	NA	3178.29	NA	3371.06	1.0225	1.01953	0.0236356	23	0.00492836
253	8	138.671	3188.57	62.291	46.185	62.262	46.172	55.659	39.553	13.263	13.263	13.288	13.288	0	442161	3194	7882139	8	XY_10	Transient	cell_4.txt	KFra1	XY_10Transient8	Transient8	XY_10-Transient-cell_4.txt	XY_10Transient	42	1500	NA	3178.29	NA	3371.06	1.00612	1.02416	0.0235717	23	0.00491505
254	9	138.671	3183.99	62.765	47.133	62.702	47.148	56.133	40.501	13.263	13.263	13.288	13.288	0	441526	3204	7870818	9	XY_10	Transient	cell_4.txt	KFra1	XY_10Transient9	Transient9	XY_10-Transient-cell_4.txt	XY_10Transient	48	1500	NA	3178.29	NA	3371.06	1.0034	1.02749	0.0310951	23	0.00648378
255	10	138.671	3211.48	63.001	48.554	62.946	48.564	56.37	41.922	13.263	13.263	13.288	13.288	0	445338	3215	7938775	10	XY_10	Transient	cell_4.txt	KFra1	XY_10Transient10	Transient10	XY_10-Transient-cell_4.txt	XY_10Transient	54	1500	NA	3178.29	NA	3371.06	1.01978	1.02642	0.032989	23	0.00687869
256	11	138.671	3242.85	62.765	50.448	62.741	50.522	56.133	43.817	13.263	13.263	13.288	13.288	0	449688	3248	8016324	11	XY_10	Transient	cell_4.txt	KFra1	XY_10Transient11	Transient11	XY_10-Transient-cell_4.txt	XY_10Transient	60	1500	NA	3178.29	NA	3371.06	1.03847	1.02771	0.0396413	23	0.00826579
257	12	138.671	3250.86	62.528	51.633	62.475	51.707	55.896	45.001	13.263	13.263	13.288	13.288	0	450800	3248	8036134	12	XY_10	Transient	cell_4.txt	KFra1	XY_10Transient12	Transient12	XY_10-Transient-cell_4.txt	XY_10Transient	66	1500	NA	3178.29	NA	3371.06	1.04324	1.02136	0.0504132	23	0.0105119
258	13	138.671	3297.85	62.528	52.817	62.495	52.904	55.896	46.185	13.263	13.263	13.288	13.288	0	457316	3316	8152296	13	XY_10	Transient	cell_4.txt	KFra1	XY_10Transient13	Transient13	XY_10-Transient-cell_4.txt	XY_10Transient	72	1500	NA	3178.29	NA	3371.06	1.07124	1.03008	0.0415869	23	0.00867147
259	14	138.671	3323	62.528	54.475	62.567	54.556	55.896	47.843	13.263	13.263	13.288	13.288	0	460803	3322	8214456	14	XY_10	Transient	cell_4.txt	KFra1	XY_10Transient14	Transient14	XY_10-Transient-cell_4.txt	XY_10Transient	78	1500	NA	3178.29	NA	3371.06	1.08623	1.02007	0.0417976	23	0.0087154
260	15	138.671	3330.3	62.528	55.422	62.559	55.49	55.896	48.791	13.263	13.263	13.288	13.288	0	461816	3344	8232509	15	XY_10	Transient	cell_4.txt	KFra1	XY_10Transient15	Transient15	XY_10-Transient-cell_4.txt	XY_10Transient	84	1500	NA	3178.29	NA	3371.06	1.09058	1.02687	0.0479811	23	0.0100048
261	16	138.671	3404.83	62.291	56.133	62.372	56.191	55.659	49.501	13.263	13.263	13.288	13.288	0	472151	3407	8416750	16	XY_10	Transient	cell_4.txt	KFra1	XY_10Transient16	Transient16	XY_10-Transient-cell_4.txt	XY_10Transient	90	1500	NA	3178.29	NA	3371.06	1.13499	1.04418	0.0474784	23	0.00989993
262	17	138.671	3387.84	62.291	56.133	62.338	56.159	55.659	49.501	13.263	13.263	13.288	13.288	0	469795	3390	8374752	17	XY_10	Transient	cell_4.txt	KFra1	XY_10Transient17	Transient17	XY_10-Transient-cell_4.txt	XY_10Transient	96	1500	NA	3178.29	NA	3371.06	1.12486	1.04838	0.0514508	23	0.0107282
263	18	138.671	3379.93	62.528	56.133	62.554	56.139	55.896	49.501	13.263	13.263	13.288	13.288	0	468698	3387	8355190	18	XY_10	Transient	cell_4.txt	KFra1	XY_10Transient18	Transient18	XY_10-Transient-cell_4.txt	XY_10Transient	102	1500	NA	3178.29	NA	3371.06	1.12015	1.05682	0.0462222	23	0.00963799
264	19	138.671	3383.17	63.001	56.133	63.018	56.143	56.37	49.501	13.263	13.263	13.288	13.288	0	469147	3384	8363194	19	XY_10	Transient	cell_4.txt	KFra1	XY_10Transient19	Transient19	XY_10-Transient-cell_4.txt	XY_10Transient	108	1500	NA	3178.29	NA	3371.06	1.12208	1.06036	0.0510446	23	0.0106435
265	20	138.671	3410.15	63.712	57.554	63.741	57.584	57.08	50.922	13.263	13.263	13.288	13.288	0	472888	3400	8429884	20	XY_10	Transient	cell_4.txt	KFra1	XY_10Transient20	Transient20	XY_10-Transient-cell_4.txt	XY_10Transient	114	1500	NA	3178.29	NA	3371.06	1.13815	1.06404	0.0593328	23	0.0123717
266	21	138.671	3501	65.607	58.975	65.638	59.02	58.975	52.343	13.263	13.263	13.288	13.288	0	485486	3517	8654462	21	XY_10	Transient	cell_4.txt	KFra1	XY_10Transient21	Transient21	XY_10-Transient-cell_4.txt	XY_10Transient	120	1500	NA	3178.29	NA	3371.06	1.19228	1.06988	0.0625896	23	0.0130508
267	22	138.671	3528.41	66.554	60.633	66.565	60.647	59.922	54.001	13.263	13.263	13.288	13.288	0	489288	3543	8722235	22	XY_10	Transient	cell_4.txt	KFra1	XY_10Transient22	Transient22	XY_10-Transient-cell_4.txt	XY_10Transient	126	1500	NA	3178.29	NA	3371.06	1.20862	1.06976	0.0654358	23	0.0136443
268	23	138.671	3517.78	66.08	61.107	66.092	61.134	59.449	54.475	13.263	13.263	13.288	13.288	0	487814	3531	8695963	23	XY_10	Transient	cell_4.txt	KFra1	XY_10Transient23	Transient23	XY_10-Transient-cell_4.txt	XY_10Transient	132	1500	NA	3178.29	NA	3371.06	1.20229	1.07168	0.066379	23	0.013841
269	24	138.671	3526.85	65.844	61.58	65.874	61.578	59.212	54.949	13.263	13.263	13.288	13.288	0	489071	3528	8718366	24	XY_10	Transient	cell_4.txt	KFra1	XY_10Transient24	Transient24	XY_10-Transient-cell_4.txt	XY_10Transient	138	1500	NA	3178.29	NA	3371.06	1.20769	1.0763	0.0662973	23	0.0138239
270	25	138.671	3525.92	65.844	61.58	65.87	61.588	59.212	54.949	13.263	13.263	13.288	13.288	0	488942	3512	8716074	25	XY_10	Transient	cell_4.txt	KFra1	XY_10Transient25	Transient25	XY_10-Transient-cell_4.txt	XY_10Transient	144	1500	NA	3178.29	NA	3371.06	1.20713	1.06821	0.069354	23	0.0144613
271	26	138.671	3558.34	66.554	60.159	66.574	60.204	59.922	53.527	13.263	13.263	13.288	13.288	0	493438	3578	8796224	26	XY_10	Transient	cell_4.txt	KFra1	XY_10Transient26	Transient26	XY_10-Transient-cell_4.txt	XY_10Transient	150	1500	NA	3178.29	NA	3371.06	1.22645	1.06927	0.0718711	23	0.0149862
272	27	138.671	3549.04	66.554	59.685	66.59	59.753	59.922	53.054	13.263	13.263	13.288	13.288	0	492148	3559	8773231	27	XY_10	Transient	cell_4.txt	KFra1	XY_10Transient27	Transient27	XY_10-Transient-cell_4.txt	XY_10Transient	156	1500	NA	3178.29	NA	3371.06	1.22091	1.07362	0.0742402	23	0.0154801
273	28	138.671	3490.64	66.554	59.449	66.618	59.507	59.922	52.817	13.263	13.263	13.288	13.288	0	484050	3500	8628868	28	XY_10	Transient	cell_4.txt	KFra1	XY_10Transient28	Transient28	XY_10-Transient-cell_4.txt	XY_10Transient	162	1500	NA	3178.29	NA	3371.06	1.18611	1.07883	0.0770146	23	0.0160587
274	29	138.671	3498.14	66.554	59.449	66.63	59.484	59.922	52.817	13.263	13.263	13.288	13.288	0	485090	3490	8647402	29	XY_10	Transient	cell_4.txt	KFra1	XY_10Transient29	Transient29	XY_10-Transient-cell_4.txt	XY_10Transient	168	1500	NA	3178.29	NA	3371.06	1.19058	1.08065	0.0797232	23	0.0166234
275	30	138.671	3489.16	67.028	58.501	67.113	58.573	60.396	51.87	13.263	13.263	13.288	13.288	0	483845	3500	8625208	30	XY_10	Transient	cell_4.txt	KFra1	XY_10Transient30	Transient30	XY_10-Transient-cell_4.txt	XY_10Transient	174	1500	NA	3178.29	NA	3371.06	1.18523	1.07971	0.0787908	23	0.016429
276	31	138.671	3470.61	67.028	58.028	67.131	58.128	60.396	51.396	13.263	13.263	13.288	13.288	0	481273	3474	8579354	31	XY_10	Transient	cell_4.txt	KFra1	XY_10Transient31	Transient31	XY_10-Transient-cell_4.txt	XY_10Transient	180	1500	NA	3178.29	NA	3371.06	1.17418	1.08231	0.0826063	23	0.0172246
277	32	138.671	3437.47	67.265	57.554	67.392	57.663	60.633	50.922	13.263	13.263	13.288	13.288	0	476677	3439	8497425	32	XY_10	Transient	cell_4.txt	KFra1	XY_10Transient32	Transient32	XY_10-Transient-cell_4.txt	XY_10Transient	186	1500	NA	3178.29	NA	3371.06	1.15443	1.0855	0.0851486	23	0.0177547
278	33	138.671	3382.59	67.265	57.317	67.491	57.466	60.633	50.685	13.263	13.263	13.288	13.288	0	469067	3414	8361771	33	XY_10	Transient	cell_4.txt	KFra1	XY_10Transient33	Transient33	XY_10-Transient-cell_4.txt	XY_10Transient	192	1500	NA	3178.29	NA	3371.06	1.12173	1.08436	0.0846511	23	0.017651
279	34	138.671	3337.49	67.265	57.08	67.528	57.24	60.633	50.448	13.263	13.263	13.288	13.288	0	462813	3365	8250282	34	XY_10	Transient	cell_4.txt	KFra1	XY_10Transient34	Transient34	XY_10-Transient-cell_4.txt	XY_10Transient	198	1500	NA	3178.29	NA	3371.06	1.09486	1.07896	0.0842614	23	0.0175697
280	35	138.671	3326.67	67.265	56.606	67.542	56.771	60.633	49.975	13.263	13.263	13.288	13.288	0	461312	3341	8223524	35	XY_10	Transient	cell_4.txt	KFra1	XY_10Transient35	Transient35	XY_10-Transient-cell_4.txt	XY_10Transient	204	1500	NA	3178.29	NA	3371.06	1.08841	1.07687	0.0797889	23	0.0166371
281	1	164.531	6103.55	26.645	43.461	26.634	43.492	19.421	36.238	14.448	14.448	14.474	14.474	0	1.00423e+06	6220	17901721	1	XY_10	Transient	cell_5.txt	KFra1	XY_10Transient1	Transient1	XY_10-Transient-cell_5.txt	XY_10Transient	0	1500	NA	6076.72	NA	6444.54	1.00586	0.993289	0.01095	23	0.00228324
282	2	164.531	6057.75	26.645	42.277	26.619	42.256	19.421	35.053	14.448	14.448	14.474	14.474	0	996689	6050	17767378	2	XY_10	Transient	cell_5.txt	KFra1	XY_10Transient2	Transient2	XY_10-Transient-cell_5.txt	XY_10Transient	6	1500	NA	6076.72	NA	6444.54	0.995855	1.00464	0.0108365	23	0.00225957
283	3	164.531	6083.02	27.356	42.04	27.297	42.005	20.132	34.817	14.448	14.448	14.474	14.474	0	1.00085e+06	6085	17841489	3	XY_10	Transient	cell_5.txt	KFra1	XY_10Transient3	Transient3	XY_10-Transient-cell_5.txt	XY_10Transient	12	1500	NA	6076.72	NA	6444.54	1.00138	1.0035	0.00767551	23	0.00160045
284	4	164.531	6062.56	27.83	42.04	27.664	41.964	20.606	34.817	14.448	14.448	14.474	14.474	0	997480	6102	17781478	4	XY_10	Transient	cell_5.txt	KFra1	XY_10Transient4	Transient4	XY_10-Transient-cell_5.txt	XY_10Transient	18	1500	NA	6076.72	NA	6444.54	0.996905	0.998574	0.0138064	23	0.00287882
285	5	164.531	6056.1	27.593	42.04	27.401	41.93	20.369	34.817	14.448	14.448	14.474	14.474	0	996418	6151	17762531	5	XY_10	Transient	cell_5.txt	KFra1	XY_10Transient5	Transient5	XY_10-Transient-cell_5.txt	XY_10Transient	24	1500	NA	6076.72	NA	6444.54	0.995494	1.00458	0.0194938	23	0.00406473
286	6	164.531	6130.24	25.698	43.225	25.518	43.031	18.474	36.001	14.448	14.448	14.474	14.474	0	1.00862e+06	6255	17979990	6	XY_10	Transient	cell_5.txt	KFra1	XY_10Transient6	Transient6	XY_10-Transient-cell_5.txt	XY_10Transient	30	1500	NA	6076.72	NA	6444.54	1.01169	1.01193	0.0189086	23	0.00394272
287	7	164.531	6219.03	24.987	43.225	24.83	43.11	17.764	36.001	14.448	14.448	14.474	14.474	0	1.02323e+06	6316	18240422	7	XY_10	Transient	cell_5.txt	KFra1	XY_10Transient7	Transient7	XY_10-Transient-cell_5.txt	XY_10Transient	36	1500	NA	6076.72	NA	6444.54	1.0311	1.01953	0.0236356	23	0.00492836
288	8	164.531	6252.96	24.751	43.225	24.624	43.202	17.527	36.001	14.448	14.448	14.474	14.474	0	1.02881e+06	6318	18339935	8	XY_10	Transient	cell_5.txt	KFra1	XY_10Transient8	Transient8	XY_10-Transient-cell_5.txt	XY_10Transient	42	1500	NA	6076.72	NA	6444.54	1.03851	1.02416	0.0235717	23	0.00491505
289	9	164.531	6223.23	24.514	43.225	24.398	43.251	17.29	36.001	14.448	14.448	14.474	14.474	0	1.02392e+06	6271	18252723	9	XY_10	Transient	cell_5.txt	KFra1	XY_10Transient9	Transient9	XY_10-Transient-cell_5.txt	XY_10Transient	48	1500	NA	6076.72	NA	6444.54	1.03201	1.02749	0.0310951	23	0.00648378
290	10	164.531	6300.41	23.566	43.935	23.431	43.935	16.342	36.711	14.448	14.448	14.474	14.474	0	1.03661e+06	6348	18479102	10	XY_10	Transient	cell_5.txt	KFra1	XY_10Transient10	Transient10	XY_10-Transient-cell_5.txt	XY_10Transient	54	1500	NA	6076.72	NA	6444.54	1.04888	1.02642	0.032989	23	0.00687869
291	11	164.531	6387.1	21.672	45.119	21.58	45.111	14.448	37.896	14.448	14.448	14.474	14.474	0	1.05088e+06	6475	18733361	11	XY_10	Transient	cell_5.txt	KFra1	XY_10Transient11	Transient11	XY_10-Transient-cell_5.txt	XY_10Transient	60	1500	NA	6076.72	NA	6444.54	1.06782	1.02771	0.0396413	23	0.00826579
292	12	164.531	6389.4	20.487	45.83	20.367	45.742	13.263	38.606	14.448	14.448	14.474	14.474	0	1.05126e+06	6493	18740119	12	XY_10	Transient	cell_5.txt	KFra1	XY_10Transient12	Transient12	XY_10-Transient-cell_5.txt	XY_10Transient	66	1500	NA	6076.72	NA	6444.54	1.06832	1.02136	0.0504132	23	0.0105119
293	13	164.531	6380.64	19.54	46.067	19.4	45.877	12.316	38.843	14.448	14.448	14.474	14.474	0	1.04982e+06	6495	18714425	13	XY_10	Transient	cell_5.txt	KFra1	XY_10Transient13	Transient13	XY_10-Transient-cell_5.txt	XY_10Transient	72	1500	NA	6076.72	NA	6444.54	1.06641	1.03008	0.0415869	23	0.00867147
294	14	164.531	6323.02	18.356	46.304	18.24	46.082	11.132	39.08	14.448	14.448	14.474	14.474	0	1.04033e+06	6495	18545414	14	XY_10	Transient	cell_5.txt	KFra1	XY_10Transient14	Transient14	XY_10-Transient-cell_5.txt	XY_10Transient	78	1500	NA	6076.72	NA	6444.54	1.05382	1.02007	0.0417976	23	0.0087154
295	15	164.531	6283.76	16.224	46.777	16.184	46.609	9	39.553	14.448	14.448	14.474	14.474	0	1.03387e+06	6463	18430253	15	XY_10	Transient	cell_5.txt	KFra1	XY_10Transient15	Transient15	XY_10-Transient-cell_5.txt	XY_10Transient	84	1500	NA	6076.72	NA	6444.54	1.04524	1.02687	0.0479811	23	0.0100048
296	16	164.531	6289.35	15.513	47.251	15.443	47.027	8.29	40.027	14.448	14.448	14.474	14.474	0	1.03479e+06	6491	18446663	16	XY_10	Transient	cell_5.txt	KFra1	XY_10Transient16	Transient16	XY_10-Transient-cell_5.txt	XY_10Transient	90	1500	NA	6076.72	NA	6444.54	1.04646	1.04418	0.0474784	23	0.00989993
297	17	164.531	6355.19	15.75	47.251	15.683	47.001	8.526	40.027	14.448	14.448	14.474	14.474	0	1.04563e+06	6533	18639774	17	XY_10	Transient	cell_5.txt	KFra1	XY_10Transient17	Transient17	XY_10-Transient-cell_5.txt	XY_10Transient	96	1500	NA	6076.72	NA	6444.54	1.06085	1.04838	0.0514508	23	0.0107282
298	18	164.531	6452.39	16.461	46.067	16.431	45.911	9.237	38.843	14.448	14.448	14.474	14.474	0	1.06162e+06	6631	18924873	18	XY_10	Transient	cell_5.txt	KFra1	XY_10Transient18	Transient18	XY_10-Transient-cell_5.txt	XY_10Transient	102	1500	NA	6076.72	NA	6444.54	1.08208	1.05682	0.0462222	23	0.00963799
299	19	164.531	6428.32	16.461	45.356	16.465	45.278	9.237	38.132	14.448	14.448	14.474	14.474	0	1.05766e+06	6627	18854277	19	XY_10	Transient	cell_5.txt	KFra1	XY_10Transient19	Transient19	XY_10-Transient-cell_5.txt	XY_10Transient	108	1500	NA	6076.72	NA	6444.54	1.07682	1.06036	0.0510446	23	0.0106435
300	20	164.531	6390.68	16.461	44.883	16.503	44.81	9.237	37.659	14.448	14.448	14.474	14.474	0	1.05147e+06	6533	18743849	20	XY_10	Transient	cell_5.txt	KFra1	XY_10Transient20	Transient20	XY_10-Transient-cell_5.txt	XY_10Transient	114	1500	NA	6076.72	NA	6444.54	1.0686	1.06404	0.0593328	23	0.0123717
301	21	164.531	6432.54	16.461	44.409	16.471	44.312	9.237	37.185	14.448	14.448	14.474	14.474	0	1.05835e+06	6625	18866645	21	XY_10	Transient	cell_5.txt	KFra1	XY_10Transient21	Transient21	XY_10-Transient-cell_5.txt	XY_10Transient	120	1500	NA	6076.72	NA	6444.54	1.07775	1.06988	0.0625896	23	0.0130508
302	22	164.531	6523.34	16.698	43.461	16.744	43.456	9.474	36.238	14.448	14.448	14.474	14.474	0	1.07329e+06	6677	19132957	22	XY_10	Transient	cell_5.txt	KFra1	XY_10Transient22	Transient22	XY_10-Transient-cell_5.txt	XY_10Transient	126	1500	NA	6076.72	NA	6444.54	1.09759	1.06976	0.0654358	23	0.0136443
303	23	164.531	6559.8	16.698	42.988	16.759	43.036	9.474	35.764	14.448	14.448	14.474	14.474	0	1.07929e+06	6710	19239879	23	XY_10	Transient	cell_5.txt	KFra1	XY_10Transient23	Transient23	XY_10-Transient-cell_5.txt	XY_10Transient	132	1500	NA	6076.72	NA	6444.54	1.10555	1.07168	0.066379	23	0.013841
304	24	164.531	6546.17	16.935	42.751	17.015	42.809	9.711	35.527	14.448	14.448	14.474	14.474	0	1.07705e+06	6711	19199906	24	XY_10	Transient	cell_5.txt	KFra1	XY_10Transient24	Transient24	XY_10-Transient-cell_5.txt	XY_10Transient	138	1500	NA	6076.72	NA	6444.54	1.10257	1.0763	0.0662973	23	0.0138239
305	25	164.531	6501.14	16.935	42.514	16.989	42.574	9.711	35.29	14.448	14.448	14.474	14.474	0	1.06964e+06	6662	19067846	25	XY_10	Transient	cell_5.txt	KFra1	XY_10Transient25	Transient25	XY_10-Transient-cell_5.txt	XY_10Transient	144	1500	NA	6076.72	NA	6444.54	1.09274	1.06821	0.069354	23	0.0144613
306	26	164.531	6410.6	16.935	42.988	16.945	42.881	9.711	35.764	14.448	14.448	14.474	14.474	0	1.05474e+06	6611	18802277	26	XY_10	Transient	cell_5.txt	KFra1	XY_10Transient26	Transient26	XY_10-Transient-cell_5.txt	XY_10Transient	150	1500	NA	6076.72	NA	6444.54	1.07295	1.06927	0.0718711	23	0.0149862
307	27	164.531	6467.51	16.935	42.988	16.936	42.897	9.711	35.764	14.448	14.448	14.474	14.474	0	1.06411e+06	6668	18969209	27	XY_10	Transient	cell_5.txt	KFra1	XY_10Transient27	Transient27	XY_10-Transient-cell_5.txt	XY_10Transient	156	1500	NA	6076.72	NA	6444.54	1.08539	1.07362	0.0742402	23	0.0154801
308	28	164.531	6508.25	17.171	42.04	17.224	42.126	9.948	34.817	14.448	14.448	14.474	14.474	0	1.07081e+06	6661	19088693	28	XY_10	Transient	cell_5.txt	KFra1	XY_10Transient28	Transient28	XY_10-Transient-cell_5.txt	XY_10Transient	162	1500	NA	6076.72	NA	6444.54	1.09429	1.07883	0.0770146	23	0.0160587
309	29	164.531	6531.72	17.645	41.567	17.664	41.649	10.421	34.343	14.448	14.448	14.474	14.474	0	1.07467e+06	6728	19157537	29	XY_10	Transient	cell_5.txt	KFra1	XY_10Transient29	Transient29	XY_10-Transient-cell_5.txt	XY_10Transient	168	1500	NA	6076.72	NA	6444.54	1.09942	1.08065	0.0797232	23	0.0166234
310	30	164.531	6450.94	17.645	41.567	17.657	41.611	10.421	34.343	14.448	14.448	14.474	14.474	0	1.06138e+06	6628	18920606	30	XY_10	Transient	cell_5.txt	KFra1	XY_10Transient30	Transient30	XY_10-Transient-cell_5.txt	XY_10Transient	174	1500	NA	6076.72	NA	6444.54	1.08177	1.07971	0.0787908	23	0.016429
311	31	164.531	6497.73	17.645	41.567	17.622	41.566	10.421	34.343	14.448	14.448	14.474	14.474	0	1.06908e+06	6653	19057852	31	XY_10	Transient	cell_5.txt	KFra1	XY_10Transient31	Transient31	XY_10-Transient-cell_5.txt	XY_10Transient	180	1500	NA	6076.72	NA	6444.54	1.09199	1.08231	0.0826063	23	0.0172246
312	32	164.531	6440.5	17.645	41.804	17.604	41.773	10.421	34.58	14.448	14.448	14.474	14.474	0	1.05966e+06	6580	18889980	32	XY_10	Transient	cell_5.txt	KFra1	XY_10Transient32	Transient32	XY_10-Transient-cell_5.txt	XY_10Transient	186	1500	NA	6076.72	NA	6444.54	1.07948	1.0855	0.0851486	23	0.0177547
313	33	164.531	6501.15	17.645	41.804	17.632	41.75	10.421	34.58	14.448	14.448	14.474	14.474	0	1.06964e+06	6595	19067867	33	XY_10	Transient	cell_5.txt	KFra1	XY_10Transient33	Transient33	XY_10-Transient-cell_5.txt	XY_10Transient	192	1500	NA	6076.72	NA	6444.54	1.09274	1.08436	0.0846511	23	0.017651
314	34	164.531	6421.39	18.119	41.804	17.995	41.718	10.895	34.58	14.448	14.448	14.474	14.474	0	1.05652e+06	6533	18833929	34	XY_10	Transient	cell_5.txt	KFra1	XY_10Transient34	Transient34	XY_10-Transient-cell_5.txt	XY_10Transient	198	1500	NA	6076.72	NA	6444.54	1.07531	1.07896	0.0842614	23	0.0175697
315	35	164.531	6415.11	18.593	41.804	18.465	41.682	11.369	34.58	14.448	14.448	14.474	14.474	0	1.05549e+06	6520	18815518	35	XY_10	Transient	cell_5.txt	KFra1	XY_10Transient35	Transient35	XY_10-Transient-cell_5.txt	XY_10Transient	204	1500	NA	6076.72	NA	6444.54	1.07394	1.07687	0.0797889	23	0.0166371
316	1	122.795	3632.45	33.751	3.831	33.782	3.876	25.343	0	16.816	8.763	17.168	9.107	0	446048	3658	7951429	1	XY_10	Transient	cell_6.txt	KFra1	XY_10Transient1	Transient1	XY_10-Transient-cell_6.txt	XY_10Transient	0	1500	NA	3685.51	NA	3888.18	0.975721	0.993289	0.01095	23	0.00228324
317	2	122.795	3676.47	33.751	3.831	33.777	3.877	25.343	0	16.816	8.763	17.168	9.107	0	451453	3707	8047782	2	XY_10	Transient	cell_6.txt	KFra1	XY_10Transient2	Transient2	XY_10-Transient-cell_6.txt	XY_10Transient	6	1500	NA	3685.51	NA	3888.18	0.995861	1.00464	0.0108365	23	0.00225957
318	3	130.312	3711.86	33.751	4.07	33.778	4.102	25.343	0	16.816	9.237	17.256	9.615	0	483701	3758	8622650	3	XY_10	Transient	cell_6.txt	KFra1	XY_10Transient3	Transient3	XY_10-Transient-cell_6.txt	XY_10Transient	12	1500	NA	3685.51	NA	3888.18	1.01206	1.0035	0.00767551	23	0.00160045
319	4	133.959	3721.27	34.224	4.193	34.236	4.253	25.816	0	16.816	9.474	17.284	9.868	2.815e-14	498496	3764	8886389	4	XY_10	Transient	cell_6.txt	KFra1	XY_10Transient4	Transient4	XY_10-Transient-cell_6.txt	XY_10Transient	18	1500	NA	3685.51	NA	3888.18	1.01636	0.998574	0.0138064	23	0.00287882
320	5	137.605	3733.53	34.224	4.315	34.331	4.35	25.816	0	16.816	9.711	17.309	10.122	0	513752	3783	9158337	5	XY_10	Transient	cell_6.txt	KFra1	XY_10Transient5	Transient5	XY_10-Transient-cell_6.txt	XY_10Transient	24	1500	NA	3685.51	NA	3888.18	1.02197	1.00458	0.0194938	23	0.00406473
321	6	141.139	3700.53	34.224	4.441	34.315	4.44	25.816	0	16.816	9.948	17.322	10.374	2.959e-14	522289	3730	9310530	6	XY_10	Transient	cell_6.txt	KFra1	XY_10Transient6	Transient6	XY_10-Transient-cell_6.txt	XY_10Transient	30	1500	NA	3685.51	NA	3888.18	1.00687	1.01193	0.0189086	23	0.00394272
322	7	144.561	3674.23	34.224	4.57	34.288	4.554	25.816	0	16.816	10.184	17.326	10.624	0	531150	3696	9468495	7	XY_10	Transient	cell_6.txt	KFra1	XY_10Transient7	Transient7	XY_10-Transient-cell_6.txt	XY_10Transient	36	1500	NA	3685.51	NA	3888.18	0.99484	1.01953	0.0236356	23	0.00492836
323	8	154.49	3722.68	33.988	4.964	34.071	4.979	25.579	0	16.816	10.895	18.141	10.843	180	575117	3740	10252260	8	XY_10	Transient	cell_6.txt	KFra1	XY_10Transient8	Transient8	XY_10-Transient-cell_6.txt	XY_10Transient	42	1500	NA	3685.51	NA	3888.18	1.01701	1.02416	0.0235717	23	0.00491505
324	9	160.548	3751.56	33.988	5.242	34.009	5.284	25.579	0	16.816	11.369	17.247	11.853	0	602308	3779	10736974	9	XY_10	Transient	cell_6.txt	KFra1	XY_10Transient9	Transient9	XY_10-Transient-cell_6.txt	XY_10Transient	48	1500	NA	3685.51	NA	3888.18	1.03022	1.02749	0.0310951	23	0.00648378
325	10	166.158	3771.77	33.988	5.531	34.036	5.57	25.579	0	16.816	11.842	17.17	12.321	0	626711	3803	11171989	10	XY_10	Transient	cell_6.txt	KFra1	XY_10Transient10	Transient10	XY_10-Transient-cell_6.txt	XY_10Transient	54	1500	NA	3685.51	NA	3888.18	1.03947	1.02642	0.032989	23	0.00687869
326	11	173.17	3743.05	33.988	6.003	34.051	6.053	25.579	0	16.816	12.553	17.019	12.955	4.785e-14	648185	3784	11554807	11	XY_10	Transient	cell_6.txt	KFra1	XY_10Transient11	Transient11	XY_10-Transient-cell_6.txt	XY_10Transient	60	1500	NA	3685.51	NA	3888.18	1.02633	1.02771	0.0396413	23	0.00826579
327	12	176.76	3766.77	33.988	6.35	34.022	6.41	25.579	0	16.816	13.027	16.91	13.309	0	665815	3788	11869086	12	XY_10	Transient	cell_6.txt	KFra1	XY_10Transient12	Transient12	XY_10-Transient-cell_6.txt	XY_10Transient	66	1500	NA	3685.51	NA	3888.18	1.03718	1.02136	0.0504132	23	0.0105119
328	13	178.051	3714.27	33.751	6.54	33.824	6.644	25.343	0	16.816	13.263	16.862	13.444	0	661327	3737	11789079	13	XY_10	Transient	cell_6.txt	KFra1	XY_10Transient13	Transient13	XY_10-Transient-cell_6.txt	XY_10Transient	72	1500	NA	3685.51	NA	3888.18	1.01316	1.03008	0.0415869	23	0.00867147
329	14	178.78	3698.48	33.514	6.75	33.608	6.904	25.106	0	16.816	13.5	16.83	13.525	0	661213	3714	11787045	14	XY_10	Transient	cell_6.txt	KFra1	XY_10Transient14	Transient14	XY_10-Transient-cell_6.txt	XY_10Transient	78	1500	NA	3685.51	NA	3888.18	1.00593	1.02007	0.0417976	23	0.0087154
330	15	178.78	3647.38	33.04	6.987	33.109	7.166	24.632	0.237	16.816	13.5	16.83	13.525	0	652078	3653	11624208	15	XY_10	Transient	cell_6.txt	KFra1	XY_10Transient15	Transient15	XY_10-Transient-cell_6.txt	XY_10Transient	84	1500	NA	3685.51	NA	3888.18	0.982554	1.02687	0.0479811	23	0.0100048
331	16	178.78	3731.31	32.093	7.461	32.21	7.668	23.685	0.711	16.816	13.5	16.83	13.525	0	667084	3743	11891697	16	XY_10	Transient	cell_6.txt	KFra1	XY_10Transient16	Transient16	XY_10-Transient-cell_6.txt	XY_10Transient	90	1500	NA	3685.51	NA	3888.18	1.02096	1.04418	0.0474784	23	0.00989993
332	17	178.78	3833.54	30.435	8.171	30.55	8.369	22.027	1.421	16.816	13.5	16.83	13.525	0	685360	3847	12217498	17	XY_10	Transient	cell_6.txt	KFra1	XY_10Transient17	Transient17	XY_10-Transient-cell_6.txt	XY_10Transient	96	1500	NA	3685.51	NA	3888.18	1.06773	1.04838	0.0514508	23	0.0107282
333	18	178.78	3823.89	29.251	8.408	29.317	8.568	20.843	1.658	16.816	13.5	16.83	13.525	0	683634	3844	12186735	18	XY_10	Transient	cell_6.txt	KFra1	XY_10Transient18	Transient18	XY_10-Transient-cell_6.txt	XY_10Transient	102	1500	NA	3685.51	NA	3888.18	1.06332	1.05682	0.0462222	23	0.00963799
334	19	178.78	3840.88	28.303	8.408	28.389	8.538	19.895	1.658	16.816	13.5	16.83	13.525	0	686671	3870	12240869	19	XY_10	Transient	cell_6.txt	KFra1	XY_10Transient19	Transient19	XY_10-Transient-cell_6.txt	XY_10Transient	108	1500	NA	3685.51	NA	3888.18	1.07109	1.06036	0.0510446	23	0.0106435
335	20	178.78	3835.37	27.593	8.408	27.631	8.559	19.185	1.658	16.816	13.5	16.83	13.525	0	685686	3866	12223316	20	XY_10	Transient	cell_6.txt	KFra1	XY_10Transient20	Transient20	XY_10-Transient-cell_6.txt	XY_10Transient	114	1500	NA	3685.51	NA	3888.18	1.06857	1.06404	0.0593328	23	0.0123717
336	21	178.78	3860.14	27.119	8.408	27.197	8.561	18.711	1.658	16.816	13.5	16.83	13.525	0	690114	3887	12302250	21	XY_10	Transient	cell_6.txt	KFra1	XY_10Transient21	Transient21	XY_10-Transient-cell_6.txt	XY_10Transient	120	1500	NA	3685.51	NA	3888.18	1.0799	1.06988	0.0625896	23	0.0130508
337	22	178.78	3836.48	26.408	8.645	26.487	8.788	18	1.895	16.816	13.5	16.83	13.525	0	685886	3869	12226873	22	XY_10	Transient	cell_6.txt	KFra1	XY_10Transient22	Transient22	XY_10-Transient-cell_6.txt	XY_10Transient	126	1500	NA	3685.51	NA	3888.18	1.06908	1.06976	0.0654358	23	0.0136443
338	23	178.78	3897.4	26.172	8.882	26.282	9.031	17.764	2.132	16.816	13.5	16.83	13.525	0	696777	3932	12421014	23	XY_10	Transient	cell_6.txt	KFra1	XY_10Transient23	Transient23	XY_10-Transient-cell_6.txt	XY_10Transient	132	1500	NA	3685.51	NA	3888.18	1.09695	1.07168	0.066379	23	0.013841
339	24	178.78	3908.23	25.698	8.882	25.807	8.995	17.29	2.132	16.816	13.5	16.83	13.525	0	698713	3941	12455528	24	XY_10	Transient	cell_6.txt	KFra1	XY_10Transient24	Transient24	XY_10-Transient-cell_6.txt	XY_10Transient	138	1500	NA	3685.51	NA	3888.18	1.10191	1.0763	0.0662973	23	0.0138239
340	25	178.78	3906.98	25.224	9.355	25.338	9.454	16.816	2.605	16.816	13.5	16.83	13.525	0	698489	3945	12451534	25	XY_10	Transient	cell_6.txt	KFra1	XY_10Transient25	Transient25	XY_10-Transient-cell_6.txt	XY_10Transient	144	1500	NA	3685.51	NA	3888.18	1.10133	1.06821	0.069354	23	0.0144613
341	26	178.78	3862.56	24.04	9.355	24.081	9.474	15.632	2.605	16.816	13.5	16.83	13.525	0	690548	3904	12309973	26	XY_10	Transient	cell_6.txt	KFra1	XY_10Transient26	Transient26	XY_10-Transient-cell_6.txt	XY_10Transient	150	1500	NA	3685.51	NA	3888.18	1.08101	1.06927	0.0718711	23	0.0149862
342	27	178.78	3914.91	22.619	9.355	22.603	9.495	14.211	2.605	16.816	13.5	16.83	13.525	0	699908	3976	12476831	27	XY_10	Transient	cell_6.txt	KFra1	XY_10Transient27	Transient27	XY_10-Transient-cell_6.txt	XY_10Transient	156	1500	NA	3685.51	NA	3888.18	1.10497	1.07362	0.0742402	23	0.0154801
343	28	178.78	3883.42	22.382	9.355	22.391	9.458	13.974	2.605	16.816	13.5	16.83	13.525	0	694277	3929	12376461	28	XY_10	Transient	cell_6.txt	KFra1	XY_10Transient28	Transient28	XY_10-Transient-cell_6.txt	XY_10Transient	162	1500	NA	3685.51	NA	3888.18	1.09056	1.07883	0.0770146	23	0.0160587
344	29	178.78	3917.95	22.382	9.355	22.435	9.466	13.974	2.605	16.816	13.5	16.83	13.525	0	700451	3958	12486519	29	XY_10	Transient	cell_6.txt	KFra1	XY_10Transient29	Transient29	XY_10-Transient-cell_6.txt	XY_10Transient	168	1500	NA	3685.51	NA	3888.18	1.10636	1.08065	0.0797232	23	0.0166234
345	30	178.78	3911.52	22.382	9.355	22.47	9.481	13.974	2.605	16.816	13.5	16.83	13.525	0	699300	3946	12466006	30	XY_10	Transient	cell_6.txt	KFra1	XY_10Transient30	Transient30	XY_10-Transient-cell_6.txt	XY_10Transient	174	1500	NA	3685.51	NA	3888.18	1.10341	1.07971	0.0787908	23	0.016429
346	31	178.78	3937.49	22.382	9.355	22.458	9.502	13.974	2.605	16.816	13.5	16.83	13.525	0	703944	3986	12548780	31	XY_10	Transient	cell_6.txt	KFra1	XY_10Transient31	Transient31	XY_10-Transient-cell_6.txt	XY_10Transient	180	1500	NA	3685.51	NA	3888.18	1.1153	1.08231	0.0826063	23	0.0172246
347	32	178.78	3894.55	22.382	9.355	22.452	9.491	13.974	2.605	16.816	13.5	16.83	13.525	0	696267	3918	12411924	32	XY_10	Transient	cell_6.txt	KFra1	XY_10Transient32	Transient32	XY_10-Transient-cell_6.txt	XY_10Transient	186	1500	NA	3685.51	NA	3888.18	1.09565	1.0855	0.0851486	23	0.0177547
348	33	178.78	3860.48	22.382	9.355	22.431	9.452	13.974	2.605	16.816	13.5	16.83	13.525	0	690177	3901	12303364	33	XY_10	Transient	cell_6.txt	KFra1	XY_10Transient33	Transient33	XY_10-Transient-cell_6.txt	XY_10Transient	192	1500	NA	3685.51	NA	3888.18	1.08006	1.08436	0.0846511	23	0.017651
349	34	178.78	3892.72	20.724	9.592	20.734	9.688	12.316	2.842	16.816	13.5	16.83	13.525	0	695940	3902	12406105	34	XY_10	Transient	cell_6.txt	KFra1	XY_10Transient34	Transient34	XY_10-Transient-cell_6.txt	XY_10Transient	198	1500	NA	3685.51	NA	3888.18	1.09481	1.07896	0.0842614	23	0.0175697
350	35	178.78	3904.97	16.935	9.829	16.968	9.879	8.526	3.079	16.816	13.5	16.83	13.525	0	698130	3930	12445138	35	XY_10	Transient	cell_6.txt	KFra1	XY_10Transient35	Transient35	XY_10-Transient-cell_6.txt	XY_10Transient	204	1500	NA	3685.51	NA	3888.18	1.10042	1.07687	0.0797889	23	0.0166371
351	1	189.158	5563.34	106.344	78.87	106.374	78.827	99.476	70.107	13.737	17.527	17.498	13.764	90	1.05235e+06	5674	18759573	1	XY_12	Transient	cell_1.txt	KFra1	XY_12Transient1	Transient1	XY_12-Transient-cell_1.txt	XY_12Transient	0	1500	NA	5580.86	NA	6127.94	0.995706	0.993289	0.01095	23	0.00228324
352	2	189.158	5620.27	106.344	76.502	106.349	76.463	99.476	67.738	13.737	17.527	17.498	13.764	90	1.06312e+06	5713	18951538	2	XY_12	Transient	cell_1.txt	KFra1	XY_12Transient2	Transient2	XY_12-Transient-cell_1.txt	XY_12Transient	6	1500	NA	5580.86	NA	6127.94	1.00966	1.00464	0.0108365	23	0.00225957
353	3	189.158	5620.37	106.344	75.317	106.312	75.263	99.476	66.554	13.737	17.527	17.498	13.764	90	1.06314e+06	5726	18951895	3	XY_12	Transient	cell_1.txt	KFra1	XY_12Transient3	Transient3	XY_12-Transient-cell_1.txt	XY_12Transient	12	1500	NA	5580.86	NA	6127.94	1.00968	1.0035	0.00767551	23	0.00160045
354	4	189.158	5519.47	106.344	75.317	106.307	75.258	99.476	66.554	13.737	17.527	17.498	13.764	90	1.04405e+06	5626	18611667	4	XY_12	Transient	cell_1.txt	KFra1	XY_12Transient4	Transient4	XY_12-Transient-cell_1.txt	XY_12Transient	18	1500	NA	5580.86	NA	6127.94	0.984957	0.998574	0.0138064	23	0.00287882
355	5	189.158	5532.17	106.344	75.554	106.3	75.572	99.476	66.791	13.737	17.527	17.498	13.764	90	1.04645e+06	5645	18654485	5	XY_12	Transient	cell_1.txt	KFra1	XY_12Transient5	Transient5	XY_12-Transient-cell_1.txt	XY_12Transient	24	1500	NA	5580.86	NA	6127.94	0.988069	1.00458	0.0194938	23	0.00406473
356	6	189.158	5549.57	106.344	75.554	106.267	75.484	99.476	66.791	13.737	17.527	17.498	13.764	90	1.04974e+06	5649	18713161	6	XY_12	Transient	cell_1.txt	KFra1	XY_12Transient6	Transient6	XY_12-Transient-cell_1.txt	XY_12Transient	30	1500	NA	5580.86	NA	6127.94	0.992333	1.01193	0.0189086	23	0.00394272
357	7	189.158	5557.89	106.344	74.607	106.253	74.537	99.476	65.844	13.737	17.527	17.498	13.764	90	1.05132e+06	5672	18741219	7	XY_12	Transient	cell_1.txt	KFra1	XY_12Transient7	Transient7	XY_12-Transient-cell_1.txt	XY_12Transient	36	1500	NA	5580.86	NA	6127.94	0.994372	1.01953	0.0236356	23	0.00492836
358	8	189.158	5691.62	106.344	72.712	106.271	72.633	99.476	63.949	13.737	17.527	17.498	13.764	90	1.07661e+06	5798	19192160	8	XY_12	Transient	cell_1.txt	KFra1	XY_12Transient8	Transient8	XY_12-Transient-cell_1.txt	XY_12Transient	42	1500	NA	5580.86	NA	6127.94	1.02714	1.02416	0.0235717	23	0.00491505
359	9	189.158	5728.57	106.108	71.528	106.098	71.451	99.239	62.765	13.737	17.527	17.498	13.764	90	1.0836e+06	5812	19316737	9	XY_12	Transient	cell_1.txt	KFra1	XY_12Transient9	Transient9	XY_12-Transient-cell_1.txt	XY_12Transient	48	1500	NA	5580.86	NA	6127.94	1.0362	1.02749	0.0310951	23	0.00648378
360	10	189.158	5799.79	106.108	71.291	106.142	71.215	99.239	62.528	13.737	17.527	17.498	13.764	90	1.09708e+06	5879	19556897	10	XY_12	Transient	cell_1.txt	KFra1	XY_12Transient10	Transient10	XY_12-Transient-cell_1.txt	XY_12Transient	54	1500	NA	5580.86	NA	6127.94	1.05365	1.02642	0.032989	23	0.00687869
361	11	189.158	5799.8	106.108	71.291	106.125	71.206	99.239	62.528	13.737	17.527	17.498	13.764	90	1.09708e+06	5899	19556913	11	XY_12	Transient	cell_1.txt	KFra1	XY_12Transient11	Transient11	XY_12-Transient-cell_1.txt	XY_12Transient	60	1500	NA	5580.86	NA	6127.94	1.05365	1.02771	0.0396413	23	0.00826579
362	12	189.158	5780.78	106.108	71.291	106.101	71.21	99.239	62.528	13.737	17.527	17.498	13.764	90	1.09348e+06	5870	19492793	12	XY_12	Transient	cell_1.txt	KFra1	XY_12Transient12	Transient12	XY_12-Transient-cell_1.txt	XY_12Transient	66	1500	NA	5580.86	NA	6127.94	1.04899	1.02136	0.0504132	23	0.0105119
363	13	189.158	5773.73	106.108	71.291	106.051	71.186	99.239	62.528	13.737	17.527	17.498	13.764	90	1.09215e+06	5865	19469034	13	XY_12	Transient	cell_1.txt	KFra1	XY_12Transient13	Transient13	XY_12-Transient-cell_1.txt	XY_12Transient	72	1500	NA	5580.86	NA	6127.94	1.04726	1.03008	0.0415869	23	0.00867147
364	14	189.158	5669.66	106.108	71.291	105.966	71.223	99.239	62.528	13.737	17.527	17.498	13.764	90	1.07246e+06	5787	19118093	14	XY_12	Transient	cell_1.txt	KFra1	XY_12Transient14	Transient14	XY_12-Transient-cell_1.txt	XY_12Transient	78	1500	NA	5580.86	NA	6127.94	1.02176	1.02007	0.0417976	23	0.0087154
365	15	189.158	5664.93	105.871	71.291	105.77	71.223	99.002	62.528	13.737	17.527	17.498	13.764	90	1.07156e+06	5775	19102139	15	XY_12	Transient	cell_1.txt	KFra1	XY_12Transient15	Transient15	XY_12-Transient-cell_1.txt	XY_12Transient	84	1500	NA	5580.86	NA	6127.94	1.0206	1.02687	0.0479811	23	0.0100048
366	16	189.158	5755.24	105.397	71.054	105.359	70.962	98.528	62.291	13.737	17.527	17.498	13.764	90	1.08865e+06	5872	19406667	16	XY_12	Transient	cell_1.txt	KFra1	XY_12Transient16	Transient16	XY_12-Transient-cell_1.txt	XY_12Transient	90	1500	NA	5580.86	NA	6127.94	1.04273	1.04418	0.0474784	23	0.00989993
367	17	189.158	5901.75	105.16	70.344	105.187	70.303	98.292	61.58	13.737	17.527	17.498	13.764	90	1.11636e+06	6001	19900709	17	XY_12	Transient	cell_1.txt	KFra1	XY_12Transient17	Transient17	XY_12-Transient-cell_1.txt	XY_12Transient	96	1500	NA	5580.86	NA	6127.94	1.07863	1.04838	0.0514508	23	0.0107282
368	18	189.158	5894.69	105.16	70.107	105.16	70.04	98.292	61.343	13.737	17.527	17.498	13.764	90	1.11503e+06	5989	19876879	18	XY_12	Transient	cell_1.txt	KFra1	XY_12Transient18	Transient18	XY_12-Transient-cell_1.txt	XY_12Transient	102	1500	NA	5580.86	NA	6127.94	1.0769	1.05682	0.0462222	23	0.00963799
369	19	189.158	5919.34	105.16	70.107	105.128	70.029	98.292	61.343	13.737	17.527	17.498	13.764	90	1.11969e+06	6017	19959997	19	XY_12	Transient	cell_1.txt	KFra1	XY_12Transient19	Transient19	XY_12-Transient-cell_1.txt	XY_12Transient	108	1500	NA	5580.86	NA	6127.94	1.08294	1.06036	0.0510446	23	0.0106435
370	20	189.158	5916.31	105.16	70.107	105.139	70.039	98.292	61.343	13.737	17.527	17.498	13.764	90	1.11912e+06	6016	19949798	20	XY_12	Transient	cell_1.txt	KFra1	XY_12Transient20	Transient20	XY_12-Transient-cell_1.txt	XY_12Transient	114	1500	NA	5580.86	NA	6127.94	1.0822	1.06404	0.0593328	23	0.0123717
371	21	189.158	5929.09	105.16	70.107	105.131	70.072	98.292	61.343	13.737	17.527	17.498	13.764	90	1.12153e+06	6002	19992894	21	XY_12	Transient	cell_1.txt	KFra1	XY_12Transient21	Transient21	XY_12-Transient-cell_1.txt	XY_12Transient	120	1500	NA	5580.86	NA	6127.94	1.08533	1.06988	0.0625896	23	0.0130508
372	22	189.158	5879.28	105.16	70.107	105.126	70.023	98.292	61.343	13.737	17.527	17.498	13.764	90	1.11211e+06	5945	19824939	22	XY_12	Transient	cell_1.txt	KFra1	XY_12Transient22	Transient22	XY_12-Transient-cell_1.txt	XY_12Transient	126	1500	NA	5580.86	NA	6127.94	1.07313	1.06976	0.0654358	23	0.0136443
373	23	189.158	5811.78	105.16	70.107	105.123	70.002	98.292	61.343	13.737	17.527	17.498	13.764	90	1.09934e+06	5904	19597321	23	XY_12	Transient	cell_1.txt	KFra1	XY_12Transient23	Transient23	XY_12-Transient-cell_1.txt	XY_12Transient	132	1500	NA	5580.86	NA	6127.94	1.05659	1.07168	0.066379	23	0.013841
374	24	189.158	5826.06	105.16	70.107	105.095	70.024	98.292	61.343	13.737	17.527	17.498	13.764	90	1.10204e+06	5926	19645467	24	XY_12	Transient	cell_1.txt	KFra1	XY_12Transient24	Transient24	XY_12-Transient-cell_1.txt	XY_12Transient	138	1500	NA	5580.86	NA	6127.94	1.06008	1.0763	0.0662973	23	0.0138239
375	25	189.158	5737.98	105.16	70.107	105.077	70.053	98.292	61.343	13.737	17.527	17.498	13.764	90	1.08538e+06	5755	19348478	25	XY_12	Transient	cell_1.txt	KFra1	XY_12Transient25	Transient25	XY_12-Transient-cell_1.txt	XY_12Transient	144	1500	NA	5580.86	NA	6127.94	1.0385	1.06821	0.069354	23	0.0144613
376	26	189.158	5754.69	105.16	70.107	105.066	70.053	98.292	61.343	13.737	17.527	17.498	13.764	90	1.08855e+06	5810	19404833	26	XY_12	Transient	cell_1.txt	KFra1	XY_12Transient26	Transient26	XY_12-Transient-cell_1.txt	XY_12Transient	150	1500	NA	5580.86	NA	6127.94	1.0426	1.06927	0.0718711	23	0.0149862
377	27	189.158	5786.1	105.16	70.107	105.005	69.987	98.292	61.343	13.737	17.527	17.498	13.764	90	1.09449e+06	5844	19510734	27	XY_12	Transient	cell_1.txt	KFra1	XY_12Transient27	Transient27	XY_12-Transient-cell_1.txt	XY_12Transient	156	1500	NA	5580.86	NA	6127.94	1.05029	1.07362	0.0742402	23	0.0154801
378	28	189.158	5771.12	105.16	70.107	104.928	69.92	98.292	61.343	13.737	17.527	17.498	13.764	90	1.09165e+06	5868	19460222	28	XY_12	Transient	cell_1.txt	KFra1	XY_12Transient28	Transient28	XY_12-Transient-cell_1.txt	XY_12Transient	162	1500	NA	5580.86	NA	6127.94	1.04662	1.07883	0.0770146	23	0.0160587
379	29	189.158	5783.85	105.16	67.738	104.952	67.551	98.292	58.975	13.737	17.527	17.498	13.764	90	1.09406e+06	5859	19503127	29	XY_12	Transient	cell_1.txt	KFra1	XY_12Transient29	Transient29	XY_12-Transient-cell_1.txt	XY_12Transient	168	1500	NA	5580.86	NA	6127.94	1.04974	1.08065	0.0797232	23	0.0166234
380	30	189.158	5932.76	104.923	63.949	104.832	63.781	98.055	55.185	13.737	17.527	17.498	13.764	90	1.12223e+06	5968	20005253	30	XY_12	Transient	cell_1.txt	KFra1	XY_12Transient30	Transient30	XY_12-Transient-cell_1.txt	XY_12Transient	174	1500	NA	5580.86	NA	6127.94	1.08623	1.07971	0.0787908	23	0.016429
381	31	189.158	6019.34	104.45	60.87	104.437	60.682	97.581	52.106	13.737	17.527	17.498	13.764	90	1.13861e+06	6099	20297225	31	XY_12	Transient	cell_1.txt	KFra1	XY_12Transient31	Transient31	XY_12-Transient-cell_1.txt	XY_12Transient	180	1500	NA	5580.86	NA	6127.94	1.10745	1.08231	0.0826063	23	0.0172246
382	32	189.158	6237.31	104.213	58.975	104.301	58.858	97.344	50.212	13.737	17.527	17.498	13.764	90	1.17984e+06	6364	21032220	32	XY_12	Transient	cell_1.txt	KFra1	XY_12Transient32	Transient32	XY_12-Transient-cell_1.txt	XY_12Transient	186	1500	NA	5580.86	NA	6127.94	1.16086	1.0855	0.0851486	23	0.0177547
383	33	189.158	6179.7	103.976	55.185	104.146	55.217	97.107	46.422	13.737	17.527	17.498	13.764	90	1.16894e+06	6325	20837962	33	XY_12	Transient	cell_1.txt	KFra1	XY_12Transient33	Transient33	XY_12-Transient-cell_1.txt	XY_12Transient	192	1500	NA	5580.86	NA	6127.94	1.14674	1.08436	0.0846511	23	0.017651
384	34	189.158	5998.5	103.976	52.58	104.205	52.744	97.107	43.817	13.737	17.527	17.498	13.764	90	1.13466e+06	6150	20226948	34	XY_12	Transient	cell_1.txt	KFra1	XY_12Transient34	Transient34	XY_12-Transient-cell_1.txt	XY_12Transient	198	1500	NA	5580.86	NA	6127.94	1.10234	1.07896	0.0842614	23	0.0175697
385	35	189.158	6096.24	103.976	52.58	104.174	52.677	97.107	43.817	13.737	17.527	17.498	13.764	90	1.15315e+06	6236	20556519	35	XY_12	Transient	cell_1.txt	KFra1	XY_12Transient35	Transient35	XY_12-Transient-cell_1.txt	XY_12Transient	204	1500	NA	5580.86	NA	6127.94	1.12629	1.07687	0.0797889	23	0.0166371
386	1	129.247	4654.08	89.528	92.963	89.55	93.03	83.844	85.739	11.369	14.448	14.458	11.382	90	601524	4728	10723005	1	XY_12	Transient	cell_2.txt	KFra1	XY_12Transient1	Transient1	XY_12-Transient-cell_2.txt	XY_12Transient	0	1500	NA	4674.95	NA	4815.44	0.993426	0.993289	0.01095	23	0.00228324
387	2	129.247	4661.64	89.528	92.963	89.565	93.017	83.844	85.739	11.369	14.448	14.458	11.382	90	602501	4716	10740428	2	XY_12	Transient	cell_2.txt	KFra1	XY_12Transient2	Transient2	XY_12-Transient-cell_2.txt	XY_12Transient	6	1500	NA	4674.95	NA	4815.44	0.995808	1.00464	0.0108365	23	0.00225957
388	3	129.247	4709.88	89.528	95.331	89.467	95.325	83.844	88.107	11.369	14.448	14.458	11.382	90	608735	4739	10851552	3	XY_12	Transient	cell_2.txt	KFra1	XY_12Transient3	Transient3	XY_12-Transient-cell_2.txt	XY_12Transient	12	1500	NA	4674.95	NA	4815.44	1.011	1.0035	0.00767551	23	0.00160045
389	4	129.247	4674.21	89.528	95.331	89.476	95.287	83.844	88.107	11.369	14.448	14.458	11.382	90	604126	4731	10769380	4	XY_12	Transient	cell_2.txt	KFra1	XY_12Transient4	Transient4	XY_12-Transient-cell_2.txt	XY_12Transient	18	1500	NA	4674.95	NA	4815.44	0.999766	0.998574	0.0138064	23	0.00287882
390	5	129.247	4673.79	89.528	95.331	89.437	95.344	83.844	88.107	11.369	14.448	14.458	11.382	90	604072	4718	10768421	5	XY_12	Transient	cell_2.txt	KFra1	XY_12Transient5	Transient5	XY_12-Transient-cell_2.txt	XY_12Transient	24	1500	NA	4674.95	NA	4815.44	0.999635	1.00458	0.0194938	23	0.00406473
391	6	129.247	4668.72	89.528	95.331	89.367	95.301	83.844	88.107	11.369	14.448	14.458	11.382	90	603416	4731	10756730	6	XY_12	Transient	cell_2.txt	KFra1	XY_12Transient6	Transient6	XY_12-Transient-cell_2.txt	XY_12Transient	30	1500	NA	4674.95	NA	4815.44	0.998037	1.01193	0.0189086	23	0.00394272
392	7	129.247	4735.54	89.055	95.568	88.949	95.617	83.37	88.344	11.369	14.448	14.458	11.382	90	612053	4788	10910691	7	XY_12	Transient	cell_2.txt	KFra1	XY_12Transient7	Transient7	XY_12-Transient-cell_2.txt	XY_12Transient	36	1500	NA	4674.95	NA	4815.44	1.01908	1.01953	0.0236356	23	0.00492836
393	8	129.247	4750.98	88.581	95.805	88.473	95.899	82.897	88.581	11.369	14.448	14.458	11.382	90	614047	4789	10946248	8	XY_12	Transient	cell_2.txt	KFra1	XY_12Transient8	Transient8	XY_12-Transient-cell_2.txt	XY_12Transient	42	1500	NA	4674.95	NA	4815.44	1.02394	1.02416	0.0235717	23	0.00491505
394	9	129.247	4828.14	87.87	96.515	87.769	96.611	82.186	89.291	11.369	14.448	14.458	11.382	90	624020	4852	11124033	9	XY_12	Transient	cell_2.txt	KFra1	XY_12Transient9	Transient9	XY_12-Transient-cell_2.txt	XY_12Transient	48	1500	NA	4674.95	NA	4815.44	1.04825	1.02749	0.0310951	23	0.00648378
395	10	129.247	4872.31	87.633	97.699	87.511	97.769	81.949	90.476	11.369	14.448	14.458	11.382	90	629729	4904	11225799	10	XY_12	Transient	cell_2.txt	KFra1	XY_12Transient10	Transient10	XY_12-Transient-cell_2.txt	XY_12Transient	54	1500	NA	4674.95	NA	4815.44	1.06216	1.02642	0.032989	23	0.00687869
396	11	129.247	4915.18	87.16	98.884	87.057	98.906	81.475	91.66	11.369	14.448	14.458	11.382	90	635271	4946	11324584	11	XY_12	Transient	cell_2.txt	KFra1	XY_12Transient11	Transient11	XY_12-Transient-cell_2.txt	XY_12Transient	60	1500	NA	4674.95	NA	4815.44	1.07566	1.02771	0.0396413	23	0.00826579
397	12	129.247	4925.31	86.923	100.068	86.841	100.022	81.239	92.844	11.369	14.448	14.458	11.382	90	636580	4967	11347919	12	XY_12	Transient	cell_2.txt	KFra1	XY_12Transient12	Transient12	XY_12-Transient-cell_2.txt	XY_12Transient	66	1500	NA	4674.95	NA	4815.44	1.07885	1.02136	0.0504132	23	0.0105119
398	13	129.247	4872.5	85.976	100.305	85.937	100.272	80.291	93.081	11.369	14.448	14.458	11.382	90	629754	4914	11226248	13	XY_12	Transient	cell_2.txt	KFra1	XY_12Transient13	Transient13	XY_12-Transient-cell_2.txt	XY_12Transient	72	1500	NA	4674.95	NA	4815.44	1.06222	1.03008	0.0415869	23	0.00867147
399	14	129.247	4852.51	85.502	100.542	85.515	100.536	79.818	93.318	11.369	14.448	14.458	11.382	90	627170	4902	11180179	14	XY_12	Transient	cell_2.txt	KFra1	XY_12Transient14	Transient14	XY_12-Transient-cell_2.txt	XY_12Transient	78	1500	NA	4674.95	NA	4815.44	1.05592	1.02007	0.0417976	23	0.0087154
400	15	129.247	4880.33	85.265	100.778	85.237	100.767	79.581	93.555	11.369	14.448	14.458	11.382	90	630766	4941	11244275	15	XY_12	Transient	cell_2.txt	KFra1	XY_12Transient15	Transient15	XY_12-Transient-cell_2.txt	XY_12Transient	84	1500	NA	4674.95	NA	4815.44	1.06469	1.02687	0.0479811	23	0.0100048
401	16	129.247	4837.29	85.028	101.015	84.966	101.01	79.344	93.791	11.369	14.448	14.458	11.382	90	625203	4881	11145115	16	XY_12	Transient	cell_2.txt	KFra1	XY_12Transient16	Transient16	XY_12-Transient-cell_2.txt	XY_12Transient	90	1500	NA	4674.95	NA	4815.44	1.05113	1.04418	0.0474784	23	0.00989993
402	17	129.247	4942.47	84.791	101.252	84.77	101.241	79.107	94.028	11.369	14.448	14.458	11.382	90	638798	4976	11387460	17	XY_12	Transient	cell_2.txt	KFra1	XY_12Transient17	Transient17	XY_12-Transient-cell_2.txt	XY_12Transient	96	1500	NA	4674.95	NA	4815.44	1.08426	1.04838	0.0514508	23	0.0107282
403	18	129.247	4913.35	84.554	101.726	84.503	101.714	78.87	94.502	11.369	14.448	14.458	11.382	90	635034	4966	11320366	18	XY_12	Transient	cell_2.txt	KFra1	XY_12Transient18	Transient18	XY_12-Transient-cell_2.txt	XY_12Transient	102	1500	NA	4674.95	NA	4815.44	1.07509	1.05682	0.0462222	23	0.00963799
404	19	129.247	4807.44	84.554	102.2	84.487	102.181	78.87	94.976	11.369	14.448	14.458	11.382	90	621345	4841	11076341	19	XY_12	Transient	cell_2.txt	KFra1	XY_12Transient19	Transient19	XY_12-Transient-cell_2.txt	XY_12Transient	108	1500	NA	4674.95	NA	4815.44	1.04173	1.06036	0.0510446	23	0.0106435
405	20	129.247	4800.52	84.554	102.436	84.47	102.451	78.87	95.213	11.369	14.448	14.458	11.382	90	620451	4836	11060408	20	XY_12	Transient	cell_2.txt	KFra1	XY_12Transient20	Transient20	XY_12-Transient-cell_2.txt	XY_12Transient	114	1500	NA	4674.95	NA	4815.44	1.03955	1.06404	0.0593328	23	0.0123717
406	21	129.247	4835.96	84.554	102.91	84.44	102.899	78.87	95.686	11.369	14.448	14.458	11.382	90	625032	4877	11142062	21	XY_12	Transient	cell_2.txt	KFra1	XY_12Transient21	Transient21	XY_12-Transient-cell_2.txt	XY_12Transient	120	1500	NA	4674.95	NA	4815.44	1.05071	1.06988	0.0625896	23	0.0130508
407	22	129.247	4829.06	84.554	103.384	84.43	103.392	78.87	96.16	11.369	14.448	14.458	11.382	90	624139	4863	11126147	22	XY_12	Transient	cell_2.txt	KFra1	XY_12Transient22	Transient22	XY_12-Transient-cell_2.txt	XY_12Transient	126	1500	NA	4674.95	NA	4815.44	1.04854	1.06976	0.0654358	23	0.0136443
408	23	129.247	4796.94	84.318	103.857	84.204	103.854	78.633	96.634	11.369	14.448	14.458	11.382	90	619989	4819	11052162	23	XY_12	Transient	cell_2.txt	KFra1	XY_12Transient23	Transient23	XY_12-Transient-cell_2.txt	XY_12Transient	132	1500	NA	4674.95	NA	4815.44	1.03842	1.07168	0.066379	23	0.013841
409	24	129.247	4960.71	81.712	105.515	81.65	105.421	76.028	98.292	11.369	14.448	14.458	11.382	90	641154	5032	11429467	24	XY_12	Transient	cell_2.txt	KFra1	XY_12Transient24	Transient24	XY_12-Transient-cell_2.txt	XY_12Transient	138	1500	NA	4674.95	NA	4815.44	1.09	1.0763	0.0662973	23	0.0138239
410	25	129.247	4926.89	81.002	106.226	80.963	106.154	75.317	99.002	11.369	14.448	14.458	11.382	90	636784	4987	11351558	25	XY_12	Transient	cell_2.txt	KFra1	XY_12Transient25	Transient25	XY_12-Transient-cell_2.txt	XY_12Transient	144	1500	NA	4674.95	NA	4815.44	1.07935	1.06821	0.069354	23	0.0144613
411	26	129.247	4952.35	80.528	106.7	80.484	106.632	74.844	99.476	11.369	14.448	14.458	11.382	90	640075	5045	11410222	26	XY_12	Transient	cell_2.txt	KFra1	XY_12Transient26	Transient26	XY_12-Transient-cell_2.txt	XY_12Transient	150	1500	NA	4674.95	NA	4815.44	1.08737	1.06927	0.0718711	23	0.0149862
412	27	129.247	4957.51	80.054	107.173	80.002	107.11	74.37	99.95	11.369	14.448	14.458	11.382	90	640741	5028	11422102	27	XY_12	Transient	cell_2.txt	KFra1	XY_12Transient27	Transient27	XY_12-Transient-cell_2.txt	XY_12Transient	156	1500	NA	4674.95	NA	4815.44	1.089	1.07362	0.0742402	23	0.0154801
413	28	129.247	4928.36	79.581	107.173	79.56	107.133	73.896	99.95	11.369	14.448	14.458	11.382	90	636973	4976	11354936	28	XY_12	Transient	cell_2.txt	KFra1	XY_12Transient28	Transient28	XY_12-Transient-cell_2.txt	XY_12Transient	162	1500	NA	4674.95	NA	4815.44	1.07981	1.07883	0.0770146	23	0.0160587
414	29	129.247	4885.14	79.344	107.173	79.371	107.176	73.659	99.95	11.369	14.448	14.458	11.382	90	631387	4975	11255352	29	XY_12	Transient	cell_2.txt	KFra1	XY_12Transient29	Transient29	XY_12-Transient-cell_2.txt	XY_12Transient	168	1500	NA	4674.95	NA	4815.44	1.0662	1.08065	0.0797232	23	0.0166234
415	30	129.247	4855.25	79.107	107.41	79.17	107.438	73.423	100.186	11.369	14.448	14.458	11.382	90	627525	4931	11186499	30	XY_12	Transient	cell_2.txt	KFra1	XY_12Transient30	Transient30	XY_12-Transient-cell_2.txt	XY_12Transient	174	1500	NA	4674.95	NA	4815.44	1.05679	1.07971	0.0787908	23	0.016429
416	31	129.247	4867.59	79.107	107.41	79.18	107.444	73.423	100.186	11.369	14.448	14.458	11.382	90	629119	4905	11214915	31	XY_12	Transient	cell_2.txt	KFra1	XY_12Transient31	Transient31	XY_12-Transient-cell_2.txt	XY_12Transient	180	1500	NA	4674.95	NA	4815.44	1.06067	1.08231	0.0826063	23	0.0172246
417	32	129.247	4814.33	79.344	108.121	79.415	108.176	73.659	100.897	11.369	14.448	14.458	11.382	90	622235	4892	11092208	32	XY_12	Transient	cell_2.txt	KFra1	XY_12Transient32	Transient32	XY_12-Transient-cell_2.txt	XY_12Transient	186	1500	NA	4674.95	NA	4815.44	1.0439	1.0855	0.0851486	23	0.0177547
418	33	129.247	4789.21	79.581	108.358	79.659	108.358	73.896	101.134	11.369	14.448	14.458	11.382	90	618989	4871	11034339	33	XY_12	Transient	cell_2.txt	KFra1	XY_12Transient33	Transient33	XY_12-Transient-cell_2.txt	XY_12Transient	192	1500	NA	4674.95	NA	4815.44	1.03599	1.08436	0.0846511	23	0.017651
419	34	129.247	4825.24	79.818	108.358	79.879	108.37	74.133	101.134	11.369	14.448	14.458	11.382	90	623646	4900	11117361	34	XY_12	Transient	cell_2.txt	KFra1	XY_12Transient34	Transient34	XY_12-Transient-cell_2.txt	XY_12Transient	198	1500	NA	4674.95	NA	4815.44	1.04734	1.07896	0.0842614	23	0.0175697
420	35	129.247	4833	79.818	108.358	79.9	108.417	74.133	101.134	11.369	14.448	14.458	11.382	90	624649	4885	11135232	35	XY_12	Transient	cell_2.txt	KFra1	XY_12Transient35	Transient35	XY_12-Transient-cell_2.txt	XY_12Transient	204	1500	NA	4674.95	NA	4815.44	1.04978	1.07687	0.0797889	23	0.0166371
421	1	121.281	5529.89	60.396	78.989	60.337	78.986	54.475	72.475	11.842	13.027	13.027	11.854	90	670669	5680	11955612	1	XY_12	Transient	cell_3.txt	KFra1	XY_12Transient1	Transient1	XY_12-Transient-cell_3.txt	XY_12Transient	0	1500	NA	5527.92	NA	5344.87	1.00049	0.993289	0.01095	23	0.00228324
422	2	121.281	5607.31	58.738	75.673	58.763	75.582	52.817	69.159	11.842	13.027	13.027	11.854	90	680059	5722	12122995	2	XY_12	Transient	cell_3.txt	KFra1	XY_12Transient2	Transient2	XY_12-Transient-cell_3.txt	XY_12Transient	6	1500	NA	5527.92	NA	5344.87	1.01971	1.00464	0.0108365	23	0.00225957
423	3	121.281	5534.05	58.264	75.436	58.309	75.421	52.343	68.923	11.842	13.027	13.027	11.854	90	671174	5698	11964616	3	XY_12	Transient	cell_3.txt	KFra1	XY_12Transient3	Transient3	XY_12-Transient-cell_3.txt	XY_12Transient	12	1500	NA	5527.92	NA	5344.87	1.00152	1.0035	0.00767551	23	0.00160045
424	4	121.281	5440.43	58.264	75.673	58.304	75.739	52.343	69.159	11.842	13.027	13.027	11.854	90	659819	5585	11762202	4	XY_12	Transient	cell_3.txt	KFra1	XY_12Transient4	Transient4	XY_12-Transient-cell_3.txt	XY_12Transient	18	1500	NA	5527.92	NA	5344.87	0.978279	0.998574	0.0138064	23	0.00287882
425	5	121.281	5427.89	58.264	75.673	58.327	75.657	52.343	69.159	11.842	13.027	13.027	11.854	90	658299	5535	11735101	5	XY_12	Transient	cell_3.txt	KFra1	XY_12Transient5	Transient5	XY_12-Transient-cell_3.txt	XY_12Transient	24	1500	NA	5527.92	NA	5344.87	0.975167	1.00458	0.0194938	23	0.00406473
426	6	121.281	5519.69	58.264	75.199	58.277	75.098	52.343	68.686	11.842	13.027	13.027	11.854	90	669432	5599	11933559	6	XY_12	Transient	cell_3.txt	KFra1	XY_12Transient6	Transient6	XY_12-Transient-cell_3.txt	XY_12Transient	30	1500	NA	5527.92	NA	5344.87	0.997956	1.01193	0.0189086	23	0.00394272
427	7	121.281	5529.08	58.264	73.304	58.243	73.219	52.343	66.791	11.842	13.027	13.027	11.854	90	670572	5614	11953874	7	XY_12	Transient	cell_3.txt	KFra1	XY_12Transient7	Transient7	XY_12-Transient-cell_3.txt	XY_12Transient	36	1500	NA	5527.92	NA	5344.87	1.00029	1.01953	0.0236356	23	0.00492836
428	8	121.281	5562.8	58.264	71.646	58.219	71.641	52.343	65.133	11.842	13.027	13.027	11.854	90	674661	5657	12026771	8	XY_12	Transient	cell_3.txt	KFra1	XY_12Transient8	Transient8	XY_12-Transient-cell_3.txt	XY_12Transient	42	1500	NA	5527.92	NA	5344.87	1.00866	1.02416	0.0235717	23	0.00491505
429	9	121.281	5557.9	58.028	69.041	58.062	69.107	52.106	62.528	11.842	13.027	13.027	11.854	90	674066	5706	12016171	9	XY_12	Transient	cell_3.txt	KFra1	XY_12Transient9	Transient9	XY_12-Transient-cell_3.txt	XY_12Transient	48	1500	NA	5527.92	NA	5344.87	1.00744	1.02749	0.0310951	23	0.00648378
430	10	121.281	5642.64	57.554	67.857	57.545	67.812	51.633	61.343	11.842	13.027	13.027	11.854	90	684344	5803	12199387	10	XY_12	Transient	cell_3.txt	KFra1	XY_12Transient10	Transient10	XY_12-Transient-cell_3.txt	XY_12Transient	54	1500	NA	5527.92	NA	5344.87	1.02848	1.02642	0.032989	23	0.00687869
431	11	121.281	5646.51	57.554	67.383	57.584	67.341	51.633	60.87	11.842	13.027	13.027	11.854	90	684814	5791	12207763	11	XY_12	Transient	cell_3.txt	KFra1	XY_12Transient11	Transient11	XY_12-Transient-cell_3.txt	XY_12Transient	60	1500	NA	5527.92	NA	5344.87	1.02944	1.02771	0.0396413	23	0.00826579
432	12	121.281	5656.15	57.317	66.436	57.385	66.374	51.396	59.922	11.842	13.027	13.027	11.854	90	685982	5810	12228589	12	XY_12	Transient	cell_3.txt	KFra1	XY_12Transient12	Transient12	XY_12-Transient-cell_3.txt	XY_12Transient	66	1500	NA	5527.92	NA	5344.87	1.03184	1.02136	0.0504132	23	0.0105119
433	13	121.281	5634.77	56.843	65.488	56.893	65.461	50.922	58.975	11.842	13.027	13.027	11.854	90	683389	5759	12182363	13	XY_12	Transient	cell_3.txt	KFra1	XY_12Transient13	Transient13	XY_12-Transient-cell_3.txt	XY_12Transient	72	1500	NA	5527.92	NA	5344.87	1.02653	1.03008	0.0415869	23	0.00867147
434	14	121.281	5532.69	56.606	65.488	56.593	65.512	50.685	58.975	11.842	13.027	13.027	11.854	90	671009	5639	11961667	14	XY_12	Transient	cell_3.txt	KFra1	XY_12Transient14	Transient14	XY_12-Transient-cell_3.txt	XY_12Transient	78	1500	NA	5527.92	NA	5344.87	1.00118	1.02007	0.0417976	23	0.0087154
435	15	121.281	5571.32	56.606	66.672	56.638	66.62	50.685	60.159	11.842	13.027	13.027	11.854	90	675695	5707	12045202	15	XY_12	Transient	cell_3.txt	KFra1	XY_12Transient15	Transient15	XY_12-Transient-cell_3.txt	XY_12Transient	84	1500	NA	5527.92	NA	5344.87	1.01078	1.02687	0.0479811	23	0.0100048
436	16	121.281	5575.4	56.606	67.146	56.704	67.047	50.685	60.633	11.842	13.027	13.027	11.854	90	676190	5696	12054024	16	XY_12	Transient	cell_3.txt	KFra1	XY_12Transient16	Transient16	XY_12-Transient-cell_3.txt	XY_12Transient	90	1500	NA	5527.92	NA	5344.87	1.01179	1.04418	0.0474784	23	0.00989993
437	17	121.281	5574.67	56.606	67.146	56.621	67.039	50.685	60.633	11.842	13.027	13.027	11.854	90	676101	5723	12052439	17	XY_12	Transient	cell_3.txt	KFra1	XY_12Transient17	Transient17	XY_12-Transient-cell_3.txt	XY_12Transient	96	1500	NA	5527.92	NA	5344.87	1.01161	1.04838	0.0514508	23	0.0107282
438	18	121.281	5550.72	56.606	67.146	56.583	67.098	50.685	60.633	11.842	13.027	13.027	11.854	90	673196	5642	12000652	18	XY_12	Transient	cell_3.txt	KFra1	XY_12Transient18	Transient18	XY_12-Transient-cell_3.txt	XY_12Transient	102	1500	NA	5527.92	NA	5344.87	1.00566	1.05682	0.0462222	23	0.00963799
439	19	121.281	5505.03	56.843	67.383	56.791	67.368	50.922	60.87	11.842	13.027	13.027	11.854	90	667655	5584	11901874	19	XY_12	Transient	cell_3.txt	KFra1	XY_12Transient19	Transient19	XY_12-Transient-cell_3.txt	XY_12Transient	108	1500	NA	5527.92	NA	5344.87	0.994318	1.06036	0.0510446	23	0.0106435
440	20	121.281	5498.57	56.843	67.383	56.808	67.41	50.922	60.87	11.842	13.027	13.027	11.854	90	666871	5552	11887901	20	XY_12	Transient	cell_3.txt	KFra1	XY_12Transient20	Transient20	XY_12-Transient-cell_3.txt	XY_12Transient	114	1500	NA	5527.92	NA	5344.87	0.992713	1.06404	0.0593328	23	0.0123717
441	21	121.281	5526.58	56.843	68.33	56.784	68.351	50.922	61.817	11.842	13.027	13.027	11.854	90	670269	5584	11948473	21	XY_12	Transient	cell_3.txt	KFra1	XY_12Transient21	Transient21	XY_12-Transient-cell_3.txt	XY_12Transient	120	1500	NA	5527.92	NA	5344.87	0.999669	1.06988	0.0625896	23	0.0130508
442	22	121.281	5543.37	56.37	70.225	56.419	70.16	50.448	63.712	11.842	13.027	13.027	11.854	90	672304	5661	11984758	22	XY_12	Transient	cell_3.txt	KFra1	XY_12Transient22	Transient22	XY_12-Transient-cell_3.txt	XY_12Transient	126	1500	NA	5527.92	NA	5344.87	1.00384	1.06976	0.0654358	23	0.0136443
443	23	121.281	5533.66	56.133	71.646	56.219	71.639	50.212	65.133	11.842	13.027	13.027	11.854	90	671127	5676	11963779	23	XY_12	Transient	cell_3.txt	KFra1	XY_12Transient23	Transient23	XY_12-Transient-cell_3.txt	XY_12Transient	132	1500	NA	5527.92	NA	5344.87	1.00143	1.07168	0.066379	23	0.013841
444	24	121.281	5544.12	55.896	72.12	55.954	72.186	49.975	65.607	11.842	13.027	13.027	11.854	90	672396	5673	11986389	24	XY_12	Transient	cell_3.txt	KFra1	XY_12Transient24	Transient24	XY_12-Transient-cell_3.txt	XY_12Transient	138	1500	NA	5527.92	NA	5344.87	1.00402	1.0763	0.0662973	23	0.0138239
445	25	121.281	5469.61	55.422	72.831	55.392	72.914	49.501	66.317	11.842	13.027	13.027	11.854	90	663359	5595	11825292	25	XY_12	Transient	cell_3.txt	KFra1	XY_12Transient25	Transient25	XY_12-Transient-cell_3.txt	XY_12Transient	144	1500	NA	5527.92	NA	5344.87	0.985524	1.06821	0.069354	23	0.0144613
446	26	121.281	5470.45	55.422	73.067	55.419	73.135	49.501	66.554	11.842	13.027	13.027	11.854	90	663460	5598	11827107	26	XY_12	Transient	cell_3.txt	KFra1	XY_12Transient26	Transient26	XY_12-Transient-cell_3.txt	XY_12Transient	150	1500	NA	5527.92	NA	5344.87	0.985732	1.06927	0.0718711	23	0.0149862
447	27	121.281	5405.48	55.422	73.541	55.39	73.617	49.501	67.028	11.842	13.027	13.027	11.854	90	655582	5533	11686656	27	XY_12	Transient	cell_3.txt	KFra1	XY_12Transient27	Transient27	XY_12-Transient-cell_3.txt	XY_12Transient	156	1500	NA	5527.92	NA	5344.87	0.969604	1.07362	0.0742402	23	0.0154801
448	28	121.281	5430.83	55.185	74.015	55.122	74.042	49.264	67.501	11.842	13.027	13.027	11.854	90	658655	5559	11741449	28	XY_12	Transient	cell_3.txt	KFra1	XY_12Transient28	Transient28	XY_12-Transient-cell_3.txt	XY_12Transient	162	1500	NA	5527.92	NA	5344.87	0.975896	1.07883	0.0770146	23	0.0160587
449	29	121.281	5414.27	55.185	74.488	55.125	74.535	49.264	67.975	11.842	13.027	13.027	11.854	90	656647	5547	11705645	29	XY_12	Transient	cell_3.txt	KFra1	XY_12Transient29	Transient29	XY_12-Transient-cell_3.txt	XY_12Transient	168	1500	NA	5527.92	NA	5344.87	0.971784	1.08065	0.0797232	23	0.0166234
450	30	121.281	5410.53	55.185	75.673	55.138	75.703	49.264	69.159	11.842	13.027	13.027	11.854	90	656193	5527	11697559	30	XY_12	Transient	cell_3.txt	KFra1	XY_12Transient30	Transient30	XY_12-Transient-cell_3.txt	XY_12Transient	174	1500	NA	5527.92	NA	5344.87	0.970856	1.07971	0.0787908	23	0.016429
451	31	121.281	5342.1	55.185	77.094	55.136	77.155	49.264	70.58	11.842	13.027	13.027	11.854	90	647894	5489	11549610	31	XY_12	Transient	cell_3.txt	KFra1	XY_12Transient31	Transient31	XY_12-Transient-cell_3.txt	XY_12Transient	180	1500	NA	5527.92	NA	5344.87	0.953867	1.08231	0.0826063	23	0.0172246
452	32	121.281	5345.27	55.185	78.278	55.098	78.371	49.264	71.765	11.842	13.027	13.027	11.854	90	648279	5461	11556471	32	XY_12	Transient	cell_3.txt	KFra1	XY_12Transient32	Transient32	XY_12-Transient-cell_3.txt	XY_12Transient	186	1500	NA	5527.92	NA	5344.87	0.954655	1.0855	0.0851486	23	0.0177547
453	33	121.281	5359.76	55.185	78.989	55.103	79.099	49.264	72.475	11.842	13.027	13.027	11.854	90	650036	5519	11587795	33	XY_12	Transient	cell_3.txt	KFra1	XY_12Transient33	Transient33	XY_12-Transient-cell_3.txt	XY_12Transient	192	1500	NA	5527.92	NA	5344.87	0.958251	1.08436	0.0846511	23	0.017651
454	34	121.281	5352.72	55.185	79.225	55.118	79.271	49.264	72.712	11.842	13.027	13.027	11.854	90	649183	5470	11572583	34	XY_12	Transient	cell_3.txt	KFra1	XY_12Transient34	Transient34	XY_12-Transient-cell_3.txt	XY_12Transient	198	1500	NA	5527.92	NA	5344.87	0.956505	1.07896	0.0842614	23	0.0175697
455	35	121.281	5321.74	55.659	80.173	55.586	80.234	49.738	73.659	11.842	13.027	13.027	11.854	90	645425	5467	11505604	35	XY_12	Transient	cell_3.txt	KFra1	XY_12Transient35	Transient35	XY_12-Transient-cell_3.txt	XY_12Transient	204	1500	NA	5527.92	NA	5344.87	0.948813	1.07687	0.0797889	23	0.0166371
456	1	102.993	4479.26	42.04	59.449	41.992	59.405	36.711	53.291	10.658	12.316	12.318	10.646	90	461334	4509	8223914	1	XY_12	Transient	cell_4.txt	KFra1	XY_12Transient1	Transient1	XY_12-Transient-cell_4.txt	XY_12Transient	0	1500	NA	4446.62	NA	4549.9	1.01108	0.993289	0.01095	23	0.00228324
457	2	102.993	4453.96	42.04	59.449	41.919	59.429	36.711	53.291	10.658	12.316	12.318	10.646	90	458728	4496	8177465	2	XY_12	Transient	cell_4.txt	KFra1	XY_12Transient2	Transient2	XY_12-Transient-cell_4.txt	XY_12Transient	6	1500	NA	4446.62	NA	4549.9	1.00249	1.00464	0.0108365	23	0.00225957
458	3	102.993	4433.03	42.04	59.449	41.949	59.457	36.711	53.291	10.658	12.316	12.318	10.646	90	456572	4447	8139036	3	XY_12	Transient	cell_4.txt	KFra1	XY_12Transient3	Transient3	XY_12-Transient-cell_4.txt	XY_12Transient	12	1500	NA	4446.62	NA	4549.9	0.995388	1.0035	0.00767551	23	0.00160045
459	4	102.993	4420.22	42.04	59.212	41.987	59.186	36.711	53.054	10.658	12.316	12.318	10.646	90	455253	4403	8115528	4	XY_12	Transient	cell_4.txt	KFra1	XY_12Transient4	Transient4	XY_12-Transient-cell_4.txt	XY_12Transient	18	1500	NA	4446.62	NA	4549.9	0.991043	0.998574	0.0138064	23	0.00287882
460	5	102.993	4484.49	42.514	55.422	42.538	55.447	37.185	49.264	10.658	12.316	12.318	10.646	90	461873	4522	8233525	5	XY_12	Transient	cell_4.txt	KFra1	XY_12Transient5	Transient5	XY_12-Transient-cell_4.txt	XY_12Transient	24	1500	NA	4446.62	NA	4549.9	1.01285	1.00458	0.0194938	23	0.00406473
461	6	102.993	4571.16	43.461	52.58	43.545	52.562	38.132	46.422	10.658	12.316	12.318	10.646	90	470799	4598	8392653	6	XY_12	Transient	cell_4.txt	KFra1	XY_12Transient6	Transient6	XY_12-Transient-cell_4.txt	XY_12Transient	30	1500	NA	4446.62	NA	4549.9	1.04227	1.01193	0.0189086	23	0.00394272
462	7	102.993	4484.87	43.698	52.58	43.736	52.559	38.369	46.422	10.658	12.316	12.318	10.646	90	461912	4495	8234224	7	XY_12	Transient	cell_4.txt	KFra1	XY_12Transient7	Transient7	XY_12-Transient-cell_4.txt	XY_12Transient	36	1500	NA	4446.62	NA	4549.9	1.01298	1.01953	0.0236356	23	0.00492836
463	8	102.993	4545.87	43.698	53.527	43.719	53.505	38.369	47.369	10.658	12.316	12.318	10.646	90	468194	4570	8346218	8	XY_12	Transient	cell_4.txt	KFra1	XY_12Transient8	Transient8	XY_12-Transient-cell_4.txt	XY_12Transient	42	1500	NA	4446.62	NA	4549.9	1.03368	1.02416	0.0235717	23	0.00491505
464	9	102.993	4713.15	43.461	54.712	43.498	54.672	38.132	48.554	10.658	12.316	12.318	10.646	90	485423	4757	8653338	9	XY_12	Transient	cell_4.txt	KFra1	XY_12Transient9	Transient9	XY_12-Transient-cell_4.txt	XY_12Transient	48	1500	NA	4446.62	NA	4549.9	1.09045	1.02749	0.0310951	23	0.00648378
465	10	102.993	4688.62	43.225	55.659	43.148	55.685	37.896	49.501	10.658	12.316	12.318	10.646	90	482897	4743	8608304	10	XY_12	Transient	cell_4.txt	KFra1	XY_12Transient10	Transient10	XY_12-Transient-cell_4.txt	XY_12Transient	54	1500	NA	4446.62	NA	4549.9	1.08213	1.02642	0.032989	23	0.00687869
466	11	102.993	4676.77	43.225	55.659	43.159	55.688	37.896	49.501	10.658	12.316	12.318	10.646	90	481676	4701	8586554	11	XY_12	Transient	cell_4.txt	KFra1	XY_12Transient11	Transient11	XY_12-Transient-cell_4.txt	XY_12Transient	60	1500	NA	4446.62	NA	4549.9	1.07811	1.02771	0.0396413	23	0.00826579
467	12	102.993	4697.56	44.172	53.527	44.095	53.531	38.843	47.369	10.658	12.316	12.318	10.646	90	483817	4742	8624711	12	XY_12	Transient	cell_4.txt	KFra1	XY_12Transient12	Transient12	XY_12-Transient-cell_4.txt	XY_12Transient	66	1500	NA	4446.62	NA	4549.9	1.08516	1.02136	0.0504132	23	0.0105119
468	13	102.993	4706.96	44.646	51.87	44.588	51.878	39.317	45.712	10.658	12.316	12.318	10.646	90	484785	4747	8641972	13	XY_12	Transient	cell_4.txt	KFra1	XY_12Transient13	Transient13	XY_12-Transient-cell_4.txt	XY_12Transient	72	1500	NA	4446.62	NA	4549.9	1.08835	1.03008	0.0415869	23	0.00867147
469	14	102.993	4625.21	44.646	51.87	44.593	51.859	39.317	45.712	10.658	12.316	12.318	10.646	90	476366	4682	8491881	14	XY_12	Transient	cell_4.txt	KFra1	XY_12Transient14	Transient14	XY_12-Transient-cell_4.txt	XY_12Transient	78	1500	NA	4446.62	NA	4549.9	1.06061	1.02007	0.0417976	23	0.0087154
470	15	102.993	4598.95	44.646	51.633	44.649	51.62	39.317	45.475	10.658	12.316	12.318	10.646	90	473661	4654	8443664	15	XY_12	Transient	cell_4.txt	KFra1	XY_12Transient15	Transient15	XY_12-Transient-cell_4.txt	XY_12Transient	84	1500	NA	4446.62	NA	4549.9	1.0517	1.02687	0.0479811	23	0.0100048
471	16	102.993	4593.04	44.646	50.922	44.786	50.964	39.317	44.764	10.658	12.316	12.318	10.646	90	473053	4744	8432829	16	XY_12	Transient	cell_4.txt	KFra1	XY_12Transient16	Transient16	XY_12-Transient-cell_4.txt	XY_12Transient	90	1500	NA	4446.62	NA	4549.9	1.04969	1.04418	0.0474784	23	0.00989993
472	17	102.993	4414.63	44.646	49.264	44.921	49.437	39.317	43.106	10.658	12.316	12.318	10.646	90	454677	4635	8105260	17	XY_12	Transient	cell_4.txt	KFra1	XY_12Transient17	Transient17	XY_12-Transient-cell_4.txt	XY_12Transient	96	1500	NA	4446.62	NA	4549.9	0.989145	1.04838	0.0514508	23	0.0107282
473	18	102.993	4423.99	44.646	49.264	44.896	49.493	39.317	43.106	10.658	12.316	12.318	10.646	90	455641	4606	8122443	18	XY_12	Transient	cell_4.txt	KFra1	XY_12Transient18	Transient18	XY_12-Transient-cell_4.txt	XY_12Transient	102	1500	NA	4446.62	NA	4549.9	0.992321	1.05682	0.0462222	23	0.00963799
474	19	102.993	4549.34	44.172	51.159	44.313	51.271	38.843	45.001	10.658	12.316	12.318	10.646	90	468552	4684	8352584	19	XY_12	Transient	cell_4.txt	KFra1	XY_12Transient19	Transient19	XY_12-Transient-cell_4.txt	XY_12Transient	108	1500	NA	4446.62	NA	4549.9	1.03486	1.06036	0.0510446	23	0.0106435
475	20	102.993	4460.09	44.172	51.633	44.288	51.729	38.843	45.475	10.658	12.316	12.318	10.646	90	459360	4549	8188724	20	XY_12	Transient	cell_4.txt	KFra1	XY_12Transient20	Transient20	XY_12-Transient-cell_4.txt	XY_12Transient	114	1500	NA	4446.62	NA	4549.9	1.00457	1.06404	0.0593328	23	0.0123717
476	21	102.993	4437.59	44.172	51.633	44.297	51.727	38.843	45.475	10.658	12.316	12.318	10.646	90	457042	4534	8147410	21	XY_12	Transient	cell_4.txt	KFra1	XY_12Transient21	Transient21	XY_12-Transient-cell_4.txt	XY_12Transient	120	1500	NA	4446.62	NA	4549.9	0.996936	1.06988	0.0625896	23	0.0130508
477	22	102.993	4412.57	44.172	51.633	44.363	51.781	38.843	45.475	10.658	12.316	12.318	10.646	90	454465	4537	8101473	22	XY_12	Transient	cell_4.txt	KFra1	XY_12Transient22	Transient22	XY_12-Transient-cell_4.txt	XY_12Transient	126	1500	NA	4446.62	NA	4549.9	0.988445	1.06976	0.0654358	23	0.0136443
478	23	102.993	4446.63	44.646	51.633	44.842	51.781	39.317	45.475	10.658	12.316	12.318	10.646	90	457974	4590	8164018	23	XY_12	Transient	cell_4.txt	KFra1	XY_12Transient23	Transient23	XY_12-Transient-cell_4.txt	XY_12Transient	132	1500	NA	4446.62	NA	4549.9	1.00001	1.07168	0.066379	23	0.013841
479	24	102.993	4519.59	45.119	51.396	45.347	51.556	39.79	45.238	10.658	12.316	12.318	10.646	90	465488	4689	8297974	24	XY_12	Transient	cell_4.txt	KFra1	XY_12Transient24	Transient24	XY_12-Transient-cell_4.txt	XY_12Transient	138	1500	NA	4446.62	NA	4549.9	1.02477	1.0763	0.0662973	23	0.0138239
480	25	102.993	4466.31	45.119	52.343	45.324	52.483	39.79	46.185	10.658	12.316	12.318	10.646	90	460000	4589	8200150	25	XY_12	Transient	cell_4.txt	KFra1	XY_12Transient25	Transient25	XY_12-Transient-cell_4.txt	XY_12Transient	144	1500	NA	4446.62	NA	4549.9	1.00668	1.06821	0.069354	23	0.0144613
481	26	102.993	4491.32	45.119	52.817	45.326	52.951	39.79	46.659	10.658	12.316	12.318	10.646	90	462576	4635	8246062	26	XY_12	Transient	cell_4.txt	KFra1	XY_12Transient26	Transient26	XY_12-Transient-cell_4.txt	XY_12Transient	150	1500	NA	4446.62	NA	4549.9	1.01517	1.06927	0.0718711	23	0.0149862
482	27	102.993	4513.52	45.119	53.291	45.286	53.352	39.79	47.133	10.658	12.316	12.318	10.646	90	464862	4643	8286816	27	XY_12	Transient	cell_4.txt	KFra1	XY_12Transient27	Transient27	XY_12-Transient-cell_4.txt	XY_12Transient	156	1500	NA	4446.62	NA	4549.9	1.0227	1.07362	0.0742402	23	0.0154801
483	28	102.993	4553.93	45.119	54.475	45.203	54.503	39.79	48.317	10.658	12.316	12.318	10.646	90	469024	4672	8361011	28	XY_12	Transient	cell_4.txt	KFra1	XY_12Transient28	Transient28	XY_12-Transient-cell_4.txt	XY_12Transient	162	1500	NA	4446.62	NA	4549.9	1.03642	1.07883	0.0770146	23	0.0160587
484	29	102.993	4523.95	45.356	54.949	45.385	54.916	40.027	48.791	10.658	12.316	12.318	10.646	90	465937	4592	8305981	29	XY_12	Transient	cell_4.txt	KFra1	XY_12Transient29	Transient29	XY_12-Transient-cell_4.txt	XY_12Transient	168	1500	NA	4446.62	NA	4549.9	1.02625	1.08065	0.0797232	23	0.0166234
485	30	102.993	4543.04	45.593	55.422	45.551	55.316	40.264	49.264	10.658	12.316	12.318	10.646	90	467903	4590	8341018	30	XY_12	Transient	cell_4.txt	KFra1	XY_12Transient30	Transient30	XY_12-Transient-cell_4.txt	XY_12Transient	174	1500	NA	4446.62	NA	4549.9	1.03272	1.07971	0.0787908	23	0.016429
486	31	102.993	4529.85	45.83	55.422	45.729	55.334	40.501	49.264	10.658	12.316	12.318	10.646	90	466545	4588	8316809	31	XY_12	Transient	cell_4.txt	KFra1	XY_12Transient31	Transient31	XY_12-Transient-cell_4.txt	XY_12Transient	180	1500	NA	4446.62	NA	4549.9	1.02825	1.08231	0.0826063	23	0.0172246
487	32	102.993	4549.52	45.83	55.422	45.763	55.328	40.501	49.264	10.658	12.316	12.318	10.646	90	468571	4590	8352928	32	XY_12	Transient	cell_4.txt	KFra1	XY_12Transient32	Transient32	XY_12-Transient-cell_4.txt	XY_12Transient	186	1500	NA	4446.62	NA	4549.9	1.03492	1.0855	0.0851486	23	0.0177547
488	33	102.993	4569.46	45.83	54.949	45.828	54.87	40.501	48.791	10.658	12.316	12.318	10.646	90	470624	4627	8389529	33	XY_12	Transient	cell_4.txt	KFra1	XY_12Transient33	Transient33	XY_12-Transient-cell_4.txt	XY_12Transient	192	1500	NA	4446.62	NA	4549.9	1.04169	1.08436	0.0846511	23	0.017651
489	34	102.993	4528.14	45.593	54.712	45.66	54.681	40.264	48.554	10.658	12.316	12.318	10.646	90	466368	4580	8313661	34	XY_12	Transient	cell_4.txt	KFra1	XY_12Transient34	Transient34	XY_12-Transient-cell_4.txt	XY_12Transient	198	1500	NA	4446.62	NA	4549.9	1.02767	1.07896	0.0842614	23	0.0175697
490	35	102.993	4552.47	45.356	54.475	45.429	54.476	40.027	48.317	10.658	12.316	12.318	10.646	90	468874	4604	8358339	35	XY_12	Transient	cell_4.txt	KFra1	XY_12Transient35	Transient35	XY_12-Transient-cell_4.txt	XY_12Transient	204	1500	NA	4446.62	NA	4549.9	1.03592	1.07687	0.0797889	23	0.0166371
491	1	126.33	3170.37	26.764	59.567	26.842	59.533	20.606	53.054	12.316	13.027	13.043	12.332	90	400512	3174	7139682	1	XY_12	Transient	cell_5.txt	KFra1	XY_12Transient1	Transient1	XY_12-Transient-cell_5.txt	XY_12Transient	0	1500	NA	3193.45	NA	3255.15	0.986376	0.993289	0.01095	23	0.00228324
492	2	126.33	3195.13	26.764	59.567	26.824	59.522	20.606	53.054	12.316	13.027	13.043	12.332	90	403639	3188	7195427	2	XY_12	Transient	cell_5.txt	KFra1	XY_12Transient2	Transient2	XY_12-Transient-cell_5.txt	XY_12Transient	6	1500	NA	3193.45	NA	3255.15	1.00099	1.00464	0.0108365	23	0.00225957
493	3	126.33	3210.43	26.527	59.567	26.621	59.524	20.369	53.054	12.316	13.027	13.043	12.332	90	405572	3217	7229888	3	XY_12	Transient	cell_5.txt	KFra1	XY_12Transient3	Transient3	XY_12-Transient-cell_5.txt	XY_12Transient	12	1500	NA	3193.45	NA	3255.15	1.01003	1.0035	0.00767551	23	0.00160045
494	4	126.33	3197.85	25.816	59.567	25.917	59.519	19.658	53.054	12.316	13.027	13.043	12.332	90	403983	3196	7201557	4	XY_12	Transient	cell_5.txt	KFra1	XY_12Transient4	Transient4	XY_12-Transient-cell_5.txt	XY_12Transient	18	1500	NA	3193.45	NA	3255.15	1.0026	0.998574	0.0138064	23	0.00287882
495	5	126.33	3180.78	25.106	59.567	25.191	59.509	18.948	53.054	12.316	13.027	13.043	12.332	90	401826	3190	7163114	5	XY_12	Transient	cell_5.txt	KFra1	XY_12Transient5	Transient5	XY_12-Transient-cell_5.txt	XY_12Transient	24	1500	NA	3193.45	NA	3255.15	0.992521	1.00458	0.0194938	23	0.00406473
496	6	126.33	3212.47	24.869	60.041	24.927	60.026	18.711	53.527	12.316	13.027	13.043	12.332	90	405830	3213	7234494	6	XY_12	Transient	cell_5.txt	KFra1	XY_12Transient6	Transient6	XY_12-Transient-cell_5.txt	XY_12Transient	30	1500	NA	3193.45	NA	3255.15	1.01124	1.01193	0.0189086	23	0.00394272
497	7	126.33	3200.79	24.869	60.751	24.93	60.727	18.711	54.238	12.316	13.027	13.043	12.332	90	404355	3192	7208185	7	XY_12	Transient	cell_5.txt	KFra1	XY_12Transient7	Transient7	XY_12-Transient-cell_5.txt	XY_12Transient	36	1500	NA	3193.45	NA	3255.15	1.00434	1.01953	0.0236356	23	0.00492836
498	8	126.33	3242.9	25.106	61.225	25.174	61.184	18.948	54.712	12.316	13.027	13.043	12.332	90	409674	3240	7303012	8	XY_12	Transient	cell_5.txt	KFra1	XY_12Transient8	Transient8	XY_12-Transient-cell_5.txt	XY_12Transient	42	1500	NA	3193.45	NA	3255.15	1.0292	1.02416	0.0235717	23	0.00491505
499	9	126.33	3158.9	25.343	61.225	25.382	61.276	19.185	54.712	12.316	13.027	13.043	12.332	90	399063	3145	7113851	9	XY_12	Transient	cell_5.txt	KFra1	XY_12Transient9	Transient9	XY_12-Transient-cell_5.txt	XY_12Transient	48	1500	NA	3193.45	NA	3255.15	0.979603	1.02749	0.0310951	23	0.00648378
500	10	126.33	3144.22	25.343	61.462	25.355	61.536	19.185	54.949	12.316	13.027	13.043	12.332	90	397208	3126	7080787	10	XY_12	Transient	cell_5.txt	KFra1	XY_12Transient10	Transient10	XY_12-Transient-cell_5.txt	XY_12Transient	54	1500	NA	3193.45	NA	3255.15	0.970933	1.02642	0.032989	23	0.00687869
501	11	126.33	3139.91	25.343	61.462	25.374	61.539	19.185	54.949	12.316	13.027	13.043	12.332	90	396663	3136	7071076	11	XY_12	Transient	cell_5.txt	KFra1	XY_12Transient11	Transient11	XY_12-Transient-cell_5.txt	XY_12Transient	60	1500	NA	3193.45	NA	3255.15	0.968386	1.02771	0.0396413	23	0.00826579
502	12	126.33	3089.44	25.579	60.278	25.653	60.407	19.421	53.764	12.316	13.027	13.043	12.332	90	390287	3100	6957411	12	XY_12	Transient	cell_5.txt	KFra1	XY_12Transient12	Transient12	XY_12-Transient-cell_5.txt	XY_12Transient	66	1500	NA	3193.45	NA	3255.15	0.938582	1.02136	0.0504132	23	0.0105119
503	13	126.33	3092.11	26.053	59.804	26.131	59.895	19.895	53.291	12.316	13.027	13.043	12.332	90	390625	3093	6963442	13	XY_12	Transient	cell_5.txt	KFra1	XY_12Transient13	Transient13	XY_12-Transient-cell_5.txt	XY_12Transient	72	1500	NA	3193.45	NA	3255.15	0.940163	1.03008	0.0415869	23	0.00867147
504	14	126.33	3067.98	26.527	59.33	26.654	59.395	20.369	52.817	12.316	13.027	13.043	12.332	90	387576	3084	6909083	14	XY_12	Transient	cell_5.txt	KFra1	XY_12Transient14	Transient14	XY_12-Transient-cell_5.txt	XY_12Transient	78	1500	NA	3193.45	NA	3255.15	0.925909	1.02007	0.0417976	23	0.0087154
505	15	126.33	3046.11	26.764	59.093	26.879	59.118	20.606	52.58	12.316	13.027	13.043	12.332	90	384814	3067	6859851	15	XY_12	Transient	cell_5.txt	KFra1	XY_12Transient15	Transient15	XY_12-Transient-cell_5.txt	XY_12Transient	84	1500	NA	3193.45	NA	3255.15	0.913	1.02687	0.0479811	23	0.0100048
506	16	126.33	3091.86	27.001	59.093	27.098	59.12	20.843	52.58	12.316	13.027	13.043	12.332	90	390594	3110	6962874	16	XY_12	Transient	cell_5.txt	KFra1	XY_12Transient16	Transient16	XY_12-Transient-cell_5.txt	XY_12Transient	90	1500	NA	3193.45	NA	3255.15	0.940014	1.04418	0.0474784	23	0.00989993
507	17	126.33	3085.78	27.237	59.093	27.306	59.123	21.079	52.58	12.316	13.027	13.043	12.332	90	389824	3079	6949165	17	XY_12	Transient	cell_5.txt	KFra1	XY_12Transient17	Transient17	XY_12-Transient-cell_5.txt	XY_12Transient	96	1500	NA	3193.45	NA	3255.15	0.93642	1.04838	0.0514508	23	0.0107282
508	18	126.33	3189.94	27.474	59.093	27.51	59.146	21.316	52.58	12.316	13.027	13.043	12.332	90	402983	3171	7183741	18	XY_12	Transient	cell_5.txt	KFra1	XY_12Transient18	Transient18	XY_12-Transient-cell_5.txt	XY_12Transient	102	1500	NA	3193.45	NA	3255.15	0.997929	1.05682	0.0462222	23	0.00963799
509	19	126.33	3155	27.711	58.857	27.727	58.899	21.553	52.343	12.316	13.027	13.043	12.332	90	398569	3142	7105055	19	XY_12	Transient	cell_5.txt	KFra1	XY_12Transient19	Transient19	XY_12-Transient-cell_5.txt	XY_12Transient	108	1500	NA	3193.45	NA	3255.15	0.977297	1.06036	0.0510446	23	0.0106435
510	20	126.33	3130.75	27.711	58.146	27.735	58.213	21.553	51.633	12.316	13.027	13.043	12.332	90	395506	3119	7050445	20	XY_12	Transient	cell_5.txt	KFra1	XY_12Transient20	Transient20	XY_12-Transient-cell_5.txt	XY_12Transient	114	1500	NA	3193.45	NA	3255.15	0.962977	1.06404	0.0593328	23	0.0123717
511	21	126.33	3135.96	27.948	57.672	27.973	57.722	21.79	51.159	12.316	13.027	13.043	12.332	90	396164	3126	7062174	21	XY_12	Transient	cell_5.txt	KFra1	XY_12Transient21	Transient21	XY_12-Transient-cell_5.txt	XY_12Transient	120	1500	NA	3193.45	NA	3255.15	0.966052	1.06988	0.0625896	23	0.0130508
512	22	126.33	3152.88	28.185	57.435	28.206	57.486	22.027	50.922	12.316	13.027	13.043	12.332	90	398302	3151	7100285	22	XY_12	Transient	cell_5.txt	KFra1	XY_12Transient22	Transient22	XY_12-Transient-cell_5.txt	XY_12Transient	126	1500	NA	3193.45	NA	3255.15	0.976046	1.06976	0.0654358	23	0.0136443
513	23	126.33	3128.06	28.185	57.435	28.206	57.509	22.027	50.922	12.316	13.027	13.043	12.332	90	395167	3098	7044398	23	XY_12	Transient	cell_5.txt	KFra1	XY_12Transient23	Transient23	XY_12-Transient-cell_5.txt	XY_12Transient	132	1500	NA	3193.45	NA	3255.15	0.961391	1.07168	0.066379	23	0.013841
514	24	126.33	3157.89	28.185	57.435	28.21	57.494	22.027	50.922	12.316	13.027	13.043	12.332	90	398934	3144	7111560	24	XY_12	Transient	cell_5.txt	KFra1	XY_12Transient24	Transient24	XY_12-Transient-cell_5.txt	XY_12Transient	138	1500	NA	3193.45	NA	3255.15	0.979002	1.0763	0.0662973	23	0.0138239
515	25	126.33	3115.64	28.895	56.725	28.908	56.776	22.737	50.212	12.316	13.027	13.043	12.332	90	393597	3106	7016416	25	XY_12	Transient	cell_5.txt	KFra1	XY_12Transient25	Transient25	XY_12-Transient-cell_5.txt	XY_12Transient	144	1500	NA	3193.45	NA	3255.15	0.954054	1.06821	0.069354	23	0.0144613
516	26	126.33	3156.98	29.369	56.014	29.373	56.05	23.211	49.501	12.316	13.027	13.043	12.332	90	398820	3157	7109526	26	XY_12	Transient	cell_5.txt	KFra1	XY_12Transient26	Transient26	XY_12-Transient-cell_5.txt	XY_12Transient	150	1500	NA	3193.45	NA	3255.15	0.978469	1.06927	0.0718711	23	0.0149862
517	27	126.33	3169.18	29.606	55.778	29.606	55.811	23.448	49.264	12.316	13.027	13.043	12.332	90	400360	3161	7136983	27	XY_12	Transient	cell_5.txt	KFra1	XY_12Transient27	Transient27	XY_12-Transient-cell_5.txt	XY_12Transient	156	1500	NA	3193.45	NA	3255.15	0.985668	1.07362	0.0742402	23	0.0154801
518	28	126.33	3204.86	29.843	55.067	29.84	55.11	23.685	48.554	12.316	13.027	13.043	12.332	90	404869	3180	7217349	28	XY_12	Transient	cell_5.txt	KFra1	XY_12Transient28	Transient28	XY_12-Transient-cell_5.txt	XY_12Transient	162	1500	NA	3193.45	NA	3255.15	1.00674	1.07883	0.0770146	23	0.0160587
519	29	126.33	3212.91	30.553	54.12	30.542	54.161	24.395	47.606	12.316	13.027	13.043	12.332	90	405886	3197	7235480	29	XY_12	Transient	cell_5.txt	KFra1	XY_12Transient29	Transient29	XY_12-Transient-cell_5.txt	XY_12Transient	168	1500	NA	3193.45	NA	3255.15	1.0115	1.08065	0.0797232	23	0.0166234
520	30	126.33	3248.78	31.264	53.172	31.259	53.196	25.106	46.659	12.316	13.027	13.043	12.332	90	410417	3256	7316256	30	XY_12	Transient	cell_5.txt	KFra1	XY_12Transient30	Transient30	XY_12-Transient-cell_5.txt	XY_12Transient	174	1500	NA	3193.45	NA	3255.15	1.03268	1.07971	0.0787908	23	0.016429
521	31	126.33	3238.17	31.264	53.172	31.216	53.224	25.106	46.659	12.316	13.027	13.043	12.332	90	409077	3229	7292363	31	XY_12	Transient	cell_5.txt	KFra1	XY_12Transient31	Transient31	XY_12-Transient-cell_5.txt	XY_12Transient	180	1500	NA	3193.45	NA	3255.15	1.02641	1.08231	0.0826063	23	0.0172246
522	32	126.33	3241.65	31.501	52.699	31.476	52.765	25.343	46.185	12.316	13.027	13.043	12.332	90	409516	3234	7300190	32	XY_12	Transient	cell_5.txt	KFra1	XY_12Transient32	Transient32	XY_12-Transient-cell_5.txt	XY_12Transient	186	1500	NA	3193.45	NA	3255.15	1.02846	1.0855	0.0851486	23	0.0177547
523	33	126.33	3254.74	32.211	51.751	32.211	51.784	26.053	45.238	12.316	13.027	13.043	12.332	90	411170	3258	7329670	33	XY_12	Transient	cell_5.txt	KFra1	XY_12Transient33	Transient33	XY_12-Transient-cell_5.txt	XY_12Transient	192	1500	NA	3193.45	NA	3255.15	1.03619	1.08436	0.0846511	23	0.017651
524	34	126.33	3263.12	33.395	49.146	33.449	49.111	27.237	42.632	12.316	13.027	13.043	12.332	90	412229	3255	7348552	34	XY_12	Transient	cell_5.txt	KFra1	XY_12Transient34	Transient34	XY_12-Transient-cell_5.txt	XY_12Transient	198	1500	NA	3193.45	NA	3255.15	1.04115	1.07896	0.0842614	23	0.0175697
525	35	126.33	3261.1	33.395	49.146	33.462	49.086	27.237	42.632	12.316	13.027	13.043	12.332	90	411973	3252	7343992	35	XY_12	Transient	cell_5.txt	KFra1	XY_12Transient35	Transient35	XY_12-Transient-cell_5.txt	XY_12Transient	204	1500	NA	3193.45	NA	3255.15	1.03995	1.07687	0.0797889	23	0.0166371
526	1	72.421	6880.35	2.948	54.83	3.048	54.761	0	48.317	6.869	13.027	12.99	7.099	90	498280	7116	8882532	1	XY_12	Transient	cell_6.txt	KFra1	XY_12Transient1	Transient1	XY_12-Transient-cell_6.txt	XY_12Transient	0	1500	NA	6885.07	NA	7517.6	0.999124	0.993289	0.01095	23	0.00228324
527	2	72.421	7021.25	2.948	54.83	3.06	54.762	0	48.317	6.869	13.027	12.99	7.099	90	508484	7244	9064439	2	XY_12	Transient	cell_6.txt	KFra1	XY_12Transient2	Transient2	XY_12-Transient-cell_6.txt	XY_12Transient	6	1500	NA	6885.07	NA	7517.6	1.02529	1.00464	0.0108365	23	0.00225957
528	3	72.421	6920.9	2.948	54.83	3.069	54.839	0	48.317	6.869	13.027	12.99	7.099	90	501217	7212	8934887	3	XY_12	Transient	cell_6.txt	KFra1	XY_12Transient3	Transient3	XY_12-Transient-cell_6.txt	XY_12Transient	12	1500	NA	6885.07	NA	7517.6	1.00665	1.0035	0.00767551	23	0.00160045
529	4	72.421	6717.77	2.948	54.83	3.08	54.855	0	48.317	6.869	13.027	12.99	7.099	90	486505	7000	8672638	4	XY_12	Transient	cell_6.txt	KFra1	XY_12Transient4	Transient4	XY_12-Transient-cell_6.txt	XY_12Transient	18	1500	NA	6885.07	NA	7517.6	0.968932	0.998574	0.0138064	23	0.00287882
530	5	75.506	6844.07	3.059	54.83	3.177	54.902	0	48.317	7.105	13.027	13.076	7.352	90	516769	7060	9212121	5	XY_12	Transient	cell_6.txt	KFra1	XY_12Transient5	Transient5	XY_12-Transient-cell_6.txt	XY_12Transient	24	1500	NA	6885.07	NA	7517.6	0.992387	1.00458	0.0194938	23	0.00406473
531	6	75.506	6947.01	3.059	54.83	3.159	54.812	0	48.317	7.105	13.027	13.076	7.352	90	524541	7113	9350674	6	XY_12	Transient	cell_6.txt	KFra1	XY_12Transient6	Transient6	XY_12-Transient-cell_6.txt	XY_12Transient	30	1500	NA	6885.07	NA	7517.6	1.0115	1.01193	0.0189086	23	0.00394272
532	7	75.506	6902.44	3.059	54.83	3.112	54.823	0	48.317	7.105	13.027	13.076	7.352	90	521176	7092	9290686	7	XY_12	Transient	cell_6.txt	KFra1	XY_12Transient7	Transient7	XY_12-Transient-cell_6.txt	XY_12Transient	36	1500	NA	6885.07	NA	7517.6	1.00323	1.01953	0.0236356	23	0.00492836
533	8	75.506	6967.62	3.059	54.83	3.16	54.845	0	48.317	7.105	13.027	13.076	7.352	90	526097	7207	9378411	8	XY_12	Transient	cell_6.txt	KFra1	XY_12Transient8	Transient8	XY_12-Transient-cell_6.txt	XY_12Transient	42	1500	NA	6885.07	NA	7517.6	1.01533	1.02416	0.0235717	23	0.00491505
534	9	72.421	6854.8	2.948	54.83	3.086	54.87	0	48.317	6.869	13.027	12.99	7.099	90	496429	7111	8849547	9	XY_12	Transient	cell_6.txt	KFra1	XY_12Transient9	Transient9	XY_12-Transient-cell_6.txt	XY_12Transient	48	1500	NA	6885.07	NA	7517.6	0.994379	1.02749	0.0310951	23	0.00648378
535	10	72.421	6761	2.948	54.83	3.042	54.862	0	48.317	6.869	13.027	12.99	7.099	90	489636	6951	8728451	10	XY_12	Transient	cell_6.txt	KFra1	XY_12Transient10	Transient10	XY_12-Transient-cell_6.txt	XY_12Transient	54	1500	NA	6885.07	NA	7517.6	0.976961	1.02642	0.032989	23	0.00687869
536	11	72.421	6606.23	2.948	54.83	2.986	54.913	0	48.317	6.869	13.027	12.99	7.099	90	478428	6747	8528637	11	XY_12	Transient	cell_6.txt	KFra1	XY_12Transient11	Transient11	XY_12-Transient-cell_6.txt	XY_12Transient	60	1500	NA	6885.07	NA	7517.6	0.948219	1.02771	0.0396413	23	0.00826579
537	12	72.421	6592.99	2.948	55.067	3.025	55.104	0	48.554	6.869	13.027	12.99	7.099	90	477469	6783	8511551	12	XY_12	Transient	cell_6.txt	KFra1	XY_12Transient12	Transient12	XY_12-Transient-cell_6.txt	XY_12Transient	66	1500	NA	6885.07	NA	7517.6	0.945762	1.02136	0.0504132	23	0.0105119
538	13	72.421	6731.68	2.948	56.014	2.958	56.063	0	49.501	6.869	13.027	12.99	7.099	90	487513	6907	8690594	13	XY_12	Transient	cell_6.txt	KFra1	XY_12Transient13	Transient13	XY_12-Transient-cell_6.txt	XY_12Transient	72	1500	NA	6885.07	NA	7517.6	0.971515	1.03008	0.0415869	23	0.00867147
539	14	69.335	6704.68	2.837	56.488	2.917	56.518	0	49.975	6.632	13.027	12.896	6.846	90	464871	6879	8286981	14	XY_12	Transient	cell_6.txt	KFra1	XY_12Transient14	Transient14	XY_12-Transient-cell_6.txt	XY_12Transient	78	1500	NA	6885.07	NA	7517.6	0.966501	1.02007	0.0417976	23	0.0087154
540	15	69.335	6783.95	2.837	56.962	2.955	56.95	0	50.448	6.632	13.027	12.896	6.846	90	470368	7030	8384964	15	XY_12	Transient	cell_6.txt	KFra1	XY_12Transient15	Transient15	XY_12-Transient-cell_6.txt	XY_12Transient	84	1500	NA	6885.07	NA	7517.6	0.981223	1.02687	0.0479811	23	0.0100048
541	16	69.335	6862.96	2.837	57.435	2.881	57.514	0	50.922	6.632	13.027	12.896	6.846	90	475846	7110	8482614	16	XY_12	Transient	cell_6.txt	KFra1	XY_12Transient16	Transient16	XY_12-Transient-cell_6.txt	XY_12Transient	90	1500	NA	6885.07	NA	7517.6	0.995894	1.04418	0.0474784	23	0.00989993
542	17	69.335	6881.56	2.837	57.435	2.917	57.47	0	50.922	6.632	13.027	12.896	6.846	90	477136	7119	8505606	17	XY_12	Transient	cell_6.txt	KFra1	XY_12Transient17	Transient17	XY_12-Transient-cell_6.txt	XY_12Transient	96	1500	NA	6885.07	NA	7517.6	0.999348	1.04838	0.0514508	23	0.0107282
543	18	78.591	7254.18	3.171	57.199	3.275	57.257	0	50.685	7.342	13.027	13.156	7.606	90	570115	7508	10163099	18	XY_12	Transient	cell_6.txt	KFra1	XY_12Transient18	Transient18	XY_12-Transient-cell_6.txt	XY_12Transient	102	1500	NA	6885.07	NA	7517.6	1.06854	1.05682	0.0462222	23	0.00963799
544	19	81.564	7348.99	3.288	57.199	3.366	57.274	0	50.685	7.579	13.027	13.215	7.859	90	599416	7595	10685433	19	XY_12	Transient	cell_6.txt	KFra1	XY_12Transient19	Transient19	XY_12-Transient-cell_6.txt	XY_12Transient	108	1500	NA	6885.07	NA	7517.6	1.08615	1.06036	0.0510446	23	0.0106435
545	20	81.564	7397.73	3.288	57.199	3.376	57.314	0	50.685	7.579	13.027	13.215	7.859	90	603391	7618	10756292	20	XY_12	Transient	cell_6.txt	KFra1	XY_12Transient20	Transient20	XY_12-Transient-cell_6.txt	XY_12Transient	114	1500	NA	6885.07	NA	7517.6	1.0952	1.06404	0.0593328	23	0.0123717
546	21	84.538	7457.86	3.405	57.199	3.494	57.299	0	50.685	7.816	13.027	13.269	8.112	90	630469	7683	11238992	21	XY_12	Transient	cell_6.txt	KFra1	XY_12Transient21	Transient21	XY_12-Transient-cell_6.txt	XY_12Transient	120	1500	NA	6885.07	NA	7517.6	1.10637	1.06988	0.0625896	23	0.0130508
547	22	87.511	7463.84	3.522	57.672	3.609	57.756	0	51.159	8.053	13.027	13.317	8.367	90	653165	7693	11643585	22	XY_12	Transient	cell_6.txt	KFra1	XY_12Transient22	Transient22	XY_12-Transient-cell_6.txt	XY_12Transient	126	1500	NA	6885.07	NA	7517.6	1.10748	1.06976	0.0654358	23	0.0136443
548	23	87.511	7356.42	3.522	57.909	3.608	57.991	0	51.396	8.053	13.027	13.317	8.367	90	643765	7550	11476016	23	XY_12	Transient	cell_6.txt	KFra1	XY_12Transient23	Transient23	XY_12-Transient-cell_6.txt	XY_12Transient	132	1500	NA	6885.07	NA	7517.6	1.08753	1.07168	0.066379	23	0.013841
549	24	90.372	7381.49	3.644	58.146	3.706	58.252	0	51.633	8.29	13.027	13.35	8.619	90	667077	7544	11891584	24	XY_12	Transient	cell_6.txt	KFra1	XY_12Transient24	Transient24	XY_12-Transient-cell_6.txt	XY_12Transient	138	1500	NA	6885.07	NA	7517.6	1.09219	1.0763	0.0662973	23	0.0138239
550	25	93.233	7147.59	3.765	58.857	3.82	59.007	0	52.343	8.526	13.027	13.379	8.873	90	666388	7361	11879294	25	XY_12	Transient	cell_6.txt	KFra1	XY_12Transient25	Transient25	XY_12-Transient-cell_6.txt	XY_12Transient	144	1500	NA	6885.07	NA	7517.6	1.04875	1.06821	0.069354	23	0.0144613
551	26	93.233	7059.93	3.765	59.567	3.786	59.776	0	53.054	8.526	13.027	13.379	8.873	90	658216	7266	11733610	26	XY_12	Transient	cell_6.txt	KFra1	XY_12Transient26	Transient26	XY_12-Transient-cell_6.txt	XY_12Transient	150	1500	NA	6885.07	NA	7517.6	1.03247	1.06927	0.0718711	23	0.0149862
552	27	93.233	7270.37	3.765	60.514	3.817	60.67	0	54.001	8.526	13.027	13.379	8.873	90	677835	7502	12083350	27	XY_12	Transient	cell_6.txt	KFra1	XY_12Transient27	Transient27	XY_12-Transient-cell_6.txt	XY_12Transient	156	1500	NA	6885.07	NA	7517.6	1.07155	1.07362	0.0742402	23	0.0154801
553	28	93.233	7468.22	3.765	61.936	3.817	61.995	0	55.422	8.526	13.027	13.379	8.873	90	696281	7674	12412178	28	XY_12	Transient	cell_6.txt	KFra1	XY_12Transient28	Transient28	XY_12-Transient-cell_6.txt	XY_12Transient	162	1500	NA	6885.07	NA	7517.6	1.10829	1.07883	0.0770146	23	0.0160587
554	29	93.233	7440.46	3.765	62.883	3.819	62.868	0	56.37	8.526	13.027	13.379	8.873	90	693693	7666	12366051	29	XY_12	Transient	cell_6.txt	KFra1	XY_12Transient29	Transient29	XY_12-Transient-cell_6.txt	XY_12Transient	168	1500	NA	6885.07	NA	7517.6	1.10314	1.08065	0.0797232	23	0.0166234
555	30	93.233	7432.43	3.765	63.357	3.821	63.35	0	56.843	8.526	13.027	13.379	8.873	90	692944	7637	12352701	30	XY_12	Transient	cell_6.txt	KFra1	XY_12Transient30	Transient30	XY_12-Transient-cell_6.txt	XY_12Transient	174	1500	NA	6885.07	NA	7517.6	1.10164	1.07971	0.0787908	23	0.016429
556	31	93.233	7346.27	3.765	63.593	3.822	63.613	0	57.08	8.526	13.027	13.379	8.873	90	684911	7560	12209493	31	XY_12	Transient	cell_6.txt	KFra1	XY_12Transient31	Transient31	XY_12-Transient-cell_6.txt	XY_12Transient	180	1500	NA	6885.07	NA	7517.6	1.08564	1.08231	0.0826063	23	0.0172246
557	32	93.233	7540.54	3.765	64.067	3.811	64.064	0	57.554	8.526	13.027	13.379	8.873	90	703024	7767	12532382	32	XY_12	Transient	cell_6.txt	KFra1	XY_12Transient32	Transient32	XY_12-Transient-cell_6.txt	XY_12Transient	186	1500	NA	6885.07	NA	7517.6	1.12172	1.0855	0.0851486	23	0.0177547
558	33	93.233	7476.14	3.765	64.304	3.821	64.288	0	57.791	8.526	13.027	13.379	8.873	90	697019	7724	12425340	33	XY_12	Transient	cell_6.txt	KFra1	XY_12Transient33	Transient33	XY_12-Transient-cell_6.txt	XY_12Transient	192	1500	NA	6885.07	NA	7517.6	1.10976	1.08436	0.0846511	23	0.017651
559	34	93.233	7549.34	3.765	64.541	3.82	64.543	0	58.028	8.526	13.027	13.379	8.873	90	703844	7804	12547007	34	XY_12	Transient	cell_6.txt	KFra1	XY_12Transient34	Transient34	XY_12-Transient-cell_6.txt	XY_12Transient	198	1500	NA	6885.07	NA	7517.6	1.12335	1.07896	0.0842614	23	0.0175697
560	35	93.233	7504.38	3.765	64.778	3.81	64.796	0	58.264	8.526	13.027	13.379	8.873	90	699653	7724	12472287	35	XY_12	Transient	cell_6.txt	KFra1	XY_12Transient35	Transient35	XY_12-Transient-cell_6.txt	XY_12Transient	204	1500	NA	6885.07	NA	7517.6	1.11501	1.07687	0.0797889	23	0.0166371
561	1	65.801	6251.99	119.06	96.506	119.017	96.457	115.818	86.923	5.447	19.185	15.404	5.439	90.051	411389	6330	7333587	1	XY_2	Sustained	cell_1.txt	KFra1	XY_2Sustained1	Sustained1	XY_2-Sustained-cell_1.txt	XY_2Sustained	0	1500	NA	6171.45	NA	6891.13	1.01724	1.004	0.0287279	22	0.0061248
562	2	73.991	6204.66	118.857	96.507	118.825	96.449	115.345	86.923	5.921	19.185	15.894	5.927	90.053	459092	6265	8183950	2	XY_2	Sustained	cell_1.txt	KFra1	XY_2Sustained2	Sustained2	XY_2-Sustained-cell_1.txt	XY_2Sustained	6	1500	NA	6171.45	NA	6891.13	1.00711	1.00767	0.0168058	22	0.00358301
563	3	90.82	6146.35	118.444	96.519	118.412	96.509	114.397	86.923	6.869	19.185	16.731	6.912	90.149	558214	6200	9950946	3	XY_2	Sustained	cell_1.txt	KFra1	XY_2Sustained3	Sustained3	XY_2-Sustained-cell_1.txt	XY_2Sustained	12	1500	NA	6171.45	NA	6891.13	0.994628	0.996047	0.0199624	22	0.00425599
564	4	103.779	6082.79	118.13	96.519	118.104	96.55	113.687	86.923	7.579	19.185	17.261	7.655	90.122	631264	6158	11253161	4	XY_2	Sustained	cell_1.txt	KFra1	XY_2Sustained4	Sustained4	XY_2-Sustained-cell_1.txt	XY_2Sustained	18	1500	NA	6171.45	NA	6891.13	0.981021	0.992289	0.0262288	22	0.00559199
565	5	103.779	6088.65	118.13	96.519	118.109	96.521	113.687	86.923	7.579	19.185	17.261	7.655	90.122	631873	6207	11264008	5	XY_2	Sustained	cell_1.txt	KFra1	XY_2Sustained5	Sustained5	XY_2-Sustained-cell_1.txt	XY_2Sustained	24	1500	NA	6171.45	NA	6891.13	0.982276	1.00016	0.0247549	22	0.00527776
566	6	108.154	6155.01	118.025	96.523	118.002	96.501	113.45	86.923	7.816	19.185	17.422	7.904	90.168	665691	6259	11866866	6	XY_2	Sustained	cell_1.txt	KFra1	XY_2Sustained6	Sustained6	XY_2-Sustained-cell_1.txt	XY_2Sustained	30	1500	NA	6171.45	NA	6891.13	0.996481	1.01114	0.0347172	22	0.00740172
567	7	108.154	6118.82	118.025	96.997	117.995	96.866	113.45	87.397	7.816	19.185	17.422	7.904	90.168	661776	6251	11797077	7	XY_2	Sustained	cell_1.txt	KFra1	XY_2Sustained7	Sustained7	XY_2-Sustained-cell_1.txt	XY_2Sustained	36	1500	NA	6171.45	NA	6891.13	0.988733	1.00739	0.0551883	22	0.0117662
568	8	108.154	6142.51	118.025	97.471	118.016	97.269	113.45	87.87	7.816	19.185	17.422	7.904	90.168	664339	6259	11842766	8	XY_2	Sustained	cell_1.txt	KFra1	XY_2Sustained8	Sustained8	XY_2-Sustained-cell_1.txt	XY_2Sustained	42	1500	NA	6171.45	NA	6891.13	0.993806	1.01186	0.0593873	22	0.0126614
569	9	112.586	6240.78	117.92	97.707	117.914	97.448	113.213	88.107	8.053	19.185	17.581	8.154	90.157	702624	6362	12525246	9	XY_2	Sustained	cell_1.txt	KFra1	XY_2Sustained9	Sustained9	XY_2-Sustained-cell_1.txt	XY_2Sustained	48	1500	NA	6171.45	NA	6891.13	1.01484	1.01564	0.0534804	22	0.0114021
570	10	126.049	6397.05	117.605	97.711	117.656	97.442	112.502	88.107	8.763	19.185	18.025	8.904	90.178	806342	6524	14374165	10	XY_2	Sustained	cell_1.txt	KFra1	XY_2Sustained10	Sustained10	XY_2-Sustained-cell_1.txt	XY_2Sustained	54	1500	NA	6171.45	NA	6891.13	1.04829	1.0245	0.0786847	22	0.0167756
571	11	144.224	6421	117.179	97.709	117.151	97.507	111.555	88.107	9.711	19.185	18.534	9.908	90.138	926064	6593	16508386	11	XY_2	Sustained	cell_1.txt	KFra1	XY_2Sustained11	Sustained11	XY_2-Sustained-cell_1.txt	XY_2Sustained	60	1500	NA	6171.45	NA	6891.13	1.05342	1.02521	0.0830987	22	0.0177167
572	12	162.4	6432.05	116.742	97.945	116.661	97.753	110.608	88.344	10.658	19.185	18.942	10.916	90.11	1.04456e+06	6596	18620780	12	XY_2	Sustained	cell_1.txt	KFra1	XY_2Sustained12	Sustained12	XY_2-Sustained-cell_1.txt	XY_2Sustained	66	1500	NA	6171.45	NA	6891.13	1.05579	1.00956	0.0691331	22	0.0147392
573	13	197.516	6469.25	115.818	98.407	115.792	98.224	108.713	88.818	12.553	19.185	19.436	12.939	89.881	1.27778e+06	6643	22778244	13	XY_2	Sustained	cell_1.txt	KFra1	XY_2Sustained13	Sustained13	XY_2-Sustained-cell_1.txt	XY_2Sustained	72	1500	NA	6171.45	NA	6891.13	1.06375	1.02381	0.0765827	22	0.0163275
574	14	222.479	6553.63	115.087	98.405	115.102	98.288	107.292	88.818	13.974	19.185	19.588	14.461	89.819	1.45805e+06	6736	25991691	14	XY_2	Sustained	cell_1.txt	KFra1	XY_2Sustained14	Sustained14	XY_2-Sustained-cell_1.txt	XY_2Sustained	78	1500	NA	6171.45	NA	6891.13	1.08181	1.02366	0.0781673	22	0.0166653
575	15	238.018	6672.89	114.574	98.644	114.579	98.551	106.344	89.055	14.921	19.185	19.597	15.464	89.882	1.58827e+06	6845	28313054	15	XY_2	Sustained	cell_1.txt	KFra1	XY_2Sustained15	Sustained15	XY_2-Sustained-cell_1.txt	XY_2Sustained	84	1500	NA	6171.45	NA	6891.13	1.10734	1.03804	0.0754032	22	0.016076
576	16	259.11	6731.66	113.754	99.832	113.762	99.616	104.923	90.239	16.342	19.185	19.49	16.927	90.055	1.74424e+06	6910	31093540	16	XY_2	Sustained	cell_1.txt	KFra1	XY_2Sustained16	Sustained16	XY_2-Sustained-cell_1.txt	XY_2Sustained	90	1500	NA	6171.45	NA	6891.13	1.11992	1.05997	0.0902063	22	0.019232
577	17	273.639	6743.24	112.999	99.829	112.994	99.621	103.739	90.239	17.527	19.185	19.312	18.041	89.737	1.84521e+06	6912	32893527	17	XY_2	Sustained	cell_1.txt	KFra1	XY_2Sustained17	Sustained17	XY_2-Sustained-cell_1.txt	XY_2Sustained	96	1500	NA	6171.45	NA	6891.13	1.1224	1.0721	0.0953626	22	0.0203314
578	18	280.371	6696.16	112.495	99.828	112.5	99.615	103.029	90.239	18.237	19.185	19.182	18.61	89.11	1.87741e+06	6898	33467426	18	XY_2	Sustained	cell_1.txt	KFra1	XY_2Sustained18	Sustained18	XY_2-Sustained-cell_1.txt	XY_2Sustained	102	1500	NA	6171.45	NA	6891.13	1.11232	1.08555	0.102258	22	0.0218015
579	19	284.522	6653.17	111.917	99.593	111.886	99.365	102.318	90.002	18.948	19.185	19.074	18.993	88.561	1.89297e+06	6827	33744881	19	XY_2	Sustained	cell_1.txt	KFra1	XY_2Sustained19	Sustained19	XY_2-Sustained-cell_1.txt	XY_2Sustained	108	1500	NA	6171.45	NA	6891.13	1.10312	1.09238	0.119699	22	0.02552
580	20	285.139	6517.3	111.464	99.357	111.413	99.092	101.844	89.765	19.185	19.185	19.054	19.054	90.881	1.85834e+06	6698	33127449	20	XY_2	Sustained	cell_1.txt	KFra1	XY_2Sustained20	Sustained20	XY_2-Sustained-cell_1.txt	XY_2Sustained	114	1500	NA	6171.45	NA	6891.13	1.07404	1.10988	0.136524	22	0.029107
581	21	265.393	6499.79	113.464	100.305	113.357	100.047	104.45	90.712	16.816	19.185	19.428	17.393	90.066	1.725e+06	6674	30750488	21	XY_2	Sustained	cell_1.txt	KFra1	XY_2Sustained21	Sustained21	XY_2-Sustained-cell_1.txt	XY_2Sustained	120	1500	NA	6171.45	NA	6891.13	1.07029	1.1178	0.143158	22	0.0305213
582	22	259.11	6511.2	113.754	100.305	113.721	99.973	104.923	90.712	16.342	19.185	19.49	16.927	90.055	1.68712e+06	6673	30075221	22	XY_2	Sustained	cell_1.txt	KFra1	XY_2Sustained22	Sustained22	XY_2-Sustained-cell_1.txt	XY_2Sustained	126	1500	NA	6171.45	NA	6891.13	1.07273	1.12043	0.14363	22	0.030622
583	23	252.379	6588.48	114.034	99.832	114.046	99.542	105.397	90.239	15.869	19.185	19.54	16.446	90.048	1.66279e+06	6743	29641554	23	XY_2	Sustained	cell_1.txt	KFra1	XY_2Sustained23	Sustained23	XY_2-Sustained-cell_1.txt	XY_2Sustained	132	1500	NA	6171.45	NA	6891.13	1.08927	1.12327	0.148188	22	0.0315939
584	24	222.479	6748.14	115.087	99.352	115.086	99.152	107.292	89.765	13.974	19.185	19.588	14.461	89.819	1.50132e+06	6925	26763130	24	XY_2	Sustained	cell_1.txt	KFra1	XY_2Sustained24	Sustained24	XY_2-Sustained-cell_1.txt	XY_2Sustained	138	1500	NA	6171.45	NA	6891.13	1.12345	1.12913	0.14539	22	0.0309973
585	25	218.384	6789.16	115.211	99.115	115.226	98.996	107.529	89.528	13.737	19.185	19.572	14.207	89.82	1.48264e+06	6986	26430201	25	XY_2	Sustained	cell_1.txt	KFra1	XY_2Sustained25	Sustained25	XY_2-Sustained-cell_1.txt	XY_2Sustained	144	1500	NA	6171.45	NA	6891.13	1.13223	1.14135	0.153745	22	0.0327786
586	26	197.516	6756.13	115.818	99.117	115.792	99.054	108.713	89.528	12.553	19.185	19.436	12.939	89.881	1.33444e+06	6972	23788324	26	XY_2	Sustained	cell_1.txt	KFra1	XY_2Sustained26	Sustained26	XY_2-Sustained-cell_1.txt	XY_2Sustained	150	1500	NA	6171.45	NA	6891.13	1.12516	1.14094	0.157961	22	0.0336773
587	27	193.253	6781.62	115.937	99.12	115.917	99.045	108.95	89.528	12.316	19.185	19.396	12.686	89.938	1.31057e+06	6998	23362696	27	XY_2	Sustained	cell_1.txt	KFra1	XY_2Sustained27	Sustained27	XY_2-Sustained-cell_1.txt	XY_2Sustained	156	1500	NA	6171.45	NA	6891.13	1.13062	1.1512	0.150249	22	0.0320332
588	28	205.931	6863.9	115.577	99.117	115.537	99.035	108.239	89.528	13.027	19.185	19.501	13.445	89.883	1.41349e+06	7068	25197377	28	XY_2	Sustained	cell_1.txt	KFra1	XY_2Sustained28	Sustained28	XY_2-Sustained-cell_1.txt	XY_2Sustained	162	1500	NA	6171.45	NA	6891.13	1.14823	1.16067	0.156156	22	0.0332925
589	29	234.259	6871.84	114.705	99.828	114.733	99.762	106.581	90.239	14.685	19.185	19.603	15.216	89.885	1.60979e+06	7051	28696820	29	XY_2	Sustained	cell_1.txt	KFra1	XY_2Sustained29	Sustained29	XY_2-Sustained-cell_1.txt	XY_2Sustained	168	1500	NA	6171.45	NA	6891.13	1.14993	1.17078	0.157516	22	0.0335826
590	30	252.379	6889.03	114.034	99.832	114.053	99.769	105.397	90.239	15.869	19.185	19.54	16.446	90.048	1.73864e+06	7083	30993764	30	XY_2	Sustained	cell_1.txt	KFra1	XY_2Sustained30	Sustained30	XY_2-Sustained-cell_1.txt	XY_2Sustained	174	1500	NA	6171.45	NA	6891.13	1.15361	1.18288	0.15252	22	0.0325173
591	31	262.308	6865.06	113.61	100.069	113.583	100.006	104.686	90.476	16.579	19.185	19.46	17.162	90.059	1.80076e+06	7049	32101039	31	XY_2	Sustained	cell_1.txt	KFra1	XY_2Sustained31	Sustained31	XY_2-Sustained-cell_1.txt	XY_2Sustained	180	1500	NA	6171.45	NA	6891.13	1.14848	1.17684	0.149544	22	0.031883
592	32	271.059	6882.04	113.158	100.067	113.122	99.988	103.976	90.476	17.29	19.185	19.353	17.833	89.924	1.86544e+06	7074	33254022	32	XY_2	Sustained	cell_1.txt	KFra1	XY_2Sustained32	Sustained32	XY_2-Sustained-cell_1.txt	XY_2Sustained	186	1500	NA	6171.45	NA	6891.13	1.15211	1.18066	0.150508	22	0.0320885
593	33	282.166	6903.25	112.315	100.066	112.249	99.973	102.792	90.476	18.474	19.185	19.139	18.771	89.079	1.94786e+06	7073	34723357	33	XY_2	Sustained	cell_1.txt	KFra1	XY_2Sustained33	Sustained33	XY_2-Sustained-cell_1.txt	XY_2Sustained	192	1500	NA	6171.45	NA	6891.13	1.15665	1.18001	0.144637	22	0.0308366
594	34	283.512	6909.86	112.121	100.067	112.051	99.968	102.555	90.476	18.711	19.185	19.104	18.896	88.976	1.95903e+06	7098	34922412	34	XY_2	Sustained	cell_1.txt	KFra1	XY_2Sustained34	Sustained34	XY_2-Sustained-cell_1.txt	XY_2Sustained	198	1500	NA	6171.45	NA	6891.13	1.15807	1.18695	0.144257	22	0.0307557
595	35	285.139	6869.38	111.701	100.068	111.591	99.945	102.081	90.476	19.185	19.185	19.054	19.054	90.881	1.95873e+06	7050	34917046	35	XY_2	Sustained	cell_1.txt	KFra1	XY_2Sustained35	Sustained35	XY_2-Sustained-cell_1.txt	XY_2Sustained	204	1500	NA	6171.45	NA	6891.13	1.1494	1.18874	0.142515	22	0.0303843
596	1	198.582	4368.22	40.301	73.068	40.278	73.027	32.211	64.896	16.106	16.106	15.941	15.861	168.923	867450	4412	15463500	1	XY_2	Sustained	cell_2.txt	KFra1	XY_2Sustained1	Sustained1	XY_2-Sustained-cell_2.txt	XY_2Sustained	0	1500	NA	4309.25	NA	4448.93	1.02099	1.004	0.0287279	22	0.0061248
597	2	198.582	4323.99	38.643	73.068	38.619	73.023	30.553	64.896	16.106	16.106	15.941	15.861	168.923	858666	4359	15306917	2	XY_2	Sustained	cell_2.txt	KFra1	XY_2Sustained2	Sustained2	XY_2-Sustained-cell_2.txt	XY_2Sustained	6	1500	NA	4309.25	NA	4448.93	1.00525	1.00767	0.0168058	22	0.00358301
598	3	198.582	4300.08	38.643	73.068	38.599	73.069	30.553	64.896	16.106	16.106	15.941	15.861	168.923	853917	4340	15222269	3	XY_2	Sustained	cell_2.txt	KFra1	XY_2Sustained3	Sustained3	XY_2-Sustained-cell_2.txt	XY_2Sustained	12	1500	NA	4309.25	NA	4448.93	0.996733	0.996047	0.0199624	22	0.00425599
599	4	198.582	4244.73	38.643	73.068	38.567	73.041	30.553	64.896	16.106	16.106	15.941	15.861	168.923	842926	4269	15026334	4	XY_2	Sustained	cell_2.txt	KFra1	XY_2Sustained4	Sustained4	XY_2-Sustained-cell_2.txt	XY_2Sustained	18	1500	NA	4309.25	NA	4448.93	0.977031	0.992289	0.0262288	22	0.00559199
600	5	198.582	4253.23	37.933	73.068	37.852	73.052	29.843	64.896	16.106	16.106	15.941	15.861	168.923	844614	4285	15056421	5	XY_2	Sustained	cell_2.txt	KFra1	XY_2Sustained5	Sustained5	XY_2-Sustained-cell_2.txt	XY_2Sustained	24	1500	NA	4309.25	NA	4448.93	0.980056	1.00016	0.0247549	22	0.00527776
601	6	198.582	4271.05	36.511	73.305	36.431	73.298	28.422	65.133	16.106	16.106	15.941	15.861	168.923	848153	4296	15119518	6	XY_2	Sustained	cell_2.txt	KFra1	XY_2Sustained6	Sustained6	XY_2-Sustained-cell_2.txt	XY_2Sustained	30	1500	NA	4309.25	NA	4448.93	0.986401	1.01114	0.0347172	22	0.00740172
602	7	198.582	4237.81	36.038	73.542	35.965	73.547	27.948	65.37	16.106	16.106	15.941	15.861	168.923	841553	4268	15001851	7	XY_2	Sustained	cell_2.txt	KFra1	XY_2Sustained7	Sustained7	XY_2-Sustained-cell_2.txt	XY_2Sustained	36	1500	NA	4309.25	NA	4448.93	0.974569	1.00739	0.0551883	22	0.0117662
603	8	198.582	4304.95	35.327	73.542	35.32	73.517	27.237	65.37	16.106	16.106	15.941	15.861	168.923	854886	4334	15239526	8	XY_2	Sustained	cell_2.txt	KFra1	XY_2Sustained8	Sustained8	XY_2-Sustained-cell_2.txt	XY_2Sustained	42	1500	NA	4309.25	NA	4448.93	0.998469	1.01186	0.0593873	22	0.0126614
604	9	198.582	4279.07	34.617	73.779	34.673	73.715	26.527	65.607	16.106	16.106	15.941	15.861	168.923	849747	4294	15147923	9	XY_2	Sustained	cell_2.txt	KFra1	XY_2Sustained9	Sustained9	XY_2-Sustained-cell_2.txt	XY_2Sustained	48	1500	NA	4309.25	NA	4448.93	0.989257	1.01564	0.0534804	22	0.0114021
605	10	198.582	4254.68	34.38	73.779	34.411	73.724	26.29	65.607	16.106	16.106	15.941	15.861	168.923	844902	4277	15061548	10	XY_2	Sustained	cell_2.txt	KFra1	XY_2Sustained10	Sustained10	XY_2-Sustained-cell_2.txt	XY_2Sustained	54	1500	NA	4309.25	NA	4448.93	0.980572	1.0245	0.0786847	22	0.0167756
606	11	198.582	4246.2	34.38	74.016	34.435	73.969	26.29	65.844	16.106	16.106	15.941	15.861	168.923	843218	4279	15031540	11	XY_2	Sustained	cell_2.txt	KFra1	XY_2Sustained11	Sustained11	XY_2-Sustained-cell_2.txt	XY_2Sustained	60	1500	NA	4309.25	NA	4448.93	0.977555	1.02521	0.0830987	22	0.0177167
607	12	198.582	4261.79	34.617	74.016	34.637	73.998	26.527	65.844	16.106	16.106	15.941	15.861	168.923	846315	4298	15086752	12	XY_2	Sustained	cell_2.txt	KFra1	XY_2Sustained12	Sustained12	XY_2-Sustained-cell_2.txt	XY_2Sustained	66	1500	NA	4309.25	NA	4448.93	0.983106	1.00956	0.0691331	22	0.0147392
608	13	198.582	4272.22	35.564	74.49	35.595	74.459	27.474	66.317	16.106	16.106	15.941	15.861	168.923	848386	4301	15123667	13	XY_2	Sustained	cell_2.txt	KFra1	XY_2Sustained13	Sustained13	XY_2-Sustained-cell_2.txt	XY_2Sustained	72	1500	NA	4309.25	NA	4448.93	0.986818	1.02381	0.0765827	22	0.0163275
609	14	198.582	4327.68	35.801	74.726	35.818	74.705	27.711	66.554	16.106	16.106	15.941	15.861	168.923	859400	4358	15320002	14	XY_2	Sustained	cell_2.txt	KFra1	XY_2Sustained14	Sustained14	XY_2-Sustained-cell_2.txt	XY_2Sustained	78	1500	NA	4309.25	NA	4448.93	1.00656	1.02366	0.0781673	22	0.0166653
610	15	198.582	4341.28	35.801	74.963	35.786	74.924	27.711	66.791	16.106	16.106	15.941	15.861	168.923	862100	4370	15368138	15	XY_2	Sustained	cell_2.txt	KFra1	XY_2Sustained15	Sustained15	XY_2-Sustained-cell_2.txt	XY_2Sustained	84	1500	NA	4309.25	NA	4448.93	1.0114	1.03804	0.0754032	22	0.016076
611	16	198.582	4353.53	35.801	75.2	35.814	75.165	27.711	67.028	16.106	16.106	15.941	15.861	168.923	864532	4376	15411491	16	XY_2	Sustained	cell_2.txt	KFra1	XY_2Sustained16	Sustained16	XY_2-Sustained-cell_2.txt	XY_2Sustained	90	1500	NA	4309.25	NA	4448.93	1.01576	1.05997	0.0902063	22	0.019232
612	17	198.582	4356.65	36.275	75.437	36.28	75.417	28.185	67.265	16.106	16.106	15.941	15.861	168.923	865151	4398	15422531	17	XY_2	Sustained	cell_2.txt	KFra1	XY_2Sustained17	Sustained17	XY_2-Sustained-cell_2.txt	XY_2Sustained	96	1500	NA	4309.25	NA	4448.93	1.01687	1.0721	0.0953626	22	0.0203314
613	18	198.582	4363.65	36.511	75.911	36.542	75.85	28.422	67.738	16.106	16.106	15.941	15.861	168.923	866542	4388	15447321	18	XY_2	Sustained	cell_2.txt	KFra1	XY_2Sustained18	Sustained18	XY_2-Sustained-cell_2.txt	XY_2Sustained	102	1500	NA	4309.25	NA	4448.93	1.01936	1.08555	0.102258	22	0.0218015
614	19	198.582	4424.35	36.985	75.911	36.99	75.871	28.895	67.738	16.106	16.106	15.941	15.861	168.923	878596	4444	15662197	19	XY_2	Sustained	cell_2.txt	KFra1	XY_2Sustained19	Sustained19	XY_2-Sustained-cell_2.txt	XY_2Sustained	108	1500	NA	4309.25	NA	4448.93	1.04097	1.09238	0.119699	22	0.02552
615	20	198.582	4461.29	36.985	75.911	36.996	75.835	28.895	67.738	16.106	16.106	15.941	15.861	168.923	885933	4492	15792982	20	XY_2	Sustained	cell_2.txt	KFra1	XY_2Sustained20	Sustained20	XY_2-Sustained-cell_2.txt	XY_2Sustained	114	1500	NA	4309.25	NA	4448.93	1.05412	1.10988	0.136524	22	0.029107
616	21	198.582	4450.92	37.222	76.147	37.224	76.099	29.132	67.975	16.106	16.106	15.941	15.861	168.923	883873	4467	15756261	21	XY_2	Sustained	cell_2.txt	KFra1	XY_2Sustained21	Sustained21	XY_2-Sustained-cell_2.txt	XY_2Sustained	120	1500	NA	4309.25	NA	4448.93	1.05043	1.1178	0.143158	22	0.0305213
617	22	198.582	4442.25	37.459	76.621	37.487	76.52	29.369	68.449	16.106	16.106	15.941	15.861	168.923	882151	4474	15725579	22	XY_2	Sustained	cell_2.txt	KFra1	XY_2Sustained22	Sustained22	XY_2-Sustained-cell_2.txt	XY_2Sustained	126	1500	NA	4309.25	NA	4448.93	1.04734	1.12043	0.14363	22	0.030622
618	23	198.582	4427.81	37.696	76.858	37.705	76.738	29.606	68.686	16.106	16.106	15.941	15.861	168.923	879283	4468	15674443	23	XY_2	Sustained	cell_2.txt	KFra1	XY_2Sustained23	Sustained23	XY_2-Sustained-cell_2.txt	XY_2Sustained	132	1500	NA	4309.25	NA	4448.93	1.0422	1.12327	0.148188	22	0.0315939
619	24	198.582	4469.54	37.696	76.858	37.695	76.722	29.606	68.686	16.106	16.106	15.941	15.861	168.923	887569	4509	15822156	24	XY_2	Sustained	cell_2.txt	KFra1	XY_2Sustained24	Sustained24	XY_2-Sustained-cell_2.txt	XY_2Sustained	138	1500	NA	4309.25	NA	4448.93	1.05706	1.12913	0.14539	22	0.0309973
620	25	198.582	4464.4	37.696	76.858	37.679	76.756	29.606	68.686	16.106	16.106	15.941	15.861	168.923	886549	4490	15803963	25	XY_2	Sustained	cell_2.txt	KFra1	XY_2Sustained25	Sustained25	XY_2-Sustained-cell_2.txt	XY_2Sustained	144	1500	NA	4309.25	NA	4448.93	1.05523	1.14135	0.153745	22	0.0327786
621	26	198.582	4451.77	37.696	76.858	37.679	76.752	29.606	68.686	16.106	16.106	15.941	15.861	168.923	884041	4470	15759256	26	XY_2	Sustained	cell_2.txt	KFra1	XY_2Sustained26	Sustained26	XY_2-Sustained-cell_2.txt	XY_2Sustained	150	1500	NA	4309.25	NA	4448.93	1.05073	1.14094	0.157961	22	0.0336773
622	27	198.582	4440.75	37.696	76.858	37.657	76.743	29.606	68.686	16.106	16.106	15.941	15.861	168.923	881853	4479	15720255	27	XY_2	Sustained	cell_2.txt	KFra1	XY_2Sustained27	Sustained27	XY_2-Sustained-cell_2.txt	XY_2Sustained	156	1500	NA	4309.25	NA	4448.93	1.04681	1.1512	0.150249	22	0.0320332
623	28	198.582	4449.57	37.696	76.858	37.669	76.751	29.606	68.686	16.106	16.106	15.941	15.861	168.923	883604	4473	15751480	28	XY_2	Sustained	cell_2.txt	KFra1	XY_2Sustained28	Sustained28	XY_2-Sustained-cell_2.txt	XY_2Sustained	162	1500	NA	4309.25	NA	4448.93	1.04995	1.16067	0.156156	22	0.0332925
624	29	198.582	4455.55	38.169	76.147	38.121	76.082	30.08	67.975	16.106	16.106	15.941	15.861	168.923	884791	4481	15772629	29	XY_2	Sustained	cell_2.txt	KFra1	XY_2Sustained29	Sustained29	XY_2-Sustained-cell_2.txt	XY_2Sustained	168	1500	NA	4309.25	NA	4448.93	1.05208	1.17078	0.157516	22	0.0335826
625	30	198.582	4510.33	38.169	75.437	38.106	75.403	30.08	67.265	16.106	16.106	15.941	15.861	168.923	895671	4538	15966580	30	XY_2	Sustained	cell_2.txt	KFra1	XY_2Sustained30	Sustained30	XY_2-Sustained-cell_2.txt	XY_2Sustained	174	1500	NA	4309.25	NA	4448.93	1.07158	1.18288	0.15252	22	0.0325173
626	31	198.582	4475.42	37.933	75.437	37.884	75.414	29.843	67.265	16.106	16.106	15.941	15.861	168.923	888738	4518	15842997	31	XY_2	Sustained	cell_2.txt	KFra1	XY_2Sustained31	Sustained31	XY_2-Sustained-cell_2.txt	XY_2Sustained	180	1500	NA	4309.25	NA	4448.93	1.05915	1.17684	0.149544	22	0.031883
627	32	198.582	4508.79	37.933	75.437	37.881	75.414	29.843	67.265	16.106	16.106	15.941	15.861	168.923	895364	4538	15961105	32	XY_2	Sustained	cell_2.txt	KFra1	XY_2Sustained32	Sustained32	XY_2-Sustained-cell_2.txt	XY_2Sustained	186	1500	NA	4309.25	NA	4448.93	1.07103	1.18066	0.150508	22	0.0320885
628	33	198.582	4475.87	37.696	75.437	37.661	75.375	29.606	67.265	16.106	16.106	15.941	15.861	168.923	888827	4496	15844579	33	XY_2	Sustained	cell_2.txt	KFra1	XY_2Sustained33	Sustained33	XY_2-Sustained-cell_2.txt	XY_2Sustained	192	1500	NA	4309.25	NA	4448.93	1.05931	1.18001	0.144637	22	0.0308366
629	34	198.582	4419.42	37.696	75.437	37.634	75.341	29.606	67.265	16.106	16.106	15.941	15.861	168.923	877617	4440	15644741	34	XY_2	Sustained	cell_2.txt	KFra1	XY_2Sustained34	Sustained34	XY_2-Sustained-cell_2.txt	XY_2Sustained	198	1500	NA	4309.25	NA	4448.93	1.03922	1.18695	0.144257	22	0.0307557
630	35	198.582	4391.65	37.696	75.437	37.672	75.295	29.606	67.265	16.106	16.106	15.941	15.861	168.923	872102	4410	15546437	35	XY_2	Sustained	cell_2.txt	KFra1	XY_2Sustained35	Sustained35	XY_2-Sustained-cell_2.txt	XY_2Sustained	204	1500	NA	4309.25	NA	4448.93	1.02933	1.18874	0.142515	22	0.0303843
631	1	140.69	6841.99	91.897	18.356	91.759	18.355	85.265	11.606	13.263	13.5	13.491	13.278	90	962601	7016	17159712	1	XY_3	Sustained	cell_1.txt	KFra1	XY_3Sustained1	Sustained1	XY_3-Sustained-cell_1.txt	XY_3Sustained	0	1500	NA	6575.71	NA	7289.58	1.05246	1.004	0.0287279	22	0.0061248
632	2	140.69	6764.17	91.897	18.356	91.774	18.42	85.265	11.606	13.263	13.5	13.491	13.278	90	951652	6866	16964530	2	XY_3	Sustained	cell_1.txt	KFra1	XY_3Sustained2	Sustained2	XY_3-Sustained-cell_1.txt	XY_3Sustained	6	1500	NA	6575.71	NA	7289.58	1.03713	1.00767	0.0168058	22	0.00358301
633	3	140.69	6401.36	91.897	18.356	91.737	18.464	85.265	11.606	13.263	13.5	13.491	13.278	90	900609	6414	16054608	3	XY_3	Sustained	cell_1.txt	KFra1	XY_3Sustained3	Sustained3	XY_3-Sustained-cell_1.txt	XY_3Sustained	12	1500	NA	6575.71	NA	7289.58	0.96565	0.996047	0.0199624	22	0.00425599
634	4	140.69	6295.31	91.423	19.303	91.243	19.418	84.791	12.553	13.263	13.5	13.491	13.278	90	885689	6317	15788642	4	XY_3	Sustained	cell_1.txt	KFra1	XY_3Sustained4	Sustained4	XY_3-Sustained-cell_1.txt	XY_3Sustained	18	1500	NA	6575.71	NA	7289.58	0.944757	0.992289	0.0262288	22	0.00559199
635	5	140.69	6434	90.476	20.724	90.288	20.83	83.844	13.974	13.263	13.5	13.491	13.278	90	905201	6463	16136461	5	XY_3	Sustained	cell_1.txt	KFra1	XY_3Sustained5	Sustained5	XY_3-Sustained-cell_1.txt	XY_3Sustained	24	1500	NA	6575.71	NA	7289.58	0.972081	1.00016	0.0247549	22	0.00527776
636	6	140.69	6403.83	90.002	21.672	89.795	21.81	83.37	14.921	13.263	13.5	13.491	13.278	90	900956	6444	16060797	6	XY_3	Sustained	cell_1.txt	KFra1	XY_3Sustained6	Sustained6	XY_3-Sustained-cell_1.txt	XY_3Sustained	30	1500	NA	6575.71	NA	7289.58	0.966137	1.01114	0.0347172	22	0.00740172
637	7	140.69	6619.33	89.291	23.093	89.107	23.182	82.66	16.342	13.263	13.5	13.491	13.278	90	931276	6769	16601284	7	XY_3	Sustained	cell_1.txt	KFra1	XY_3Sustained7	Sustained7	XY_3-Sustained-cell_1.txt	XY_3Sustained	36	1500	NA	6575.71	NA	7289.58	1.00859	1.00739	0.0551883	22	0.0117662
638	8	140.69	6726.9	88.818	24.277	88.622	24.265	82.186	17.527	13.263	13.5	13.491	13.278	90	946409	6917	16871053	8	XY_3	Sustained	cell_1.txt	KFra1	XY_3Sustained8	Sustained8	XY_3-Sustained-cell_1.txt	XY_3Sustained	42	1500	NA	6575.71	NA	7289.58	1.02979	1.01186	0.0593873	22	0.0126614
639	9	140.69	6693.35	88.581	25.224	88.381	25.168	81.949	18.474	13.263	13.5	13.491	13.278	90	941690	6874	16786934	9	XY_3	Sustained	cell_1.txt	KFra1	XY_3Sustained9	Sustained9	XY_3-Sustained-cell_1.txt	XY_3Sustained	48	1500	NA	6575.71	NA	7289.58	1.02318	1.01564	0.0534804	22	0.0114021
640	10	140.69	6689.4	88.344	25.461	88.129	25.479	81.712	18.711	13.263	13.5	13.491	13.278	90	941134	6851	16777022	10	XY_3	Sustained	cell_1.txt	KFra1	XY_3Sustained10	Sustained10	XY_3-Sustained-cell_1.txt	XY_3Sustained	54	1500	NA	6575.71	NA	7289.58	1.0224	1.0245	0.0786847	22	0.0167756
641	11	140.69	6709.03	88.344	25.935	88.119	25.968	81.712	19.185	13.263	13.5	13.491	13.278	90	943896	6889	16826254	11	XY_3	Sustained	cell_1.txt	KFra1	XY_3Sustained11	Sustained11	XY_3-Sustained-cell_1.txt	XY_3Sustained	60	1500	NA	6575.71	NA	7289.58	1.02627	1.02521	0.0830987	22	0.0177167
642	12	140.69	6677.64	88.818	26.408	88.561	26.429	82.186	19.658	13.263	13.5	13.491	13.278	90	939479	6838	16747520	12	XY_3	Sustained	cell_1.txt	KFra1	XY_3Sustained12	Sustained12	XY_3-Sustained-cell_1.txt	XY_3Sustained	66	1500	NA	6575.71	NA	7289.58	1.02008	1.00956	0.0691331	22	0.0147392
643	13	140.69	6665.99	89.765	26.882	89.605	26.903	83.133	20.132	13.263	13.5	13.491	13.278	90	937839	6817	16718295	13	XY_3	Sustained	cell_1.txt	KFra1	XY_3Sustained13	Sustained13	XY_3-Sustained-cell_1.txt	XY_3Sustained	72	1500	NA	6575.71	NA	7289.58	1.01779	1.02381	0.0765827	22	0.0163275
644	14	140.69	6625.08	89.765	27.119	89.554	27.173	83.133	20.369	13.263	13.5	13.491	13.278	90	932085	6745	16615707	14	XY_3	Sustained	cell_1.txt	KFra1	XY_3Sustained14	Sustained14	XY_3-Sustained-cell_1.txt	XY_3Sustained	78	1500	NA	6575.71	NA	7289.58	1.00973	1.02366	0.0781673	22	0.0166653
645	15	140.69	6730.42	89.528	27.119	89.441	27.208	82.897	20.369	13.263	13.5	13.491	13.278	90	946905	6906	16879901	15	XY_3	Sustained	cell_1.txt	KFra1	XY_3Sustained15	Sustained15	XY_3-Sustained-cell_1.txt	XY_3Sustained	84	1500	NA	6575.71	NA	7289.58	1.03048	1.03804	0.0754032	22	0.016076
646	16	140.69	6674.3	90.949	27.119	90.793	27.249	84.318	20.369	13.263	13.5	13.491	13.278	90	939009	6862	16739146	16	XY_3	Sustained	cell_1.txt	KFra1	XY_3Sustained16	Sustained16	XY_3-Sustained-cell_1.txt	XY_3Sustained	90	1500	NA	6575.71	NA	7289.58	1.01942	1.05997	0.0902063	22	0.019232
647	17	140.69	6496.14	94.028	28.066	93.909	28.106	87.397	21.316	13.263	13.5	13.491	13.278	90	913944	6640	16292324	17	XY_3	Sustained	cell_1.txt	KFra1	XY_3Sustained17	Sustained17	XY_3-Sustained-cell_1.txt	XY_3Sustained	96	1500	NA	6575.71	NA	7289.58	0.984324	1.0721	0.0953626	22	0.0203314
648	18	140.69	6515.53	94.265	28.777	94.187	28.794	87.633	22.027	13.263	13.5	13.491	13.278	90	916672	6626	16340951	18	XY_3	Sustained	cell_1.txt	KFra1	XY_3Sustained18	Sustained18	XY_3-Sustained-cell_1.txt	XY_3Sustained	102	1500	NA	6575.71	NA	7289.58	0.988144	1.08555	0.102258	22	0.0218015
649	19	140.69	6666.48	93.318	29.251	93.202	29.234	86.686	22.5	13.263	13.5	13.491	13.278	90	937909	6799	16719538	19	XY_3	Sustained	cell_1.txt	KFra1	XY_3Sustained19	Sustained19	XY_3-Sustained-cell_1.txt	XY_3Sustained	108	1500	NA	6575.71	NA	7289.58	1.01788	1.09238	0.119699	22	0.02552
650	20	140.69	6798.25	92.844	29.724	92.718	29.691	86.212	22.974	13.263	13.5	13.491	13.278	90	956447	6994	17050006	20	XY_3	Sustained	cell_1.txt	KFra1	XY_3Sustained20	Sustained20	XY_3-Sustained-cell_1.txt	XY_3Sustained	114	1500	NA	6575.71	NA	7289.58	1.04384	1.10988	0.136524	22	0.029107
651	21	140.69	6876.95	92.844	29.961	92.752	29.895	86.212	23.211	13.263	13.5	13.491	13.278	90	967520	7035	17247386	21	XY_3	Sustained	cell_1.txt	KFra1	XY_3Sustained21	Sustained21	XY_3-Sustained-cell_1.txt	XY_3Sustained	120	1500	NA	6575.71	NA	7289.58	1.05935	1.1178	0.143158	22	0.0305213
652	22	140.69	6915.88	92.844	30.435	92.781	30.386	86.212	23.685	13.263	13.5	13.491	13.278	90	972997	7074	17345034	22	XY_3	Sustained	cell_1.txt	KFra1	XY_3Sustained22	Sustained22	XY_3-Sustained-cell_1.txt	XY_3Sustained	126	1500	NA	6575.71	NA	7289.58	1.06702	1.12043	0.14363	22	0.030622
653	23	140.69	6891.87	92.607	30.435	92.588	30.399	85.976	23.685	13.263	13.5	13.491	13.278	90	969619	6985	17284815	23	XY_3	Sustained	cell_1.txt	KFra1	XY_3Sustained23	Sustained23	XY_3-Sustained-cell_1.txt	XY_3Sustained	132	1500	NA	6575.71	NA	7289.58	1.06229	1.12327	0.148188	22	0.0315939
654	24	140.69	6863.8	92.37	31.145	92.321	31.139	85.739	24.395	13.263	13.5	13.491	13.278	90	965669	6943	17214402	24	XY_3	Sustained	cell_1.txt	KFra1	XY_3Sustained24	Sustained24	XY_3-Sustained-cell_1.txt	XY_3Sustained	138	1500	NA	6575.71	NA	7289.58	1.05676	1.12913	0.14539	22	0.0309973
655	25	140.69	6766.3	92.37	31.856	92.334	31.784	85.739	25.106	13.263	13.5	13.491	13.278	90	951952	6847	16969874	25	XY_3	Sustained	cell_1.txt	KFra1	XY_3Sustained25	Sustained25	XY_3-Sustained-cell_1.txt	XY_3Sustained	144	1500	NA	6575.71	NA	7289.58	1.03755	1.14135	0.153745	22	0.0327786
656	26	140.69	6749.27	91.423	32.093	91.39	31.935	84.791	25.343	13.263	13.5	13.491	13.278	90	949557	6849	16927168	26	XY_3	Sustained	cell_1.txt	KFra1	XY_3Sustained26	Sustained26	XY_3-Sustained-cell_1.txt	XY_3Sustained	150	1500	NA	6575.71	NA	7289.58	1.03419	1.14094	0.157961	22	0.0336773
657	27	140.69	7148.21	89.765	30.435	89.665	30.441	83.133	23.685	13.263	13.5	13.491	13.278	90	1.00568e+06	7244	17927711	27	XY_3	Sustained	cell_1.txt	KFra1	XY_3Sustained27	Sustained27	XY_3-Sustained-cell_1.txt	XY_3Sustained	156	1500	NA	6575.71	NA	7289.58	1.11279	1.1512	0.150249	22	0.0320332
658	28	140.69	7232.01	89.055	30.198	88.936	30.215	82.423	23.448	13.263	13.5	13.491	13.278	90	1.01747e+06	7290	18137889	28	XY_3	Sustained	cell_1.txt	KFra1	XY_3Sustained28	Sustained28	XY_3-Sustained-cell_1.txt	XY_3Sustained	162	1500	NA	6575.71	NA	7289.58	1.1293	1.16067	0.156156	22	0.0332925
659	29	140.69	7250.6	88.107	30.198	87.968	30.211	81.475	23.448	13.263	13.5	13.491	13.278	90	1.02009e+06	7344	18184505	29	XY_3	Sustained	cell_1.txt	KFra1	XY_3Sustained29	Sustained29	XY_3-Sustained-cell_1.txt	XY_3Sustained	168	1500	NA	6575.71	NA	7289.58	1.13297	1.17078	0.157516	22	0.0335826
660	30	140.69	7331.19	87.397	29.961	87.253	29.98	80.765	23.211	13.263	13.5	13.491	13.278	90	1.03143e+06	7437	18386625	30	XY_3	Sustained	cell_1.txt	KFra1	XY_3Sustained30	Sustained30	XY_3-Sustained-cell_1.txt	XY_3Sustained	174	1500	NA	6575.71	NA	7289.58	1.14884	1.18288	0.15252	22	0.0325173
661	31	140.69	7339	87.16	29.961	87.019	29.939	80.528	23.211	13.263	13.5	13.491	13.278	90	1.03253e+06	7470	18406205	31	XY_3	Sustained	cell_1.txt	KFra1	XY_3Sustained31	Sustained31	XY_3-Sustained-cell_1.txt	XY_3Sustained	180	1500	NA	6575.71	NA	7289.58	1.15038	1.17684	0.149544	22	0.031883
662	32	140.69	7333.98	86.923	29.724	86.776	29.741	80.291	22.974	13.263	13.5	13.491	13.278	90	1.03182e+06	7487	18393612	32	XY_3	Sustained	cell_1.txt	KFra1	XY_3Sustained32	Sustained32	XY_3-Sustained-cell_1.txt	XY_3Sustained	186	1500	NA	6575.71	NA	7289.58	1.14939	1.18066	0.150508	22	0.0320885
663	33	140.69	7271.13	86.923	29.724	86.771	29.766	80.291	22.974	13.263	13.5	13.491	13.278	90	1.02298e+06	7440	18235992	33	XY_3	Sustained	cell_1.txt	KFra1	XY_3Sustained33	Sustained33	XY_3-Sustained-cell_1.txt	XY_3Sustained	192	1500	NA	6575.71	NA	7289.58	1.13701	1.18001	0.144637	22	0.0308366
664	34	140.69	7214.19	86.923	29.724	86.779	29.826	80.291	22.974	13.263	13.5	13.491	13.278	90	1.01497e+06	7339	18093199	34	XY_3	Sustained	cell_1.txt	KFra1	XY_3Sustained34	Sustained34	XY_3-Sustained-cell_1.txt	XY_3Sustained	198	1500	NA	6575.71	NA	7289.58	1.12579	1.18695	0.144257	22	0.0307557
665	35	140.69	7339.01	87.16	32.33	87.037	32.267	80.528	25.579	13.263	13.5	13.491	13.278	90	1.03253e+06	7494	18406233	35	XY_3	Sustained	cell_1.txt	KFra1	XY_3Sustained35	Sustained35	XY_3-Sustained-cell_1.txt	XY_3Sustained	204	1500	NA	6575.71	NA	7289.58	1.15038	1.18874	0.142515	22	0.0303843
666	1	126.049	4894.43	116.142	14.092	116.541	13.898	110.134	7.342	11.132	13.5	13.831	11.604	90	616938	4925	10997781	1	XY_3	Sustained	cell_2.txt	KFra1	XY_3Sustained1	Sustained1	XY_3-Sustained-cell_2.txt	XY_3Sustained	0	1500	NA	4816.89	NA	6890.42	1.02338	1.004	0.0287279	22	0.0061248
667	2	126.049	4987.09	116.142	14.092	116.537	13.883	110.134	7.342	11.132	13.5	13.831	11.604	90	628618	5005	11205991	2	XY_3	Sustained	cell_2.txt	KFra1	XY_3Sustained2	Sustained2	XY_3-Sustained-cell_2.txt	XY_3Sustained	6	1500	NA	4816.89	NA	6890.42	1.05131	1.00767	0.0168058	22	0.00358301
668	3	126.049	4756.64	116.142	14.329	116.667	13.998	110.134	7.579	11.132	13.5	13.831	11.604	90	599570	4756	10688165	3	XY_3	Sustained	cell_2.txt	KFra1	XY_3Sustained3	Sustained3	XY_3-Sustained-cell_2.txt	XY_3Sustained	12	1500	NA	4816.89	NA	6890.42	0.981834	0.996047	0.0199624	22	0.00425599
669	4	126.049	4629.41	116.142	15.04	116.673	14.826	110.134	8.29	11.132	13.5	13.831	11.604	90	583533	4650	10402281	4	XY_3	Sustained	cell_2.txt	KFra1	XY_3Sustained4	Sustained4	XY_3-Sustained-cell_2.txt	XY_3Sustained	18	1500	NA	4816.89	NA	6890.42	0.943476	0.992289	0.0262288	22	0.00559199
670	5	126.049	4734.44	116.142	15.04	116.626	14.882	110.134	8.29	11.132	13.5	13.831	11.604	90	596772	4768	10638297	5	XY_3	Sustained	cell_2.txt	KFra1	XY_3Sustained5	Sustained5	XY_3-Sustained-cell_2.txt	XY_3Sustained	24	1500	NA	4816.89	NA	6890.42	0.975143	1.00016	0.0247549	22	0.00527776
671	6	121.113	4910.14	116.416	15.513	116.806	15.343	110.608	8.763	10.658	13.5	13.871	11.117	90	594679	4916	10600985	6	XY_3	Sustained	cell_2.txt	KFra1	XY_3Sustained6	Sustained6	XY_3-Sustained-cell_2.txt	XY_3Sustained	30	1500	NA	4816.89	NA	6890.42	1.02811	1.01114	0.0347172	22	0.00740172
672	7	118.476	5138.53	116.548	15.75	116.856	15.554	110.844	9	10.421	13.5	13.881	10.867	90	608792	5139	10852574	7	XY_3	Sustained	cell_2.txt	KFra1	XY_3Sustained7	Sustained7	XY_3-Sustained-cell_2.txt	XY_3Sustained	36	1500	NA	4816.89	NA	6890.42	1.09697	1.00739	0.0551883	22	0.0117662
673	8	118.476	5249.57	116.548	15.987	116.838	15.807	110.844	9.237	10.421	13.5	13.881	10.867	90	621949	5221	11087100	8	XY_3	Sustained	cell_2.txt	KFra1	XY_3Sustained8	Sustained8	XY_3-Sustained-cell_2.txt	XY_3Sustained	42	1500	NA	4816.89	NA	6890.42	1.13045	1.01186	0.0593873	22	0.0126614
674	9	121.113	5291.84	116.416	15.987	116.679	15.783	110.608	9.237	10.658	13.5	13.871	11.117	90	640909	5249	11425091	9	XY_3	Sustained	cell_2.txt	KFra1	XY_3Sustained9	Sustained9	XY_3-Sustained-cell_2.txt	XY_3Sustained	48	1500	NA	4816.89	NA	6890.42	1.14319	1.01564	0.0534804	22	0.0114021
675	10	126.049	5791.66	116.142	16.698	116.417	16.552	110.134	9.948	11.132	13.5	13.831	11.604	90	730033	5734	13013852	10	XY_3	Sustained	cell_2.txt	KFra1	XY_3Sustained10	Sustained10	XY_3-Sustained-cell_2.txt	XY_3Sustained	54	1500	NA	4816.89	NA	6890.42	1.29388	1.0245	0.0786847	22	0.0167756
676	11	136.203	5814.65	115.381	16.698	115.674	16.556	108.95	9.948	12.316	13.5	13.647	12.707	90	791970	5777	14117965	11	XY_3	Sustained	cell_2.txt	KFra1	XY_3Sustained11	Sustained11	XY_3-Sustained-cell_2.txt	XY_3Sustained	60	1500	NA	4816.89	NA	6890.42	1.30081	1.02521	0.0830987	22	0.0177167
677	12	140.69	4678.45	109.423	16.698	110.052	16.821	102.792	9.948	13.263	13.5	13.491	13.278	90	658212	4771	11733542	12	XY_3	Sustained	cell_2.txt	KFra1	XY_3Sustained12	Sustained12	XY_3-Sustained-cell_2.txt	XY_3Sustained	66	1500	NA	4816.89	NA	6890.42	0.95826	1.00956	0.0691331	22	0.0147392
678	13	140.69	4518.88	107.292	18.119	107.849	18.352	100.66	11.369	13.263	13.5	13.491	13.278	90	635763	4572	11333354	13	XY_3	Sustained	cell_2.txt	KFra1	XY_3Sustained13	Sustained13	XY_3-Sustained-cell_2.txt	XY_3Sustained	72	1500	NA	4816.89	NA	6890.42	0.910154	1.02381	0.0765827	22	0.0163275
679	14	140.69	4822.4	107.055	19.303	107.483	19.387	100.423	12.553	13.263	13.5	13.491	13.278	90	678465	4815	12094591	14	XY_3	Sustained	cell_2.txt	KFra1	XY_3Sustained14	Sustained14	XY_3-Sustained-cell_2.txt	XY_3Sustained	78	1500	NA	4816.89	NA	6890.42	1.00166	1.02366	0.0781673	22	0.0166653
680	15	140.69	4983.49	106.818	19.303	107.21	19.434	100.186	12.553	13.263	13.5	13.491	13.278	90	701129	4992	12498596	15	XY_3	Sustained	cell_2.txt	KFra1	XY_3Sustained15	Sustained15	XY_3-Sustained-cell_2.txt	XY_3Sustained	84	1500	NA	4816.89	NA	6890.42	1.05023	1.03804	0.0754032	22	0.016076
681	16	140.69	5296.07	106.818	19.066	107.18	19.111	100.186	12.316	13.263	13.5	13.491	13.278	90	745105	5292	13282533	16	XY_3	Sustained	cell_2.txt	KFra1	XY_3Sustained16	Sustained16	XY_3-Sustained-cell_2.txt	XY_3Sustained	90	1500	NA	4816.89	NA	6890.42	1.14446	1.05997	0.0902063	22	0.019232
682	17	140.69	5463.79	106.818	19.066	107.18	19.037	100.186	12.316	13.263	13.5	13.491	13.278	90	768701	5471	13703175	17	XY_3	Sustained	cell_2.txt	KFra1	XY_3Sustained17	Sustained17	XY_3-Sustained-cell_2.txt	XY_3Sustained	96	1500	NA	4816.89	NA	6890.42	1.19503	1.0721	0.0953626	22	0.0203314
683	18	140.69	5727.44	106.818	19.54	107.128	19.421	100.186	12.79	13.263	13.5	13.491	13.278	90	805794	5682	14364408	18	XY_3	Sustained	cell_2.txt	KFra1	XY_3Sustained18	Sustained18	XY_3-Sustained-cell_2.txt	XY_3Sustained	102	1500	NA	4816.89	NA	6890.42	1.27452	1.08555	0.102258	22	0.0218015
684	19	140.69	6155.23	107.292	17.645	107.528	17.574	100.66	10.895	13.263	13.5	13.491	13.278	90	865982	6145	15437330	19	XY_3	Sustained	cell_2.txt	KFra1	XY_3Sustained19	Sustained19	XY_3-Sustained-cell_2.txt	XY_3Sustained	108	1500	NA	4816.89	NA	6890.42	1.40349	1.09238	0.119699	22	0.02552
685	20	140.69	6549.43	107.292	17.645	107.391	17.537	100.66	10.895	13.263	13.5	13.491	13.278	90	921441	6533	16425968	20	XY_3	Sustained	cell_2.txt	KFra1	XY_3Sustained20	Sustained20	XY_3-Sustained-cell_2.txt	XY_3Sustained	114	1500	NA	4816.89	NA	6890.42	1.52234	1.10988	0.136524	22	0.029107
686	21	140.69	6706.49	106.344	17.645	106.36	17.521	99.713	10.895	13.263	13.5	13.491	13.278	90	943538	6718	16819888	21	XY_3	Sustained	cell_2.txt	KFra1	XY_3Sustained21	Sustained21	XY_3-Sustained-cell_2.txt	XY_3Sustained	120	1500	NA	4816.89	NA	6890.42	1.56969	1.1178	0.143158	22	0.0305213
687	22	140.69	6807.4	104.45	17.645	104.527	17.533	97.818	10.895	13.263	13.5	13.491	13.278	90	957734	6812	17072948	22	XY_3	Sustained	cell_2.txt	KFra1	XY_3Sustained22	Sustained22	XY_3-Sustained-cell_2.txt	XY_3Sustained	126	1500	NA	4816.89	NA	6890.42	1.60011	1.12043	0.14363	22	0.030622
688	23	140.69	6932.76	103.502	17.645	103.605	17.481	96.871	10.895	13.263	13.5	13.491	13.278	90	975372	6938	17387372	23	XY_3	Sustained	cell_2.txt	KFra1	XY_3Sustained23	Sustained23	XY_3-Sustained-cell_2.txt	XY_3Sustained	132	1500	NA	4816.89	NA	6890.42	1.63791	1.12327	0.148188	22	0.0315939
689	24	140.69	6910.94	102.792	16.935	102.872	16.813	96.16	10.184	13.263	13.5	13.491	13.278	90	972302	6942	17332644	24	XY_3	Sustained	cell_2.txt	KFra1	XY_3Sustained24	Sustained24	XY_3-Sustained-cell_2.txt	XY_3Sustained	138	1500	NA	4816.89	NA	6890.42	1.63133	1.12913	0.14539	22	0.0309973
690	25	140.69	7136.92	102.318	16.698	102.324	16.585	95.686	9.948	13.263	13.5	13.491	13.278	90	1.00409e+06	7168	17899390	25	XY_3	Sustained	cell_2.txt	KFra1	XY_3Sustained25	Sustained25	XY_3-Sustained-cell_2.txt	XY_3Sustained	144	1500	NA	4816.89	NA	6890.42	1.69946	1.14135	0.153745	22	0.0327786
691	26	140.69	7197.4	101.844	16.698	101.862	16.605	95.213	9.948	13.263	13.5	13.491	13.278	90	1.0126e+06	7235	18051068	26	XY_3	Sustained	cell_2.txt	KFra1	XY_3Sustained26	Sustained26	XY_3-Sustained-cell_2.txt	XY_3Sustained	150	1500	NA	4816.89	NA	6890.42	1.71769	1.14094	0.157961	22	0.0336773
692	27	140.69	7120.81	100.186	15.04	100.251	15.021	93.555	8.29	13.263	13.5	13.491	13.278	90	1.00183e+06	7205	17858992	27	XY_3	Sustained	cell_2.txt	KFra1	XY_3Sustained27	Sustained27	XY_3-Sustained-cell_2.txt	XY_3Sustained	156	1500	NA	4816.89	NA	6890.42	1.6946	1.1512	0.150249	22	0.0320332
693	28	140.69	7259.05	99.713	14.803	99.812	14.711	93.081	8.053	13.263	13.5	13.491	13.278	90	1.02128e+06	7347	18205697	28	XY_3	Sustained	cell_2.txt	KFra1	XY_3Sustained28	Sustained28	XY_3-Sustained-cell_2.txt	XY_3Sustained	162	1500	NA	4816.89	NA	6890.42	1.73628	1.16067	0.156156	22	0.0332925
694	29	140.69	7236.03	99.713	14.803	99.714	14.671	93.081	8.053	13.263	13.5	13.491	13.278	90	1.01804e+06	7317	18147966	29	XY_3	Sustained	cell_2.txt	KFra1	XY_3Sustained29	Sustained29	XY_3-Sustained-cell_2.txt	XY_3Sustained	168	1500	NA	4816.89	NA	6890.42	1.72934	1.17078	0.157516	22	0.0335826
695	30	140.69	7159.1	99.713	14.803	99.697	14.617	93.081	8.053	13.263	13.5	13.491	13.278	90	1.00721e+06	7229	17955010	30	XY_3	Sustained	cell_2.txt	KFra1	XY_3Sustained30	Sustained30	XY_3-Sustained-cell_2.txt	XY_3Sustained	174	1500	NA	4816.89	NA	6890.42	1.70614	1.18288	0.15252	22	0.0325173
696	31	140.69	7046.59	99.713	14.803	99.788	14.514	93.081	8.053	13.263	13.5	13.491	13.278	90	991387	7114	17672853	31	XY_3	Sustained	cell_2.txt	KFra1	XY_3Sustained31	Sustained31	XY_3-Sustained-cell_2.txt	XY_3Sustained	180	1500	NA	4816.89	NA	6890.42	1.67223	1.17684	0.149544	22	0.031883
697	32	140.69	7048.89	99.239	14.092	99.296	13.798	92.607	7.342	13.263	13.5	13.491	13.278	90	991711	7211	17678623	32	XY_3	Sustained	cell_2.txt	KFra1	XY_3Sustained32	Sustained32	XY_3-Sustained-cell_2.txt	XY_3Sustained	186	1500	NA	4816.89	NA	6890.42	1.67292	1.18066	0.150508	22	0.0320885
698	33	140.69	6914.65	98.055	13.145	98.129	12.886	91.423	6.395	13.263	13.5	13.491	13.278	90	972823	7050	17341933	33	XY_3	Sustained	cell_2.txt	KFra1	XY_3Sustained33	Sustained33	XY_3-Sustained-cell_2.txt	XY_3Sustained	192	1500	NA	4816.89	NA	6890.42	1.63245	1.18001	0.144637	22	0.0308366
699	34	140.69	6837.11	96.871	11.25	96.929	11.234	90.239	4.5	13.263	13.5	13.491	13.278	90	961915	7031	17147469	34	XY_3	Sustained	cell_2.txt	KFra1	XY_3Sustained34	Sustained34	XY_3-Sustained-cell_2.txt	XY_3Sustained	198	1500	NA	4816.89	NA	6890.42	1.60907	1.18695	0.144257	22	0.0307557
700	35	140.69	6761.05	95.686	11.724	95.957	11.372	89.055	4.974	13.263	13.5	13.491	13.278	90	951214	7068	16956716	35	XY_3	Sustained	cell_2.txt	KFra1	XY_3Sustained35	Sustained35	XY_3-Sustained-cell_2.txt	XY_3Sustained	204	1500	NA	4816.89	NA	6890.42	1.58614	1.18874	0.142515	22	0.0303843
701	1	198.414	3763.02	34.224	23.329	34.231	23.284	26.053	15.632	16.342	15.395	16.369	15.433	0	746635	3796	13309816	1	XY_3	Sustained	cell_3.txt	KFra1	XY_3Sustained1	Sustained1	XY_3-Sustained-cell_3.txt	XY_3Sustained	0	1500	NA	3742.81	NA	4066.93	1.00901	1.004	0.0287279	22	0.0061248
702	2	198.414	3762.15	34.224	23.329	34.212	23.258	26.053	15.632	16.342	15.395	16.369	15.433	0	746463	3781	13306735	2	XY_3	Sustained	cell_3.txt	KFra1	XY_3Sustained2	Sustained2	XY_3-Sustained-cell_3.txt	XY_3Sustained	6	1500	NA	3742.81	NA	4066.93	1.00862	1.00767	0.0168058	22	0.00358301
703	3	198.414	3754.97	33.988	23.329	33.98	23.292	25.816	15.632	16.342	15.395	16.369	15.433	0	745037	3784	13281322	3	XY_3	Sustained	cell_3.txt	KFra1	XY_3Sustained3	Sustained3	XY_3-Sustained-cell_3.txt	XY_3Sustained	12	1500	NA	3742.81	NA	4066.93	1.00542	0.996047	0.0199624	22	0.00425599
704	4	198.414	3691.1	32.803	23.329	32.857	23.285	24.632	15.632	16.342	15.395	16.369	15.433	0	732365	3725	13055430	4	XY_3	Sustained	cell_3.txt	KFra1	XY_3Sustained4	Sustained4	XY_3-Sustained-cell_3.txt	XY_3Sustained	18	1500	NA	3742.81	NA	4066.93	0.976945	0.992289	0.0262288	22	0.00559199
705	5	198.414	3716.66	32.33	23.329	32.415	23.304	24.158	15.632	16.342	15.395	16.369	15.433	0	737436	3742	13145821	5	XY_3	Sustained	cell_3.txt	KFra1	XY_3Sustained5	Sustained5	XY_3-Sustained-cell_3.txt	XY_3Sustained	24	1500	NA	3742.81	NA	4066.93	0.988339	1.00016	0.0247549	22	0.00527776
706	6	198.414	3711.11	32.33	23.329	32.4	23.289	24.158	15.632	16.342	15.395	16.369	15.433	0	736335	3743	13126194	6	XY_3	Sustained	cell_3.txt	KFra1	XY_3Sustained6	Sustained6	XY_3-Sustained-cell_3.txt	XY_3Sustained	30	1500	NA	3742.81	NA	4066.93	0.985865	1.01114	0.0347172	22	0.00740172
707	7	198.414	3709.43	32.33	23.329	32.398	23.276	24.158	15.632	16.342	15.395	16.369	15.433	0	736002	3740	13120255	7	XY_3	Sustained	cell_3.txt	KFra1	XY_3Sustained7	Sustained7	XY_3-Sustained-cell_3.txt	XY_3Sustained	36	1500	NA	3742.81	NA	4066.93	0.985116	1.00739	0.0551883	22	0.0117662
708	8	198.414	3718.96	32.33	23.329	32.404	23.249	24.158	15.632	16.342	15.395	16.369	15.433	0	737892	3758	13153960	8	XY_3	Sustained	cell_3.txt	KFra1	XY_3Sustained8	Sustained8	XY_3-Sustained-cell_3.txt	XY_3Sustained	42	1500	NA	3742.81	NA	4066.93	0.989365	1.01186	0.0593873	22	0.0126614
709	9	198.414	3692.78	32.566	23.329	32.614	23.253	24.395	15.632	16.342	15.395	16.369	15.433	0	732698	3728	13061368	9	XY_3	Sustained	cell_3.txt	KFra1	XY_3Sustained9	Sustained9	XY_3-Sustained-cell_3.txt	XY_3Sustained	48	1500	NA	3742.81	NA	4066.93	0.977693	1.01564	0.0534804	22	0.0114021
710	10	198.414	3720	33.04	23.329	33.093	23.255	24.869	15.632	16.342	15.395	16.369	15.433	0	738099	3748	13157635	10	XY_3	Sustained	cell_3.txt	KFra1	XY_3Sustained10	Sustained10	XY_3-Sustained-cell_3.txt	XY_3Sustained	54	1500	NA	3742.81	NA	4066.93	0.989828	1.0245	0.0786847	22	0.0167756
711	11	198.414	3740.95	33.277	23.329	33.326	23.238	25.106	15.632	16.342	15.395	16.369	15.433	0	742255	3768	13231723	11	XY_3	Sustained	cell_3.txt	KFra1	XY_3Sustained11	Sustained11	XY_3-Sustained-cell_3.txt	XY_3Sustained	60	1500	NA	3742.81	NA	4066.93	0.999168	1.02521	0.0830987	22	0.0177167
712	12	198.414	3773.53	33.277	23.329	33.32	23.244	25.106	15.632	16.342	15.395	16.369	15.433	0	748719	3811	13346964	12	XY_3	Sustained	cell_3.txt	KFra1	XY_3Sustained12	Sustained12	XY_3-Sustained-cell_3.txt	XY_3Sustained	66	1500	NA	3742.81	NA	4066.93	1.01369	1.00956	0.0691331	22	0.0147392
713	13	198.414	3781.99	33.277	23.329	33.351	23.241	25.106	15.632	16.342	15.395	16.369	15.433	0	750399	3805	13376912	13	XY_3	Sustained	cell_3.txt	KFra1	XY_3Sustained13	Sustained13	XY_3-Sustained-cell_3.txt	XY_3Sustained	72	1500	NA	3742.81	NA	4066.93	1.01747	1.02381	0.0765827	22	0.0163275
714	14	198.414	3753.82	33.988	23.329	34.037	23.214	25.816	15.632	16.342	15.395	16.369	15.433	0	744810	3778	13277275	14	XY_3	Sustained	cell_3.txt	KFra1	XY_3Sustained14	Sustained14	XY_3-Sustained-cell_3.txt	XY_3Sustained	78	1500	NA	3742.81	NA	4066.93	1.00491	1.02366	0.0781673	22	0.0166653
715	15	198.414	3745.52	34.698	23.329	34.676	23.206	26.527	15.632	16.342	15.395	16.369	15.433	0	743162	3770	13247901	15	XY_3	Sustained	cell_3.txt	KFra1	XY_3Sustained15	Sustained15	XY_3-Sustained-cell_3.txt	XY_3Sustained	84	1500	NA	3742.81	NA	4066.93	1.00121	1.03804	0.0754032	22	0.016076
716	16	198.414	3755.35	34.935	23.329	34.88	23.213	26.764	15.632	16.342	15.395	16.369	15.433	0	745112	3765	13282660	16	XY_3	Sustained	cell_3.txt	KFra1	XY_3Sustained16	Sustained16	XY_3-Sustained-cell_3.txt	XY_3Sustained	90	1500	NA	3742.81	NA	4066.93	1.00559	1.05997	0.0902063	22	0.019232
717	17	198.414	3761.92	34.224	22.856	34.172	22.771	26.053	15.158	16.342	15.395	16.369	15.433	0	746416	3778	13305906	17	XY_3	Sustained	cell_3.txt	KFra1	XY_3Sustained17	Sustained17	XY_3-Sustained-cell_3.txt	XY_3Sustained	96	1500	NA	3742.81	NA	4066.93	1.00852	1.0721	0.0953626	22	0.0203314
718	18	198.414	3907.72	31.619	23.093	31.607	23	23.448	15.395	16.342	15.395	16.369	15.433	0	775344	3948	13821589	18	XY_3	Sustained	cell_3.txt	KFra1	XY_3Sustained18	Sustained18	XY_3-Sustained-cell_3.txt	XY_3Sustained	102	1500	NA	3742.81	NA	4066.93	1.07353	1.08555	0.102258	22	0.0218015
719	19	198.414	3864.45	29.251	23.566	29.329	23.484	21.079	15.869	16.342	15.395	16.369	15.433	0	766760	3901	13668573	19	XY_3	Sustained	cell_3.txt	KFra1	XY_3Sustained19	Sustained19	XY_3-Sustained-cell_3.txt	XY_3Sustained	108	1500	NA	3742.81	NA	4066.93	1.05424	1.09238	0.119699	22	0.02552
720	20	198.414	3894.34	29.014	23.566	29.102	23.499	20.843	15.869	16.342	15.395	16.369	15.433	0	772690	3927	13774273	20	XY_3	Sustained	cell_3.txt	KFra1	XY_3Sustained20	Sustained20	XY_3-Sustained-cell_3.txt	XY_3Sustained	114	1500	NA	3742.81	NA	4066.93	1.06756	1.10988	0.136524	22	0.029107
721	21	198.414	3958.18	29.487	23.566	29.553	23.494	21.316	15.869	16.342	15.395	16.369	15.433	0	785356	3979	14000067	21	XY_3	Sustained	cell_3.txt	KFra1	XY_3Sustained21	Sustained21	XY_3-Sustained-cell_3.txt	XY_3Sustained	120	1500	NA	3742.81	NA	4066.93	1.09602	1.1178	0.143158	22	0.0305213
722	22	198.414	3974.34	29.724	23.566	29.798	23.54	21.553	15.869	16.342	15.395	16.369	15.433	0	788562	3989	14057222	22	XY_3	Sustained	cell_3.txt	KFra1	XY_3Sustained22	Sustained22	XY_3-Sustained-cell_3.txt	XY_3Sustained	126	1500	NA	3742.81	NA	4066.93	1.10323	1.12043	0.14363	22	0.030622
723	23	198.414	3953.15	30.198	23.566	30.25	23.533	22.027	15.869	16.342	15.395	16.369	15.433	0	784359	3963	13982291	23	XY_3	Sustained	cell_3.txt	KFra1	XY_3Sustained23	Sustained23	XY_3-Sustained-cell_3.txt	XY_3Sustained	132	1500	NA	3742.81	NA	4066.93	1.09378	1.12327	0.148188	22	0.0315939
724	24	198.414	3951.92	30.198	23.566	30.245	23.502	22.027	15.869	16.342	15.395	16.369	15.433	0	784115	3975	13977951	24	XY_3	Sustained	cell_3.txt	KFra1	XY_3Sustained24	Sustained24	XY_3-Sustained-cell_3.txt	XY_3Sustained	138	1500	NA	3742.81	NA	4066.93	1.09324	1.12913	0.14539	22	0.0309973
725	25	198.414	3991.49	30.198	24.04	30.242	23.941	22.027	16.342	16.342	15.395	16.369	15.433	0	791966	4010	14117891	25	XY_3	Sustained	cell_3.txt	KFra1	XY_3Sustained25	Sustained25	XY_3-Sustained-cell_3.txt	XY_3Sustained	144	1500	NA	3742.81	NA	4066.93	1.11088	1.14135	0.153745	22	0.0327786
726	26	198.414	3984.05	30.198	24.04	30.249	23.93	22.027	16.342	16.342	15.395	16.369	15.433	0	790489	3999	14091572	26	XY_3	Sustained	cell_3.txt	KFra1	XY_3Sustained26	Sustained26	XY_3-Sustained-cell_3.txt	XY_3Sustained	150	1500	NA	3742.81	NA	4066.93	1.10756	1.14094	0.157961	22	0.0336773
727	27	198.414	3983.48	30.198	24.04	30.224	23.921	22.027	16.342	16.342	15.395	16.369	15.433	0	790377	3997	14089573	27	XY_3	Sustained	cell_3.txt	KFra1	XY_3Sustained27	Sustained27	XY_3-Sustained-cell_3.txt	XY_3Sustained	156	1500	NA	3742.81	NA	4066.93	1.10731	1.1512	0.150249	22	0.0320332
728	28	198.414	3988.16	30.198	24.04	30.237	23.932	22.027	16.342	16.342	15.395	16.369	15.433	0	791306	3999	14106137	28	XY_3	Sustained	cell_3.txt	KFra1	XY_3Sustained28	Sustained28	XY_3-Sustained-cell_3.txt	XY_3Sustained	162	1500	NA	3742.81	NA	4066.93	1.10939	1.16067	0.156156	22	0.0332925
729	29	198.414	3987.58	30.672	24.04	30.688	23.925	22.5	16.342	16.342	15.395	16.369	15.433	0	791190	3994	14104072	29	XY_3	Sustained	cell_3.txt	KFra1	XY_3Sustained29	Sustained29	XY_3-Sustained-cell_3.txt	XY_3Sustained	168	1500	NA	3742.81	NA	4066.93	1.10913	1.17078	0.157516	22	0.0335826
730	30	198.414	4044.93	30.672	24.277	30.688	24.159	22.5	16.579	16.342	15.395	16.369	15.433	0	802569	4056	14306908	30	XY_3	Sustained	cell_3.txt	KFra1	XY_3Sustained30	Sustained30	XY_3-Sustained-cell_3.txt	XY_3Sustained	174	1500	NA	3742.81	NA	4066.93	1.1347	1.18288	0.15252	22	0.0325173
731	31	198.414	4037.25	29.014	24.277	29.115	24.152	20.843	16.579	16.342	15.395	16.369	15.433	0	801046	4061	14279768	31	XY_3	Sustained	cell_3.txt	KFra1	XY_3Sustained31	Sustained31	XY_3-Sustained-cell_3.txt	XY_3Sustained	180	1500	NA	3742.81	NA	4066.93	1.13128	1.17684	0.149544	22	0.031883
732	32	198.414	4031.8	28.777	24.277	28.863	24.11	20.606	16.579	16.342	15.395	16.369	15.433	0	799964	4044	14260474	32	XY_3	Sustained	cell_3.txt	KFra1	XY_3Sustained32	Sustained32	XY_3-Sustained-cell_3.txt	XY_3Sustained	186	1500	NA	3742.81	NA	4066.93	1.12885	1.18066	0.150508	22	0.0320885
733	33	198.414	4012.7	28.777	24.277	28.91	24.09	20.606	16.579	16.342	15.395	16.369	15.433	0	796174	4040	14192914	33	XY_3	Sustained	cell_3.txt	KFra1	XY_3Sustained33	Sustained33	XY_3-Sustained-cell_3.txt	XY_3Sustained	192	1500	NA	3742.81	NA	4066.93	1.12033	1.18001	0.144637	22	0.0308366
734	34	198.414	4111.85	29.251	21.435	29.335	21.401	21.079	13.737	16.342	15.395	16.369	15.433	0	815848	4125	14543623	34	XY_3	Sustained	cell_3.txt	KFra1	XY_3Sustained34	Sustained34	XY_3-Sustained-cell_3.txt	XY_3Sustained	198	1500	NA	3742.81	NA	4066.93	1.16454	1.18695	0.144257	22	0.0307557
735	35	198.414	4111.37	29.251	20.961	29.282	20.931	21.079	13.263	16.342	15.395	16.369	15.433	0	815752	4117	14541920	35	XY_3	Sustained	cell_3.txt	KFra1	XY_3Sustained35	Sustained35	XY_3-Sustained-cell_3.txt	XY_3Sustained	204	1500	NA	3742.81	NA	4066.93	1.16433	1.18874	0.142515	22	0.0303843
736	1	278.464	5198.51	53.072	26.529	53.005	26.555	43.817	16.579	18.474	19.895	21.035	16.856	53.488	1.44759e+06	5326	25805389	1	XY_3	Sustained	cell_4.txt	KFra1	XY_3Sustained1	Sustained1	XY_3-Sustained-cell_4.txt	XY_3Sustained	0	1500	NA	5233.36	NA	5296.02	0.990665	1.004	0.0287279	22	0.0061248
737	2	278.464	5207.86	53.072	26.529	53	26.537	43.817	16.579	18.474	19.895	21.035	16.856	53.488	1.4502e+06	5324	25851802	2	XY_3	Sustained	cell_4.txt	KFra1	XY_3Sustained2	Sustained2	XY_3-Sustained-cell_4.txt	XY_3Sustained	6	1500	NA	5233.36	NA	5296.02	0.993169	1.00767	0.0168058	22	0.00358301
738	3	278.464	5263.56	52.599	26.529	52.533	26.564	43.343	16.579	18.474	19.895	21.035	16.856	53.488	1.46571e+06	5384	26128330	3	XY_3	Sustained	cell_4.txt	KFra1	XY_3Sustained3	Sustained3	XY_3-Sustained-cell_4.txt	XY_3Sustained	12	1500	NA	5233.36	NA	5296.02	1.00809	0.996047	0.0199624	22	0.00425599
739	4	278.464	5263.51	51.888	26.529	51.865	26.568	42.632	16.579	18.474	19.895	21.035	16.856	53.488	1.46569e+06	5379	26128051	4	XY_3	Sustained	cell_4.txt	KFra1	XY_3Sustained4	Sustained4	XY_3-Sustained-cell_4.txt	XY_3Sustained	18	1500	NA	5233.36	NA	5296.02	1.00808	0.992289	0.0262288	22	0.00559199
740	5	278.464	5267.53	51.651	26.529	51.638	26.563	42.396	16.579	18.474	19.895	21.035	16.856	53.488	1.46681e+06	5374	26148001	5	XY_3	Sustained	cell_4.txt	KFra1	XY_3Sustained5	Sustained5	XY_3-Sustained-cell_4.txt	XY_3Sustained	24	1500	NA	5233.36	NA	5296.02	1.00915	1.00016	0.0247549	22	0.00527776
741	6	278.464	5275.38	51.651	26.766	51.623	26.819	42.396	16.816	18.474	19.895	21.035	16.856	53.488	1.469e+06	5388	26186972	6	XY_3	Sustained	cell_4.txt	KFra1	XY_3Sustained6	Sustained6	XY_3-Sustained-cell_4.txt	XY_3Sustained	30	1500	NA	5233.36	NA	5296.02	1.01125	1.01114	0.0347172	22	0.00740172
742	7	278.464	5254.08	51.651	27.002	51.593	27.054	42.396	17.053	18.474	19.895	21.035	16.856	53.488	1.46307e+06	5346	26081269	7	XY_3	Sustained	cell_4.txt	KFra1	XY_3Sustained7	Sustained7	XY_3-Sustained-cell_4.txt	XY_3Sustained	36	1500	NA	5233.36	NA	5296.02	1.00555	1.00739	0.0551883	22	0.0117662
743	8	278.464	5216.87	51.651	27.713	51.57	27.734	42.396	17.764	18.474	19.895	21.035	16.856	53.488	1.45271e+06	5309	25896560	8	XY_3	Sustained	cell_4.txt	KFra1	XY_3Sustained8	Sustained8	XY_3-Sustained-cell_4.txt	XY_3Sustained	42	1500	NA	5233.36	NA	5296.02	0.995584	1.01186	0.0593873	22	0.0126614
744	9	278.464	5169.73	51.651	27.713	51.543	27.724	42.396	17.764	18.474	19.895	21.035	16.856	53.488	1.43958e+06	5258	25662528	9	XY_3	Sustained	cell_4.txt	KFra1	XY_3Sustained9	Sustained9	XY_3-Sustained-cell_4.txt	XY_3Sustained	48	1500	NA	5233.36	NA	5296.02	0.982956	1.01564	0.0534804	22	0.0114021
745	10	278.464	5135.49	50.704	27.239	50.643	27.304	41.448	17.29	18.474	19.895	21.035	16.856	53.488	1.43005e+06	5247	25492576	10	XY_3	Sustained	cell_4.txt	KFra1	XY_3Sustained10	Sustained10	XY_3-Sustained-cell_4.txt	XY_3Sustained	54	1500	NA	5233.36	NA	5296.02	0.973786	1.0245	0.0786847	22	0.0167756
746	11	278.464	5161.3	50.467	27.002	50.397	27.066	41.211	17.053	18.474	19.895	21.035	16.856	53.488	1.43723e+06	5251	25620702	11	XY_3	Sustained	cell_4.txt	KFra1	XY_3Sustained11	Sustained11	XY_3-Sustained-cell_4.txt	XY_3Sustained	60	1500	NA	5233.36	NA	5296.02	0.980699	1.02521	0.0830987	22	0.0177167
747	12	278.464	5097.9	50.467	27.002	50.388	27.047	41.211	17.053	18.474	19.895	21.035	16.856	53.488	1.41958e+06	5179	25305952	12	XY_3	Sustained	cell_4.txt	KFra1	XY_3Sustained12	Sustained12	XY_3-Sustained-cell_4.txt	XY_3Sustained	66	1500	NA	5233.36	NA	5296.02	0.963715	1.00956	0.0691331	22	0.0147392
748	13	278.464	5030.05	50.467	27.002	50.385	27.015	41.211	17.053	18.474	19.895	21.035	16.856	53.488	1.40069e+06	5121	24969163	13	XY_3	Sustained	cell_4.txt	KFra1	XY_3Sustained13	Sustained13	XY_3-Sustained-cell_4.txt	XY_3Sustained	72	1500	NA	5233.36	NA	5296.02	0.945542	1.02381	0.0765827	22	0.0163275
749	14	278.464	5000.59	50.467	27.002	50.357	27.044	41.211	17.053	18.474	19.895	21.035	16.856	53.488	1.39248e+06	5080	24822939	14	XY_3	Sustained	cell_4.txt	KFra1	XY_3Sustained14	Sustained14	XY_3-Sustained-cell_4.txt	XY_3Sustained	78	1500	NA	5233.36	NA	5296.02	0.937652	1.02366	0.0781673	22	0.0166653
750	15	278.464	5021.73	50.23	27.239	50.137	27.298	40.975	17.29	18.474	19.895	21.035	16.856	53.488	1.39837e+06	5117	24927865	15	XY_3	Sustained	cell_4.txt	KFra1	XY_3Sustained15	Sustained15	XY_3-Sustained-cell_4.txt	XY_3Sustained	84	1500	NA	5233.36	NA	5296.02	0.943314	1.03804	0.0754032	22	0.016076
751	16	278.464	5057.01	49.993	27.476	49.874	27.539	40.738	17.527	18.474	19.895	21.035	16.856	53.488	1.40819e+06	5132	25103010	16	XY_3	Sustained	cell_4.txt	KFra1	XY_3Sustained16	Sustained16	XY_3-Sustained-cell_4.txt	XY_3Sustained	90	1500	NA	5233.36	NA	5296.02	0.952765	1.05997	0.0902063	22	0.019232
752	17	278.464	5083.01	49.756	27.713	49.652	27.776	40.501	17.764	18.474	19.895	21.035	16.856	53.488	1.41543e+06	5151	25232046	17	XY_3	Sustained	cell_4.txt	KFra1	XY_3Sustained17	Sustained17	XY_3-Sustained-cell_4.txt	XY_3Sustained	96	1500	NA	5233.36	NA	5296.02	0.959727	1.0721	0.0953626	22	0.0203314
753	18	278.464	5076.57	49.283	28.187	49.188	28.229	40.027	18.237	18.474	19.895	21.035	16.856	53.488	1.41364e+06	5160	25200111	18	XY_3	Sustained	cell_4.txt	KFra1	XY_3Sustained18	Sustained18	XY_3-Sustained-cell_4.txt	XY_3Sustained	102	1500	NA	5233.36	NA	5296.02	0.958004	1.08555	0.102258	22	0.0218015
754	19	278.464	5054.17	48.809	28.424	48.726	28.503	39.553	18.474	18.474	19.895	21.035	16.856	53.488	1.4074e+06	5127	25088881	19	XY_3	Sustained	cell_4.txt	KFra1	XY_3Sustained19	Sustained19	XY_3-Sustained-cell_4.txt	XY_3Sustained	108	1500	NA	5233.36	NA	5296.02	0.952002	1.09238	0.119699	22	0.02552
755	20	278.464	5062.94	48.809	28.897	48.721	28.954	39.553	18.948	18.474	19.895	21.035	16.856	53.488	1.40984e+06	5138	25132419	20	XY_3	Sustained	cell_4.txt	KFra1	XY_3Sustained20	Sustained20	XY_3-Sustained-cell_4.txt	XY_3Sustained	114	1500	NA	5233.36	NA	5296.02	0.954352	1.10988	0.136524	22	0.029107
756	21	278.464	5111.9	48.809	29.134	48.717	29.186	39.553	19.185	18.474	19.895	21.035	16.856	53.488	1.42348e+06	5205	25375485	21	XY_3	Sustained	cell_4.txt	KFra1	XY_3Sustained21	Sustained21	XY_3-Sustained-cell_4.txt	XY_3Sustained	120	1500	NA	5233.36	NA	5296.02	0.967467	1.1178	0.143158	22	0.0305213
757	22	278.464	5156.77	48.809	29.134	48.734	29.156	39.553	19.185	18.474	19.895	21.035	16.856	53.488	1.43597e+06	5242	25598194	22	XY_3	Sustained	cell_4.txt	KFra1	XY_3Sustained22	Sustained22	XY_3-Sustained-cell_4.txt	XY_3Sustained	126	1500	NA	5233.36	NA	5296.02	0.979485	1.12043	0.14363	22	0.030622
758	23	278.464	5161.88	49.046	29.134	48.968	29.171	39.79	19.185	18.474	19.895	21.035	16.856	53.488	1.43739e+06	5253	25623566	23	XY_3	Sustained	cell_4.txt	KFra1	XY_3Sustained23	Sustained23	XY_3-Sustained-cell_4.txt	XY_3Sustained	132	1500	NA	5233.36	NA	5296.02	0.980854	1.12327	0.148188	22	0.0315939
759	24	278.464	5153.4	49.283	29.134	49.21	29.16	40.027	19.185	18.474	19.895	21.035	16.856	53.488	1.43503e+06	5240	25581453	24	XY_3	Sustained	cell_4.txt	KFra1	XY_3Sustained24	Sustained24	XY_3-Sustained-cell_4.txt	XY_3Sustained	138	1500	NA	5233.36	NA	5296.02	0.978581	1.12913	0.14539	22	0.0309973
760	25	278.464	5167.34	49.283	29.134	49.193	29.172	40.027	19.185	18.474	19.895	21.035	16.856	53.488	1.43891e+06	5253	25650654	25	XY_3	Sustained	cell_4.txt	KFra1	XY_3Sustained25	Sustained25	XY_3-Sustained-cell_4.txt	XY_3Sustained	144	1500	NA	5233.36	NA	5296.02	0.982315	1.14135	0.153745	22	0.0327786
761	26	278.464	5145.81	49.283	29.134	49.208	29.148	40.027	19.185	18.474	19.895	21.035	16.856	53.488	1.43292e+06	5222	25543826	26	XY_3	Sustained	cell_4.txt	KFra1	XY_3Sustained26	Sustained26	XY_3-Sustained-cell_4.txt	XY_3Sustained	150	1500	NA	5233.36	NA	5296.02	0.976551	1.14094	0.157961	22	0.0336773
762	27	278.464	5179.61	49.283	29.134	49.215	29.173	40.027	19.185	18.474	19.895	21.035	16.856	53.488	1.44233e+06	5249	25711589	27	XY_3	Sustained	cell_4.txt	KFra1	XY_3Sustained27	Sustained27	XY_3-Sustained-cell_4.txt	XY_3Sustained	156	1500	NA	5233.36	NA	5296.02	0.985603	1.1512	0.150249	22	0.0320332
763	28	278.464	5170.87	49.283	29.134	49.247	29.192	40.027	19.185	18.474	19.895	21.035	16.856	53.488	1.4399e+06	5238	25668180	28	XY_3	Sustained	cell_4.txt	KFra1	XY_3Sustained28	Sustained28	XY_3-Sustained-cell_4.txt	XY_3Sustained	162	1500	NA	5233.36	NA	5296.02	0.983261	1.16067	0.156156	22	0.0332925
764	29	278.464	5184.93	49.283	29.134	49.282	29.218	40.027	19.185	18.474	19.895	21.035	16.856	53.488	1.44381e+06	5253	25737997	29	XY_3	Sustained	cell_4.txt	KFra1	XY_3Sustained29	Sustained29	XY_3-Sustained-cell_4.txt	XY_3Sustained	168	1500	NA	5233.36	NA	5296.02	0.987028	1.17078	0.157516	22	0.0335826
765	30	278.464	5158.23	49.283	29.134	49.326	29.264	40.027	19.185	18.474	19.895	21.035	16.856	53.488	1.43638e+06	5220	25605459	30	XY_3	Sustained	cell_4.txt	KFra1	XY_3Sustained30	Sustained30	XY_3-Sustained-cell_4.txt	XY_3Sustained	174	1500	NA	5233.36	NA	5296.02	0.979877	1.18288	0.15252	22	0.0325173
766	31	278.464	5130.51	49.283	29.134	49.333	29.318	40.027	19.185	18.474	19.895	21.035	16.856	53.488	1.42866e+06	5205	25467853	31	XY_3	Sustained	cell_4.txt	KFra1	XY_3Sustained31	Sustained31	XY_3-Sustained-cell_4.txt	XY_3Sustained	180	1500	NA	5233.36	NA	5296.02	0.972451	1.17684	0.149544	22	0.031883
767	32	278.464	5232.62	51.177	31.739	51.124	31.777	41.922	21.79	18.474	19.895	21.035	16.856	53.488	1.45709e+06	5284	25974737	32	XY_3	Sustained	cell_4.txt	KFra1	XY_3Sustained32	Sustained32	XY_3-Sustained-cell_4.txt	XY_3Sustained	186	1500	NA	5233.36	NA	5296.02	0.999803	1.18066	0.150508	22	0.0320885
768	33	278.464	5285.12	51.177	31.976	51.091	32.037	41.922	22.027	18.474	19.895	21.035	16.856	53.488	1.47171e+06	5353	26235327	33	XY_3	Sustained	cell_4.txt	KFra1	XY_3Sustained33	Sustained33	XY_3-Sustained-cell_4.txt	XY_3Sustained	192	1500	NA	5233.36	NA	5296.02	1.01386	1.18001	0.144637	22	0.0308366
769	34	278.464	5335.58	51.177	32.687	51.065	32.721	41.922	22.737	18.474	19.895	21.035	16.856	53.488	1.48576e+06	5415	26485828	34	XY_3	Sustained	cell_4.txt	KFra1	XY_3Sustained34	Sustained34	XY_3-Sustained-cell_4.txt	XY_3Sustained	198	1500	NA	5233.36	NA	5296.02	1.02738	1.18695	0.144257	22	0.0307557
770	35	278.464	5330.75	51.177	32.687	51.092	32.725	41.922	22.737	18.474	19.895	21.035	16.856	53.488	1.48442e+06	5426	26461824	35	XY_3	Sustained	cell_4.txt	KFra1	XY_3Sustained35	Sustained35	XY_3-Sustained-cell_4.txt	XY_3Sustained	204	1500	NA	5233.36	NA	5296.02	1.02609	1.18874	0.142515	22	0.0303843
771	1	267.749	3992.84	13.287	21.785	13.373	21.877	4.263	11.842	18	19.658	20.569	16.574	122.737	1.06908e+06	4026	19057844	1	XY_3	Sustained	cell_5.txt	KFra1	XY_3Sustained1	Sustained1	XY_3-Sustained-cell_5.txt	XY_3Sustained	0	1500	NA	4010.17	NA	4075.04	0.993096	1.004	0.0287279	22	0.0061248
772	2	267.749	4037.33	11.866	20.838	11.952	20.966	2.842	10.895	18	19.658	20.569	16.574	122.737	1.08099e+06	4050	19270195	2	XY_3	Sustained	cell_5.txt	KFra1	XY_3Sustained2	Sustained2	XY_3-Sustained-cell_5.txt	XY_3Sustained	6	1500	NA	4010.17	NA	4075.04	1.01082	1.00767	0.0168058	22	0.00358301
773	3	267.749	4027.73	11.392	20.364	11.467	20.509	2.368	10.421	18	19.658	20.569	16.574	122.737	1.07842e+06	4038	19224367	3	XY_3	Sustained	cell_5.txt	KFra1	XY_3Sustained3	Sustained3	XY_3-Sustained-cell_5.txt	XY_3Sustained	12	1500	NA	4010.17	NA	4075.04	1.00699	0.996047	0.0199624	22	0.00425599
774	4	267.749	3982.79	11.392	19.89	11.412	20.03	2.368	9.948	18	19.658	20.569	16.574	122.737	1.06639e+06	3997	19009842	4	XY_3	Sustained	cell_5.txt	KFra1	XY_3Sustained4	Sustained4	XY_3-Sustained-cell_5.txt	XY_3Sustained	18	1500	NA	4010.17	NA	4075.04	0.98909	0.992289	0.0262288	22	0.00559199
775	5	267.749	3963.09	10.681	19.653	10.657	19.797	1.658	9.711	18	19.658	20.569	16.574	122.737	1.06111e+06	3965	18915818	5	XY_3	Sustained	cell_5.txt	KFra1	XY_3Sustained5	Sustained5	XY_3-Sustained-cell_5.txt	XY_3Sustained	24	1500	NA	4010.17	NA	4075.04	0.981242	1.00016	0.0247549	22	0.00527776
776	6	267.749	3955.75	9.497	19.416	9.413	19.489	0.474	9.474	18	19.658	20.569	16.574	122.737	1.05915e+06	3961	18880775	6	XY_3	Sustained	cell_5.txt	KFra1	XY_3Sustained6	Sustained6	XY_3-Sustained-cell_5.txt	XY_3Sustained	30	1500	NA	4010.17	NA	4075.04	0.978317	1.01114	0.0347172	22	0.00740172
777	7	264.888	3913.29	8.405	19.199	8.371	19.269	0	9.237	17.29	19.658	20.513	16.442	120.273	1.03659e+06	3929	18478574	7	XY_3	Sustained	cell_5.txt	KFra1	XY_3Sustained7	Sustained7	XY_3-Sustained-cell_5.txt	XY_3Sustained	36	1500	NA	4010.17	NA	4075.04	0.961405	1.00739	0.0551883	22	0.0117662
778	8	258.774	3921.45	7.885	18.529	7.755	18.58	0	8.526	16.579	19.658	20.422	16.133	115.895	1.01477e+06	3922	18089639	8	XY_3	Sustained	cell_5.txt	KFra1	XY_3Sustained8	Sustained8	XY_3-Sustained-cell_5.txt	XY_3Sustained	42	1500	NA	4010.17	NA	4075.04	0.964653	1.01186	0.0593873	22	0.0126614
779	9	247.835	3869.48	7.264	17.648	7.132	17.694	0	7.579	15.632	19.658	20.33	15.521	110.202	958992	3868	17095362	9	XY_3	Sustained	cell_5.txt	KFra1	XY_3Sustained9	Sustained9	XY_3-Sustained-cell_5.txt	XY_3Sustained	48	1500	NA	4010.17	NA	4075.04	0.94395	1.01564	0.0534804	22	0.0114021
780	10	238.242	3822.64	6.831	16.047	6.707	16.15	0	5.921	14.921	19.658	20.274	14.962	106.641	910714	3833	16234754	10	XY_3	Sustained	cell_5.txt	KFra1	XY_3Sustained10	Sustained10	XY_3-Sustained-cell_5.txt	XY_3Sustained	54	1500	NA	4010.17	NA	4075.04	0.92529	1.0245	0.0786847	22	0.0167756
781	11	216.589	3834.63	6.02	15.228	5.919	15.347	0	4.974	13.5	19.658	20.144	13.69	101.422	830539	3828	14805514	11	XY_3	Sustained	cell_5.txt	KFra1	XY_3Sustained11	Sustained11	XY_3-Sustained-cell_5.txt	XY_3Sustained	60	1500	NA	4010.17	NA	4075.04	0.930068	1.02521	0.0830987	22	0.0177167
782	12	187.755	3822.26	5.157	14.936	5.158	15.01	0	4.5	11.842	19.658	19.825	12.058	97.359	717649	3826	12793087	12	XY_3	Sustained	cell_5.txt	KFra1	XY_3Sustained12	Sustained12	XY_3-Sustained-cell_5.txt	XY_3Sustained	66	1500	NA	4010.17	NA	4075.04	0.925137	1.00956	0.0691331	22	0.0147392
783	13	165.878	3849.34	4.575	13.878	4.561	13.938	0	3.316	10.658	19.658	19.481	10.842	95.553	638519	3858	11382490	13	XY_3	Sustained	cell_5.txt	KFra1	XY_3Sustained13	Sustained13	XY_3-Sustained-cell_5.txt	XY_3Sustained	72	1500	NA	4010.17	NA	4075.04	0.935926	1.02381	0.0765827	22	0.0163275
784	14	156.958	3860.47	4.347	13.456	4.327	13.523	0	2.842	10.184	19.658	19.307	10.351	94.975	605933	3852	10801602	14	XY_3	Sustained	cell_5.txt	KFra1	XY_3Sustained14	Sustained14	XY_3-Sustained-cell_5.txt	XY_3Sustained	78	1500	NA	4010.17	NA	4075.04	0.940362	1.02366	0.0781673	22	0.0166653
785	15	156.958	3850.8	4.347	13.456	4.328	13.475	0	2.842	10.184	19.658	19.307	10.351	94.975	604415	3861	10774538	15	XY_3	Sustained	cell_5.txt	KFra1	XY_3Sustained15	Sustained15	XY_3-Sustained-cell_5.txt	XY_3Sustained	84	1500	NA	4010.17	NA	4075.04	0.936509	1.03804	0.0754032	22	0.016076
786	16	156.958	3871.14	4.347	13.456	4.318	13.471	0	2.842	10.184	19.658	19.307	10.351	94.975	607607	3874	10831435	16	XY_3	Sustained	cell_5.txt	KFra1	XY_3Sustained16	Sustained16	XY_3-Sustained-cell_5.txt	XY_3Sustained	90	1500	NA	4010.17	NA	4075.04	0.94461	1.05997	0.0902063	22	0.019232
787	17	174.741	3975.57	4.804	14.066	4.795	14.12	0	3.553	11.132	19.658	19.633	11.333	96.173	694695	3975	12383908	17	XY_3	Sustained	cell_5.txt	KFra1	XY_3Sustained17	Sustained17	XY_3-Sustained-cell_5.txt	XY_3Sustained	96	1500	NA	4010.17	NA	4075.04	0.986215	1.0721	0.0953626	22	0.0203314
788	18	183.436	3967.45	5.039	14.488	5.049	14.502	0	4.026	11.606	19.658	19.765	11.817	96.943	727773	3970	12973574	18	XY_3	Sustained	cell_5.txt	KFra1	XY_3Sustained18	Sustained18	XY_3-Sustained-cell_5.txt	XY_3Sustained	102	1500	NA	4010.17	NA	4075.04	0.982981	1.08555	0.102258	22	0.0218015
789	19	183.436	3964.47	5.039	14.251	5.037	14.277	0	3.79	11.606	19.658	19.765	11.817	96.943	727226	3968	12963817	19	XY_3	Sustained	cell_5.txt	KFra1	XY_3Sustained19	Sustained19	XY_3-Sustained-cell_5.txt	XY_3Sustained	108	1500	NA	4010.17	NA	4075.04	0.981792	1.09238	0.119699	22	0.02552
790	20	200.433	3921.54	5.519	14.145	5.505	14.208	0	3.79	12.553	19.658	19.986	12.769	98.892	786006	3943	14011655	20	XY_3	Sustained	cell_5.txt	KFra1	XY_3Sustained20	Sustained20	XY_3-Sustained-cell_5.txt	XY_3Sustained	114	1500	NA	4010.17	NA	4075.04	0.964689	1.10988	0.136524	22	0.029107
791	21	208.623	3877.81	5.767	14.091	5.722	14.209	0	3.79	13.027	19.658	20.075	13.232	100.109	809001	3898	14421570	21	XY_3	Sustained	cell_5.txt	KFra1	XY_3Sustained21	Sustained21	XY_3-Sustained-cell_5.txt	XY_3Sustained	120	1500	NA	4010.17	NA	4075.04	0.947269	1.1178	0.143158	22	0.0305213
792	22	208.623	3979.32	5.767	14.565	5.771	14.64	0	4.263	13.027	19.658	20.075	13.232	100.109	830180	3987	14799107	22	XY_3	Sustained	cell_5.txt	KFra1	XY_3Sustained22	Sustained22	XY_3-Sustained-cell_5.txt	XY_3Sustained	126	1500	NA	4010.17	NA	4075.04	0.98771	1.12043	0.14363	22	0.030622
793	23	220.404	3995.28	6.151	15.443	6.152	15.485	0	5.211	13.737	19.658	20.169	13.913	102.125	880574	3995	15697451	23	XY_3	Sustained	cell_5.txt	KFra1	XY_3Sustained23	Sustained23	XY_3-Sustained-cell_5.txt	XY_3Sustained	132	1500	NA	4010.17	NA	4075.04	0.994066	1.12327	0.148188	22	0.0315939
794	24	224.162	4029.78	6.282	16.131	6.311	16.171	0	5.921	13.974	19.658	20.195	14.133	102.91	903323	4038	16102991	24	XY_3	Sustained	cell_5.txt	KFra1	XY_3Sustained24	Sustained24	XY_3-Sustained-cell_5.txt	XY_3Sustained	138	1500	NA	4010.17	NA	4075.04	1.00781	1.12913	0.14539	22	0.0309973
795	25	224.162	4019.95	6.282	16.131	6.332	16.155	0	5.921	13.974	19.658	20.195	14.133	102.91	901121	4032	16063737	25	XY_3	Sustained	cell_5.txt	KFra1	XY_3Sustained25	Sustained25	XY_3-Sustained-cell_5.txt	XY_3Sustained	144	1500	NA	4010.17	NA	4075.04	1.0039	1.14135	0.153745	22	0.0327786
796	26	220.404	3996.21	6.151	16.153	6.175	16.197	0	5.921	13.737	19.658	20.169	13.913	102.125	880779	4004	15701113	26	XY_3	Sustained	cell_5.txt	KFra1	XY_3Sustained26	Sustained26	XY_3-Sustained-cell_5.txt	XY_3Sustained	150	1500	NA	4010.17	NA	4075.04	0.994437	1.14094	0.157961	22	0.0336773
797	27	220.404	4045.17	6.151	16.153	6.169	16.218	0	5.921	13.737	19.658	20.169	13.913	102.125	891571	4055	15893490	27	XY_3	Sustained	cell_5.txt	KFra1	XY_3Sustained27	Sustained27	XY_3-Sustained-cell_5.txt	XY_3Sustained	156	1500	NA	4010.17	NA	4075.04	1.01394	1.1512	0.150249	22	0.0320332
798	28	227.808	4060.53	6.417	16.583	6.448	16.602	0	6.395	14.211	19.658	20.216	14.348	103.737	925021	4067	16489792	28	XY_3	Sustained	cell_5.txt	KFra1	XY_3Sustained28	Sustained28	XY_3-Sustained-cell_5.txt	XY_3Sustained	162	1500	NA	4010.17	NA	4075.04	1.02006	1.16067	0.156156	22	0.0332925
799	29	227.808	4038.86	6.417	16.82	6.441	16.84	0	6.632	14.211	19.658	20.216	14.348	103.737	920085	4032	16401796	29	XY_3	Sustained	cell_5.txt	KFra1	XY_3Sustained29	Sustained29	XY_3-Sustained-cell_5.txt	XY_3Sustained	168	1500	NA	4010.17	NA	4075.04	1.01143	1.17078	0.157516	22	0.0335826
800	30	231.398	4045.26	6.552	17.035	6.545	17.08	0	6.869	14.448	19.658	20.238	14.558	104.654	936067	4042	16686700	30	XY_3	Sustained	cell_5.txt	KFra1	XY_3Sustained30	Sustained30	XY_3-Sustained-cell_5.txt	XY_3Sustained	174	1500	NA	4010.17	NA	4075.04	1.01398	1.18288	0.15252	22	0.0325173
801	31	231.398	4048.25	6.552	17.272	6.548	17.317	0	7.105	14.448	19.658	20.238	14.558	104.654	936759	4054	16699038	31	XY_3	Sustained	cell_5.txt	KFra1	XY_3Sustained31	Sustained31	XY_3-Sustained-cell_5.txt	XY_3Sustained	180	1500	NA	4010.17	NA	4075.04	1.01517	1.17684	0.149544	22	0.031883
802	32	234.876	4065.3	6.69	17.488	6.659	17.537	0	7.342	14.685	19.658	20.258	14.763	105.621	954842	4064	17021391	32	XY_3	Sustained	cell_5.txt	KFra1	XY_3Sustained32	Sustained32	XY_3-Sustained-cell_5.txt	XY_3Sustained	186	1500	NA	4010.17	NA	4075.04	1.02196	1.18066	0.150508	22	0.0320885
803	33	238.242	4049.34	6.831	17.468	6.745	17.489	0	7.342	14.921	19.658	20.274	14.962	106.641	964725	4065	17197566	33	XY_3	Sustained	cell_5.txt	KFra1	XY_3Sustained33	Sustained33	XY_3-Sustained-cell_5.txt	XY_3Sustained	192	1500	NA	4010.17	NA	4075.04	1.0156	1.18001	0.144637	22	0.0308366
804	34	234.876	4068.95	6.69	17.488	6.624	17.445	0	7.342	14.685	19.658	20.258	14.763	105.621	955701	4070	17036697	34	XY_3	Sustained	cell_5.txt	KFra1	XY_3Sustained34	Sustained34	XY_3-Sustained-cell_5.txt	XY_3Sustained	198	1500	NA	4010.17	NA	4075.04	1.02342	1.18695	0.144257	22	0.0307557
805	35	212.662	4116.56	5.892	17.382	5.947	17.389	0	7.105	13.263	19.658	20.113	13.462	100.751	875437	4111	15605892	35	XY_3	Sustained	cell_5.txt	KFra1	XY_3Sustained35	Sustained35	XY_3-Sustained-cell_5.txt	XY_3Sustained	204	1500	NA	4010.17	NA	4075.04	1.04238	1.18874	0.142515	22	0.0303843
806	1	203.35	7261.69	100.542	10.066	100.601	10.009	90.949	3.316	19.185	13.5	19.19	13.492	0	1.47667e+06	7411	26323617	1	XY_4	Sustained	cell_1.txt	KFra1	XY_4Sustained1	Sustained1	XY_4-Sustained-cell_1.txt	XY_4Sustained	0	1500	NA	7413.19	NA	7822.38	0.974379	1.004	0.0287279	22	0.0061248
807	2	203.35	7340.9	100.542	10.066	100.573	10.041	90.949	3.316	19.185	13.5	19.19	13.492	0	1.49277e+06	7500	26610761	2	XY_4	Sustained	cell_1.txt	KFra1	XY_4Sustained2	Sustained2	XY_4-Sustained-cell_1.txt	XY_4Sustained	6	1500	NA	7413.19	NA	7822.38	0.987775	1.00767	0.0168058	22	0.00358301
808	3	203.35	7515.19	100.542	10.066	100.567	10.071	90.949	3.316	19.185	13.5	19.19	13.492	0	1.52821e+06	7714	27242559	3	XY_4	Sustained	cell_1.txt	KFra1	XY_4Sustained3	Sustained3	XY_4-Sustained-cell_1.txt	XY_4Sustained	12	1500	NA	7413.19	NA	7822.38	1.01725	0.996047	0.0199624	22	0.00425599
809	4	203.35	7534.98	100.542	10.066	100.575	10.086	90.949	3.316	19.185	13.5	19.19	13.492	0	1.53224e+06	7703	27314322	4	XY_4	Sustained	cell_1.txt	KFra1	XY_4Sustained4	Sustained4	XY_4-Sustained-cell_1.txt	XY_4Sustained	18	1500	NA	7413.19	NA	7822.38	1.0206	0.992289	0.0262288	22	0.00559199
810	5	203.35	7564.38	101.015	10.066	101.054	10.09	91.423	3.316	19.185	13.5	19.19	13.492	0	1.53822e+06	7745	27420875	5	XY_4	Sustained	cell_1.txt	KFra1	XY_4Sustained5	Sustained5	XY_4-Sustained-cell_1.txt	XY_4Sustained	24	1500	NA	7413.19	NA	7822.38	1.02557	1.00016	0.0247549	22	0.00527776
811	6	203.35	7620.83	101.252	10.066	101.317	10.102	91.66	3.316	19.185	13.5	19.19	13.492	0	1.5497e+06	7811	27625522	6	XY_4	Sustained	cell_1.txt	KFra1	XY_4Sustained6	Sustained6	XY_4-Sustained-cell_1.txt	XY_4Sustained	30	1500	NA	7413.19	NA	7822.38	1.03512	1.01114	0.0347172	22	0.00740172
812	7	203.35	7535.69	101.252	10.066	101.336	10.144	91.66	3.316	19.185	13.5	19.19	13.492	0	1.53238e+06	7711	27316862	7	XY_4	Sustained	cell_1.txt	KFra1	XY_4Sustained7	Sustained7	XY_4-Sustained-cell_1.txt	XY_4Sustained	36	1500	NA	7413.19	NA	7822.38	1.02072	1.00739	0.0551883	22	0.0117662
813	8	203.35	7547.22	101.252	10.066	101.336	10.139	91.66	3.316	19.185	13.5	19.19	13.492	0	1.53473e+06	7713	27358672	8	XY_4	Sustained	cell_1.txt	KFra1	XY_4Sustained8	Sustained8	XY_4-Sustained-cell_1.txt	XY_4Sustained	42	1500	NA	7413.19	NA	7822.38	1.02267	1.01186	0.0593873	22	0.0126614
814	9	203.35	7540.17	101.489	10.066	101.571	10.176	91.897	3.316	19.185	13.5	19.19	13.492	0	1.53329e+06	7709	27333110	9	XY_4	Sustained	cell_1.txt	KFra1	XY_4Sustained9	Sustained9	XY_4-Sustained-cell_1.txt	XY_4Sustained	48	1500	NA	7413.19	NA	7822.38	1.02147	1.01564	0.0534804	22	0.0114021
815	10	203.35	7442.88	101.963	10.066	102.072	10.157	92.37	3.316	19.185	13.5	19.19	13.492	0	1.51351e+06	7619	26980453	10	XY_4	Sustained	cell_1.txt	KFra1	XY_4Sustained10	Sustained10	XY_4-Sustained-cell_1.txt	XY_4Sustained	54	1500	NA	7413.19	NA	7822.38	1.00502	1.0245	0.0786847	22	0.0167756
816	11	203.35	7473.26	102.673	10.066	102.728	10.177	93.081	3.316	19.185	13.5	19.19	13.492	0	1.51969e+06	7662	27090572	11	XY_4	Sustained	cell_1.txt	KFra1	XY_4Sustained11	Sustained11	XY_4-Sustained-cell_1.txt	XY_4Sustained	60	1500	NA	7413.19	NA	7822.38	1.01016	1.02521	0.0830987	22	0.0177167
817	12	203.35	7535.79	103.147	10.066	103.211	10.174	93.555	3.316	19.185	13.5	19.19	13.492	0	1.5324e+06	7734	27317250	12	XY_4	Sustained	cell_1.txt	KFra1	XY_4Sustained12	Sustained12	XY_4-Sustained-cell_1.txt	XY_4Sustained	66	1500	NA	7413.19	NA	7822.38	1.02073	1.00956	0.0691331	22	0.0147392
818	13	203.35	7520.72	103.384	10.066	103.46	10.188	93.791	3.316	19.185	13.5	19.19	13.492	0	1.52934e+06	7741	27262624	13	XY_4	Sustained	cell_1.txt	KFra1	XY_4Sustained13	Sustained13	XY_4-Sustained-cell_1.txt	XY_4Sustained	72	1500	NA	7413.19	NA	7822.38	1.01819	1.02381	0.0765827	22	0.0163275
819	14	203.35	7590.02	103.857	10.066	103.946	10.15	94.265	3.316	19.185	13.5	19.19	13.492	0	1.54343e+06	7792	27513825	14	XY_4	Sustained	cell_1.txt	KFra1	XY_4Sustained14	Sustained14	XY_4-Sustained-cell_1.txt	XY_4Sustained	78	1500	NA	7413.19	NA	7822.38	1.0299	1.02366	0.0781673	22	0.0166653
820	15	203.35	7551.98	104.094	10.066	104.139	10.126	94.502	3.316	19.185	13.5	19.19	13.492	0	1.5357e+06	7718	27375912	15	XY_4	Sustained	cell_1.txt	KFra1	XY_4Sustained15	Sustained15	XY_4-Sustained-cell_1.txt	XY_4Sustained	84	1500	NA	7413.19	NA	7822.38	1.02347	1.03804	0.0754032	22	0.016076
821	16	203.35	7630.48	104.331	10.066	104.386	10.086	94.739	3.316	19.185	13.5	19.19	13.492	0	1.55166e+06	7823	27660490	16	XY_4	Sustained	cell_1.txt	KFra1	XY_4Sustained16	Sustained16	XY_4-Sustained-cell_1.txt	XY_4Sustained	90	1500	NA	7413.19	NA	7822.38	1.03675	1.05997	0.0902063	22	0.019232
822	17	203.35	7664.23	104.331	10.066	104.395	10.124	94.739	3.316	19.185	13.5	19.19	13.492	0	1.55852e+06	7868	27782840	17	XY_4	Sustained	cell_1.txt	KFra1	XY_4Sustained17	Sustained17	XY_4-Sustained-cell_1.txt	XY_4Sustained	96	1500	NA	7413.19	NA	7822.38	1.04245	1.0721	0.0953626	22	0.0203314
823	18	203.35	7641.22	104.331	10.066	104.402	10.169	94.739	3.316	19.185	13.5	19.19	13.492	0	1.55384e+06	7840	27699406	18	XY_4	Sustained	cell_1.txt	KFra1	XY_4Sustained18	Sustained18	XY_4-Sustained-cell_1.txt	XY_4Sustained	102	1500	NA	7413.19	NA	7822.38	1.03856	1.08555	0.102258	22	0.0218015
824	19	203.35	7585.81	104.331	10.066	104.393	10.191	94.739	3.316	19.185	13.5	19.19	13.492	0	1.54258e+06	7779	27498567	19	XY_4	Sustained	cell_1.txt	KFra1	XY_4Sustained19	Sustained19	XY_4-Sustained-cell_1.txt	XY_4Sustained	108	1500	NA	7413.19	NA	7822.38	1.02919	1.09238	0.119699	22	0.02552
825	20	203.35	7561.99	104.331	10.066	104.394	10.167	94.739	3.316	19.185	13.5	19.19	13.492	0	1.53773e+06	7692	27412198	20	XY_4	Sustained	cell_1.txt	KFra1	XY_4Sustained20	Sustained20	XY_4-Sustained-cell_1.txt	XY_4Sustained	114	1500	NA	7413.19	NA	7822.38	1.02516	1.10988	0.136524	22	0.029107
826	21	203.35	7615.71	104.805	10.066	104.847	10.145	95.213	3.316	19.185	13.5	19.19	13.492	0	1.54866e+06	7757	27606947	21	XY_4	Sustained	cell_1.txt	KFra1	XY_4Sustained21	Sustained21	XY_4-Sustained-cell_1.txt	XY_4Sustained	120	1500	NA	7413.19	NA	7822.38	1.03425	1.1178	0.143158	22	0.0305213
827	22	203.35	7570.4	104.805	10.066	104.865	10.154	95.213	3.316	19.185	13.5	19.19	13.492	0	1.53944e+06	7744	27442686	22	XY_4	Sustained	cell_1.txt	KFra1	XY_4Sustained22	Sustained22	XY_4-Sustained-cell_1.txt	XY_4Sustained	126	1500	NA	7413.19	NA	7822.38	1.02659	1.12043	0.14363	22	0.030622
828	23	203.35	7483.06	105.042	10.066	105.141	10.146	95.449	3.316	19.185	13.5	19.19	13.492	0	1.52168e+06	7659	27126080	23	XY_4	Sustained	cell_1.txt	KFra1	XY_4Sustained23	Sustained23	XY_4-Sustained-cell_1.txt	XY_4Sustained	132	1500	NA	7413.19	NA	7822.38	1.01182	1.12327	0.148188	22	0.0315939
829	24	203.35	7475.68	105.279	10.066	105.35	10.154	95.686	3.316	19.185	13.5	19.19	13.492	0	1.52018e+06	7642	27099330	24	XY_4	Sustained	cell_1.txt	KFra1	XY_4Sustained24	Sustained24	XY_4-Sustained-cell_1.txt	XY_4Sustained	138	1500	NA	7413.19	NA	7822.38	1.01057	1.12913	0.14539	22	0.0309973
830	25	203.35	7583.46	105.752	10.066	105.756	10.144	96.16	3.316	19.185	13.5	19.19	13.492	0	1.5421e+06	7779	27490034	25	XY_4	Sustained	cell_1.txt	KFra1	XY_4Sustained25	Sustained25	XY_4-Sustained-cell_1.txt	XY_4Sustained	144	1500	NA	7413.19	NA	7822.38	1.02879	1.14135	0.153745	22	0.0327786
831	26	203.35	7667.35	105.989	10.066	106.006	10.156	96.397	3.316	19.185	13.5	19.19	13.492	0	1.55916e+06	7867	27794127	26	XY_4	Sustained	cell_1.txt	KFra1	XY_4Sustained26	Sustained26	XY_4-Sustained-cell_1.txt	XY_4Sustained	150	1500	NA	7413.19	NA	7822.38	1.04298	1.14094	0.157961	22	0.0336773
832	27	203.35	7717.05	106.226	10.066	106.23	10.136	96.634	3.316	19.185	13.5	19.19	13.492	0	1.56926e+06	7917	27974297	27	XY_4	Sustained	cell_1.txt	KFra1	XY_4Sustained27	Sustained27	XY_4-Sustained-cell_1.txt	XY_4Sustained	156	1500	NA	7413.19	NA	7822.38	1.05139	1.1512	0.150249	22	0.0320332
833	28	203.35	7825.17	106.226	10.066	106.218	10.128	96.634	3.316	19.185	13.5	19.19	13.492	0	1.59125e+06	7996	28366253	28	XY_4	Sustained	cell_1.txt	KFra1	XY_4Sustained28	Sustained28	XY_4-Sustained-cell_1.txt	XY_4Sustained	162	1500	NA	7413.19	NA	7822.38	1.06967	1.16067	0.156156	22	0.0332925
834	29	203.35	7841.66	106.226	10.066	106.253	10.143	96.634	3.316	19.185	13.5	19.19	13.492	0	1.5946e+06	8013	28426007	29	XY_4	Sustained	cell_1.txt	KFra1	XY_4Sustained29	Sustained29	XY_4-Sustained-cell_1.txt	XY_4Sustained	168	1500	NA	7413.19	NA	7822.38	1.07246	1.17078	0.157516	22	0.0335826
835	30	203.35	7884.35	106.226	10.066	106.271	10.112	96.634	3.316	19.185	13.5	19.19	13.492	0	1.60328e+06	8060	28580758	30	XY_4	Sustained	cell_1.txt	KFra1	XY_4Sustained30	Sustained30	XY_4-Sustained-cell_1.txt	XY_4Sustained	174	1500	NA	7413.19	NA	7822.38	1.07968	1.18288	0.15252	22	0.0325173
836	31	203.35	7827.6	106.463	10.066	106.514	10.098	96.871	3.316	19.185	13.5	19.19	13.492	0	1.59174e+06	8004	28375035	31	XY_4	Sustained	cell_1.txt	KFra1	XY_4Sustained31	Sustained31	XY_4-Sustained-cell_1.txt	XY_4Sustained	180	1500	NA	7413.19	NA	7822.38	1.07008	1.17684	0.149544	22	0.031883
837	32	203.35	7799.14	106.7	10.066	106.735	10.087	97.107	3.316	19.185	13.5	19.19	13.492	0	1.58596e+06	7965	28271887	32	XY_4	Sustained	cell_1.txt	KFra1	XY_4Sustained32	Sustained32	XY_4-Sustained-cell_1.txt	XY_4Sustained	186	1500	NA	7413.19	NA	7822.38	1.06527	1.18066	0.150508	22	0.0320885
838	33	203.35	7766.34	106.7	10.066	106.709	10.081	97.107	3.316	19.185	13.5	19.19	13.492	0	1.57929e+06	7922	28152969	33	XY_4	Sustained	cell_1.txt	KFra1	XY_4Sustained33	Sustained33	XY_4-Sustained-cell_1.txt	XY_4Sustained	192	1500	NA	7413.19	NA	7822.38	1.05972	1.18001	0.144637	22	0.0308366
839	34	203.35	7807.02	106.7	10.066	106.732	10.073	97.107	3.316	19.185	13.5	19.19	13.492	0	1.58756e+06	7965	28300440	34	XY_4	Sustained	cell_1.txt	KFra1	XY_4Sustained34	Sustained34	XY_4-Sustained-cell_1.txt	XY_4Sustained	198	1500	NA	7413.19	NA	7822.38	1.0666	1.18695	0.144257	22	0.0307557
840	35	203.35	7917.01	105.989	10.54	106.022	10.543	96.397	3.79	19.185	13.5	19.19	13.492	0	1.60992e+06	8052	28699155	35	XY_4	Sustained	cell_1.txt	KFra1	XY_4Sustained35	Sustained35	XY_4-Sustained-cell_1.txt	XY_4Sustained	204	1500	NA	7413.19	NA	7822.38	1.0852	1.18874	0.142515	22	0.0303843
841	1	200.826	4029.41	74.015	63.238	73.955	63.223	66.08	55.185	15.869	16.106	16.091	15.89	90	809210	4042	14425292	1	XY_4	Sustained	cell_2.txt	KFra1	XY_4Sustained1	Sustained1	XY_4-Sustained-cell_2.txt	XY_4Sustained	0	1500	NA	4125.87	NA	4766.21	0.963266	1.004	0.0287279	22	0.0061248
842	2	204.192	4111.98	72.475	63.475	72.416	63.433	64.422	55.422	16.106	16.106	16.124	16.124	0	839631	4134	14967600	2	XY_4	Sustained	cell_2.txt	KFra1	XY_4Sustained2	Sustained2	XY_4-Sustained-cell_2.txt	XY_4Sustained	6	1500	NA	4125.87	NA	4766.21	0.994709	1.00767	0.0168058	22	0.00358301
843	3	204.192	4150.46	72.475	63.475	72.425	63.422	64.422	55.422	16.106	16.106	16.124	16.124	0	847489	4167	15107678	3	XY_4	Sustained	cell_2.txt	KFra1	XY_4Sustained3	Sustained3	XY_4-Sustained-cell_2.txt	XY_4Sustained	12	1500	NA	4125.87	NA	4766.21	1.00936	0.996047	0.0199624	22	0.00425599
844	4	204.192	4211.63	72.002	62.765	71.945	62.741	63.949	54.712	16.106	16.106	16.124	16.124	0	859980	4225	15330336	4	XY_4	Sustained	cell_2.txt	KFra1	XY_4Sustained4	Sustained4	XY_4-Sustained-cell_2.txt	XY_4Sustained	18	1500	NA	4125.87	NA	4766.21	1.03266	0.992289	0.0262288	22	0.00559199
845	5	204.192	4246.73	70.817	62.528	70.766	62.487	62.765	54.475	16.106	16.106	16.124	16.124	0	867147	4261	15458096	5	XY_4	Sustained	cell_2.txt	KFra1	XY_4Sustained5	Sustained5	XY_4-Sustained-cell_2.txt	XY_4Sustained	24	1500	NA	4125.87	NA	4766.21	1.04603	1.00016	0.0247549	22	0.00527776
846	6	204.192	4318	69.633	62.054	69.56	62.008	61.58	54.001	16.106	16.106	16.124	16.124	0	881700	4341	15717527	6	XY_4	Sustained	cell_2.txt	KFra1	XY_4Sustained6	Sustained6	XY_4-Sustained-cell_2.txt	XY_4Sustained	30	1500	NA	4125.87	NA	4766.21	1.07317	1.01114	0.0347172	22	0.00740172
847	7	204.192	4305.99	69.633	62.054	69.548	61.985	61.58	54.001	16.106	16.106	16.124	16.124	0	879247	4331	15673811	7	XY_4	Sustained	cell_2.txt	KFra1	XY_4Sustained7	Sustained7	XY_4-Sustained-cell_2.txt	XY_4Sustained	36	1500	NA	4125.87	NA	4766.21	1.0686	1.00739	0.0551883	22	0.0117662
848	8	204.192	4312.98	69.396	61.817	69.281	61.72	61.343	53.764	16.106	16.106	16.124	16.124	0	880674	4329	15699244	8	XY_4	Sustained	cell_2.txt	KFra1	XY_4Sustained8	Sustained8	XY_4-Sustained-cell_2.txt	XY_4Sustained	42	1500	NA	4125.87	NA	4766.21	1.07126	1.01186	0.0593873	22	0.0126614
849	9	204.192	4317.3	68.686	61.107	68.572	61.02	60.633	53.054	16.106	16.106	16.124	16.124	0	881556	4345	15714969	9	XY_4	Sustained	cell_2.txt	KFra1	XY_4Sustained9	Sustained9	XY_4-Sustained-cell_2.txt	XY_4Sustained	48	1500	NA	4125.87	NA	4766.21	1.0729	1.01564	0.0534804	22	0.0114021
850	10	204.192	4271.64	68.212	60.87	68.072	60.685	60.159	52.817	16.106	16.106	16.124	16.124	0	872234	4322	15548783	10	XY_4	Sustained	cell_2.txt	KFra1	XY_4Sustained10	Sustained10	XY_4-Sustained-cell_2.txt	XY_4Sustained	54	1500	NA	4125.87	NA	4766.21	1.05551	1.0245	0.0786847	22	0.0167756
851	11	204.192	4187.33	67.975	60.633	67.829	60.365	59.922	52.58	16.106	16.106	16.124	16.124	0	855017	4227	15241866	11	XY_4	Sustained	cell_2.txt	KFra1	XY_4Sustained11	Sustained11	XY_4-Sustained-cell_2.txt	XY_4Sustained	60	1500	NA	4125.87	NA	4766.21	1.0234	1.02521	0.0830987	22	0.0177167
852	12	204.192	4191.05	67.738	60.396	67.61	60.07	59.685	52.343	16.106	16.106	16.124	16.124	0	855777	4229	15255409	12	XY_4	Sustained	cell_2.txt	KFra1	XY_4Sustained12	Sustained12	XY_4-Sustained-cell_2.txt	XY_4Sustained	66	1500	NA	4125.87	NA	4766.21	1.02482	1.00956	0.0691331	22	0.0147392
853	13	204.192	4456.71	66.554	55.422	66.532	55.415	58.501	47.369	16.106	16.106	16.124	16.124	0	910023	4480	16222420	13	XY_4	Sustained	cell_2.txt	KFra1	XY_4Sustained13	Sustained13	XY_4-Sustained-cell_2.txt	XY_4Sustained	72	1500	NA	4125.87	NA	4766.21	1.12599	1.02381	0.0765827	22	0.0163275
854	14	204.192	4397.59	66.554	54.238	66.5	54.242	58.501	46.185	16.106	16.106	16.124	16.124	0	897951	4417	16007229	14	XY_4	Sustained	cell_2.txt	KFra1	XY_4Sustained14	Sustained14	XY_4-Sustained-cell_2.txt	XY_4Sustained	78	1500	NA	4125.87	NA	4766.21	1.10348	1.02366	0.0781673	22	0.0166653
855	15	204.192	4418.6	67.028	53.527	67.018	53.499	58.975	45.475	16.106	16.106	16.124	16.124	0	902241	4443	16083705	15	XY_4	Sustained	cell_2.txt	KFra1	XY_4Sustained15	Sustained15	XY_4-Sustained-cell_2.txt	XY_4Sustained	84	1500	NA	4125.87	NA	4766.21	1.11148	1.03804	0.0754032	22	0.016076
856	16	204.192	4470.1	67.975	53.291	67.89	53.219	59.922	45.238	16.106	16.106	16.124	16.124	0	912757	4500	16271174	16	XY_4	Sustained	cell_2.txt	KFra1	XY_4Sustained16	Sustained16	XY_4-Sustained-cell_2.txt	XY_4Sustained	90	1500	NA	4125.87	NA	4766.21	1.13109	1.05997	0.0902063	22	0.019232
857	17	204.192	4440.24	68.449	53.054	68.327	52.983	60.396	45.001	16.106	16.106	16.124	16.124	0	906660	4468	16162486	17	XY_4	Sustained	cell_2.txt	KFra1	XY_4Sustained17	Sustained17	XY_4-Sustained-cell_2.txt	XY_4Sustained	96	1500	NA	4125.87	NA	4766.21	1.11972	1.0721	0.0953626	22	0.0203314
858	18	204.192	4434.5	68.686	52.817	68.56	52.751	60.633	44.764	16.106	16.106	16.124	16.124	0	905488	4452	16141578	18	XY_4	Sustained	cell_2.txt	KFra1	XY_4Sustained18	Sustained18	XY_4-Sustained-cell_2.txt	XY_4Sustained	102	1500	NA	4125.87	NA	4766.21	1.11753	1.08555	0.102258	22	0.0218015
859	19	204.192	4433.2	68.449	52.58	68.278	52.511	60.396	44.527	16.106	16.106	16.124	16.124	0	905223	4459	16136856	19	XY_4	Sustained	cell_2.txt	KFra1	XY_4Sustained19	Sustained19	XY_4-Sustained-cell_2.txt	XY_4Sustained	108	1500	NA	4125.87	NA	4766.21	1.11704	1.09238	0.119699	22	0.02552
860	20	204.192	4449.62	67.975	52.343	67.809	52.266	59.922	44.29	16.106	16.106	16.124	16.124	0	908575	4490	16196615	20	XY_4	Sustained	cell_2.txt	KFra1	XY_4Sustained20	Sustained20	XY_4-Sustained-cell_2.txt	XY_4Sustained	114	1500	NA	4125.87	NA	4766.21	1.12329	1.10988	0.136524	22	0.029107
861	21	204.192	4507.62	67.265	52.106	67.092	52.035	59.212	44.054	16.106	16.106	16.124	16.124	0	920419	4550	16407755	21	XY_4	Sustained	cell_2.txt	KFra1	XY_4Sustained21	Sustained21	XY_4-Sustained-cell_2.txt	XY_4Sustained	120	1500	NA	4125.87	NA	4766.21	1.14538	1.1178	0.143158	22	0.0305213
862	22	204.192	4496.21	67.028	51.87	66.834	51.841	58.975	43.817	16.106	16.106	16.124	16.124	0	918089	4528	16366211	22	XY_4	Sustained	cell_2.txt	KFra1	XY_4Sustained22	Sustained22	XY_4-Sustained-cell_2.txt	XY_4Sustained	126	1500	NA	4125.87	NA	4766.21	1.14104	1.12043	0.14363	22	0.030622
863	23	204.192	4297.53	67.028	51.396	66.779	51.445	58.975	43.343	16.106	16.106	16.124	16.124	0	877519	4278	15643000	23	XY_4	Sustained	cell_2.txt	KFra1	XY_4Sustained23	Sustained23	XY_4-Sustained-cell_2.txt	XY_4Sustained	132	1500	NA	4125.87	NA	4766.21	1.06537	1.12327	0.148188	22	0.0315939
864	24	204.192	4270.89	66.554	51.159	66.297	51.177	58.501	43.106	16.106	16.106	16.124	16.124	0	872080	4247	15546038	24	XY_4	Sustained	cell_2.txt	KFra1	XY_4Sustained24	Sustained24	XY_4-Sustained-cell_2.txt	XY_4Sustained	138	1500	NA	4125.87	NA	4766.21	1.05523	1.12913	0.14539	22	0.0309973
865	25	204.192	4311.66	66.317	50.685	66.105	50.779	58.264	42.632	16.106	16.106	16.124	16.124	0	880404	4284	15694436	25	XY_4	Sustained	cell_2.txt	KFra1	XY_4Sustained25	Sustained25	XY_4-Sustained-cell_2.txt	XY_4Sustained	144	1500	NA	4125.87	NA	4766.21	1.07075	1.14135	0.153745	22	0.0327786
866	26	204.192	4363.82	65.133	50.685	64.874	50.78	57.08	42.632	16.106	16.106	16.124	16.124	0	891055	4361	15884302	26	XY_4	Sustained	cell_2.txt	KFra1	XY_4Sustained26	Sustained26	XY_4-Sustained-cell_2.txt	XY_4Sustained	150	1500	NA	4125.87	NA	4766.21	1.09062	1.14094	0.157961	22	0.0336773
867	27	204.192	4464.37	64.186	50.685	63.934	50.793	56.133	42.632	16.106	16.106	16.124	16.124	0	911587	4475	16250317	27	XY_4	Sustained	cell_2.txt	KFra1	XY_4Sustained27	Sustained27	XY_4-Sustained-cell_2.txt	XY_4Sustained	156	1500	NA	4125.87	NA	4766.21	1.12891	1.1512	0.150249	22	0.0320332
868	28	204.192	4553.65	63.475	51.159	63.249	51.221	55.422	43.106	16.106	16.106	16.124	16.124	0	929817	4555	16575276	28	XY_4	Sustained	cell_2.txt	KFra1	XY_4Sustained28	Sustained28	XY_4-Sustained-cell_2.txt	XY_4Sustained	162	1500	NA	4125.87	NA	4766.21	1.16291	1.16067	0.156156	22	0.0332925
869	29	204.192	4673.41	62.291	51.159	62.114	51.233	54.238	43.106	16.106	16.106	16.124	16.124	0	954270	4682	17011198	29	XY_4	Sustained	cell_2.txt	KFra1	XY_4Sustained29	Sustained29	XY_4-Sustained-cell_2.txt	XY_4Sustained	168	1500	NA	4125.87	NA	4766.21	1.20852	1.17078	0.157516	22	0.0335826
870	30	204.192	4706.4	61.58	51.159	61.452	51.197	53.527	43.106	16.106	16.106	16.124	16.124	0	961008	4693	17131301	30	XY_4	Sustained	cell_2.txt	KFra1	XY_4Sustained30	Sustained30	XY_4-Sustained-cell_2.txt	XY_4Sustained	174	1500	NA	4125.87	NA	4766.21	1.22108	1.18288	0.15252	22	0.0325173
871	31	204.192	4696.54	61.343	51.159	61.16	51.185	53.291	43.106	16.106	16.106	16.124	16.124	0	958994	4688	17095412	31	XY_4	Sustained	cell_2.txt	KFra1	XY_4Sustained31	Sustained31	XY_4-Sustained-cell_2.txt	XY_4Sustained	180	1500	NA	4125.87	NA	4766.21	1.21733	1.17684	0.149544	22	0.031883
872	32	204.192	4744.45	60.87	51.159	60.736	51.195	52.817	43.106	16.106	16.106	16.124	16.124	0	968777	4743	17269805	32	XY_4	Sustained	cell_2.txt	KFra1	XY_4Sustained32	Sustained32	XY_4-Sustained-cell_2.txt	XY_4Sustained	186	1500	NA	4125.87	NA	4766.21	1.23557	1.18066	0.150508	22	0.0320885
873	33	204.192	4759.53	60.159	50.922	60.05	50.964	52.106	42.869	16.106	16.106	16.124	16.124	0	971855	4767	17324673	33	XY_4	Sustained	cell_2.txt	KFra1	XY_4Sustained33	Sustained33	XY_4-Sustained-cell_2.txt	XY_4Sustained	192	1500	NA	4125.87	NA	4766.21	1.24131	1.18001	0.144637	22	0.0308366
874	34	204.192	4777.71	59.685	50.922	59.628	50.965	51.633	42.869	16.106	16.106	16.124	16.124	0	975568	4791	17390852	34	XY_4	Sustained	cell_2.txt	KFra1	XY_4Sustained34	Sustained34	XY_4-Sustained-cell_2.txt	XY_4Sustained	198	1500	NA	4125.87	NA	4766.21	1.24824	1.18695	0.144257	22	0.0307557
875	35	204.192	4783.14	59.212	50.922	59.173	50.964	51.159	42.869	16.106	16.106	16.124	16.124	0	976677	4795	17410627	35	XY_4	Sustained	cell_2.txt	KFra1	XY_4Sustained35	Sustained35	XY_4-Sustained-cell_2.txt	XY_4Sustained	204	1500	NA	4125.87	NA	4766.21	1.25031	1.18874	0.142515	22	0.0303843
876	1	175.919	3204.53	41.448	25.579	41.423	25.49	32.685	19.185	17.527	12.79	17.511	12.791	0	563737	3200	10049395	1	XY_4	Sustained	cell_3.txt	KFra1	XY_4Sustained1	Sustained1	XY_4-Sustained-cell_3.txt	XY_4Sustained	0	1500	NA	3276.57	NA	3713.67	0.959448	1.004	0.0287279	22	0.0061248
877	2	175.919	3256.81	41.448	25.579	41.427	25.541	32.685	19.185	17.527	12.79	17.511	12.791	0	572934	3260	10213346	2	XY_4	Sustained	cell_3.txt	KFra1	XY_4Sustained2	Sustained2	XY_4-Sustained-cell_3.txt	XY_4Sustained	6	1500	NA	3276.57	NA	3713.67	0.988876	1.00767	0.0168058	22	0.00358301
878	3	175.919	3309.59	38.843	25.343	38.786	25.312	30.08	18.948	17.527	12.79	17.511	12.791	0	582219	3306	10378860	3	XY_4	Sustained	cell_3.txt	KFra1	XY_4Sustained3	Sustained3	XY_4-Sustained-cell_3.txt	XY_4Sustained	12	1500	NA	3276.57	NA	3713.67	1.01858	0.996047	0.0199624	22	0.00425599
879	4	175.919	3335.36	37.659	25.106	37.609	25.069	28.895	18.711	17.527	12.79	17.511	12.791	0	586752	3338	10459678	4	XY_4	Sustained	cell_3.txt	KFra1	XY_4Sustained4	Sustained4	XY_4-Sustained-cell_3.txt	XY_4Sustained	18	1500	NA	3276.57	NA	3713.67	1.03309	0.992289	0.0262288	22	0.00559199
880	5	175.919	3347.84	37.422	25.106	37.403	25.081	28.659	18.711	17.527	12.79	17.511	12.791	0	588948	3346	10498821	5	XY_4	Sustained	cell_3.txt	KFra1	XY_4Sustained5	Sustained5	XY_4-Sustained-cell_3.txt	XY_4Sustained	24	1500	NA	3276.57	NA	3713.67	1.04012	1.00016	0.0247549	22	0.00527776
881	6	175.919	3375.4	37.422	25.106	37.351	25.098	28.659	18.711	17.527	12.79	17.511	12.791	0	593797	3371	10585265	6	XY_4	Sustained	cell_3.txt	KFra1	XY_4Sustained6	Sustained6	XY_4-Sustained-cell_3.txt	XY_4Sustained	30	1500	NA	3276.57	NA	3713.67	1.05563	1.01114	0.0347172	22	0.00740172
882	7	175.919	3366.06	37.422	25.106	37.349	25.119	28.659	18.711	17.527	12.79	17.511	12.791	0	592154	3368	10555971	7	XY_4	Sustained	cell_3.txt	KFra1	XY_4Sustained7	Sustained7	XY_4-Sustained-cell_3.txt	XY_4Sustained	36	1500	NA	3276.57	NA	3713.67	1.05037	1.00739	0.0551883	22	0.0117662
883	8	175.919	3372.8	37.422	25.106	37.343	25.136	28.659	18.711	17.527	12.79	17.511	12.791	0	593340	3381	10577111	8	XY_4	Sustained	cell_3.txt	KFra1	XY_4Sustained8	Sustained8	XY_4-Sustained-cell_3.txt	XY_4Sustained	42	1500	NA	3276.57	NA	3713.67	1.05417	1.01186	0.0593873	22	0.0126614
[truncated: 692 more rows]

## Sheet: 3G
Cell Line	n	meanAUC	Normalized
Btg2_Fos2	22	243101	1.68315
[truncated: 9 more rows]

## Sheet: 3H
	X.1	Area	Mean	X	Y	XM	YM	BX	BY	Width	Height	Major	Minor	Angle	IntDen	Median	RawIntDen	Slice	Position	IV	Cell	Gene	ID	ID2	ID3	ID4	Time	bkgd	bsub	min	bmin	max	normmean	mean	stddev	n	se
[truncated: 2,668 more rows]

[truncated: 23 more sheets: 4D, 4E, 4F_every cell, Fig4F, S1_Lenti, S1_Transfection, S1_PigBac, S3, S4A, S4B, S4C, S4D, S4E, S4F, S5E, S6, S7A, S7B_C, S7D, S8 …]
