# Supplementary material for: Engineering combinatorial and dynamic decoders using synthetic immediate-early genes
Source: Commun Biol. 2020 Aug 13;3:436. doi: 10.1038/s42003-020-01171-1 (PMC7426417; doi:10.1038/s42003-020-01171-1)
Supplement: Supplementary file 4 — Supplementary Data 2 [file 42003_2020_1171_MOESM4_ESM.zip]

Archive with 59 entries (56 files):
- Code/
- Code/.DS_Store
- Code/analysisScript.m
- Code/analyze_bursts.m
- Code/desktop.ini
- Code/generateFigs.m
- Dataset/
- Dataset/desktop.ini
- Dataset/fig2e.mat
- Dataset/Sq_1-XY_5-C_R-cell_1-spot_1.txt
- Dataset/Sq_1-XY_5-C_R-cell_1-spot_2.txt
- Dataset/Sq_1-XY_5-C_R-cell_1-spot_3.txt
- Dataset/Sq_1-XY_5-C_R-cell_1-spot_4.txt
- Dataset/Sq_1-XY_5-C_R-cell_1-spot_5.txt
- Dataset/Sq_1-XY_5-C_R-cell_1-spot_6.txt
- Dataset/Sq_1-XY_5-C_R-cell_1-spot_7.txt
- Dataset/Sq_1-XY_5-C_R-cell_1-spot_8.txt
- Dataset/V_BandPass001-MaxIP.nd2 - Z=5 C=0.tif
- desktop.ini
- fig2e.mat
- figS2ABtg2All.mat
- figS2AFosAll.mat
- figS2AV1all.mat
- figS2Cserumall.mat
- figS2Dchxall.mat
- figS2EU0126.mat
- figS5ACombo.mat
- figS5ADox.mat
- figS5ASerum.mat
- utils/
- utils/.DS_Store
- utils/bfilt2n.m
- utils/curateNuclei.m
- utils/curateNuclei2.m
- utils/desktop.ini
- utils/filterImage.m
- utils/findCytCluster.m
- utils/getBackgroundIntensity.m
- utils/getCellBoxes.m
- utils/getCytoplasmicRegionCandidates.m
- utils/getCytRegion.m
- utils/getDistToBasin.m
- utils/getGoodCytoplasmicRegions.m
- utils/getNext.m
- utils/getNucCytCorrection.m
- utils/getTrackedNuclei.m
- utils/growCytRegion.m
- utils/imsmoothen.m
- utils/JT_loadImages.m
- utils/loadData.m
- utils/measureAllIntensities.m
- utils/measureIntensity.m
- utils/oldOrderClusters.m
- utils/orderClusters.m
- utils/thresholdImage.m
- utils/thresholdImage2.m
- utils/thresholdImage_Phy_BFP.m
- utils/thresholdImage_Phy_Nuc.m
- utils/trackNuclei.m
