# Supplementary material for: Engineering combinatorial and dynamic decoders using synthetic immediate-early genes
Source: Commun Biol. 2020 Aug 13;3:436. doi: 10.1038/s42003-020-01171-1 (PMC7426417; doi:10.1038/s42003-020-01171-1)
Supplement: Supplementary file 4 — Supplementary Data 2 [file 42003_2020_1171_MOESM4_ESM.zip › utils/curateNuclei2.m]

function BWout = curateNuclei(BWin)
warning off

% keyboard
%% Filter out smaller-than-10 objects
BWout = imopen(BWin, strel('disk', 10));

%% Watershed to get single cells
WATER_THR = 0.5;
D = -bwdist(~BWout);
D = imhmin(D, WATER_THR);
L = watershed(D);

% This next step "widens" the lines in the watershed to REALLY separate
% objects
BWout = BWout & imerode(L, strel('disk', 5));

% BWout = imclearborder(BWout);

warning on
