# Supplementary material for: Engineering combinatorial and dynamic decoders using synthetic immediate-early genes
Source: Commun Biol. 2020 Aug 13;3:436. doi: 10.1038/s42003-020-01171-1 (PMC7426417; doi:10.1038/s42003-020-01171-1)
Supplement: Supplementary file 4 — Supplementary Data 2 [file 42003_2020_1171_MOESM4_ESM.zip › utils/filterImage.m]

function IM = filterImage(IM, blur)

h = fspecial('average', blur*[1 1]);

nT = size(IM, 3);

for i = 1:nT
    IM(:,:,i)  = imfilter(IM(:,:,i), h);
    fprintf('.')
end
fprintf('\n')
