# Supplementary material for: Engineering combinatorial and dynamic decoders using synthetic immediate-early genes
Source: Commun Biol. 2020 Aug 13;3:436. doi: 10.1038/s42003-020-01171-1 (PMC7426417; doi:10.1038/s42003-020-01171-1)
Supplement: Supplementary file 4 — Supplementary Data 2 [file 42003_2020_1171_MOESM4_ESM.zip › utils/imsmoothen.m]

function BWout = imsmoothen(BW)
% nT = size(BW,3);
% BWout(:,:,1)  = BW(:,:,1);
% BWout(:,:,nT) = BW(:,:,nT);
% 
% for i = 2:nT-1
%     indsON  =  BW(:,:,i) | (sum(BW(:,:,i-1:i+1),3) > 2);
%     indsOFF = ~BW(:,:,i) | (sum(BW(:,:,i-1:i+1),3) < 2);
%     I = zeros(size(BW(:,:,i)));
%     I(indsON) = 1;
%     I(indsOFF) = 0;
%     BWout(:,:,i) = I;
% end

%%
nT = size(BW,3);
BWout = BW;

for i = 2:nT-1
    indsON  =  BWout(:,:,i) | (sum(BWout(:,:,i-1:i+1),3) > 1);
    I = zeros(size(BWout(:,:,i)));
    I(indsON) = 1;
    BWout(:,:,i) = I;
end
