# Supplementary material for: Engineering combinatorial and dynamic decoders using synthetic immediate-early genes
Source: Commun Biol. 2020 Aug 13;3:436. doi: 10.1038/s42003-020-01171-1 (PMC7426417; doi:10.1038/s42003-020-01171-1)
Supplement: Supplementary file 4 — Supplementary Data 2 [file 42003_2020_1171_MOESM4_ESM.zip › utils/thresholdImage.m]

function BW = thresholdImage(IM, thr, above)
warning off

BW = true(size(IM,1), size(IM,2));

for i = 1:size(IM,3)    
    TMP = IM(:,:,i);
    
    if above(i)
        BW = BW & TMP > thr(i);
    else
        BW = BW & TMP < thr(i);
    end
end

BW = BW-imtophat(BW, strel('disk', 9));

warning on
