# Supplementary material for: Engineering combinatorial and dynamic decoders using synthetic immediate-early genes
Source: Commun Biol. 2020 Aug 13;3:436. doi: 10.1038/s42003-020-01171-1 (PMC7426417; doi:10.1038/s42003-020-01171-1)
Supplement: Supplementary file 5 — Supplementary Data 3 [file 42003_2020_1171_MOESM5_ESM.zip]

Archive with 155 entries (153 files):
- Sample Data Set/
- Sample Data Set/XY_9-V5-cell_6.txt
- Sample Data Set/XY_24-V1-cell_7.txt
- Sample Data Set/XY_19-V1-cell_6.txt
- Sample Data Set/XY_11-V5-cell_3.txt
- Sample Data Set/XY_23-V1-cell_3.txt
- Sample Data Set/XY_17-V3-cell_2.txt
- Sample Data Set/XY_15-V3-cell_9.txt
- Sample Data Set/XY_20-V1-cell_6.txt
- Sample Data Set/XY_14-V3-cell_7.txt
- Sample Data Set/XY_14-V3-cell_6.txt
- Sample Data Set/XY_20-V1-cell_7.txt
- Sample Data Set/XY_15-V3-cell_8.txt
- Sample Data Set/XY_17-V3-cell_3.txt
- Sample Data Set/XY_11-V5-cell_2.txt
- Sample Data Set/XY_23-V1-cell_2.txt
- Sample Data Set/XY_24-V1-cell_6.txt
- Sample Data Set/XY_35-FT2-cell_8.txt
- Sample Data Set/XY_9-V5-cell_5.txt
- Sample Data Set/XY_24-V1-cell_4.txt
- Sample Data Set/XY_19-V1-cell_5.txt
- Sample Data Set/XY_17-V3-cell_1.txt
- Sample Data Set/XY_14-V3-cell_4.txt
- Sample Data Set/XY_20-V1-cell_5.txt
- Sample Data Set/XY_20-V1-cell_4.txt
- Sample Data Set/XY_12-V5-cell_4.txt
- Sample Data Set/XY_14-V3-cell_5.txt
- Sample Data Set/XY_23-V1-cell_1.txt
- Sample Data Set/XY_11-V5-cell_1.txt
- Sample Data Set/XY_19-V1-cell_4.txt
- Sample Data Set/XY_24-V1-cell_5.txt
- Sample Data Set/XY_9-V5-cell_4.txt
- Sample Data Set/XY_35-FT2-cell_9.txt
- Sample Data Set/XY_24-V1-cell_1.txt
- Sample Data Set/XY_17-V3-cell_4.txt
- Sample Data Set/XY_11-V5-cell_5.txt
- Sample Data Set/XY_23-V1-cell_5.txt
- Sample Data Set/XY_14-V3-cell_1.txt
- Sample Data Set/XY_12-V5-cell_1.txt
- Sample Data Set/XY_20-V1-cell_1.txt
- Sample Data Set/XY_11-V5-cell_4.txt
- Sample Data Set/XY_23-V1-cell_4.txt
- Sample Data Set/XY_17-V3-cell_5.txt
- Sample Data Set/XY_19-V1-cell_1.txt
- Sample Data Set/XY_9-V5-cell_1.txt
- Sample Data Set/XY_14-V3-cell_10.txt
- Sample Data Set/XY_9-V5-cell_3.txt
- Sample Data Set/XY_19-V1-cell_3.txt
- Sample Data Set/XY_24-V1-cell_2.txt
- Sample Data Set/XY_23-V1-cell_6.txt
- Sample Data Set/XY_17-V3-cell_7.txt
- Sample Data Set/XY_20-V1-cell_3.txt
- Sample Data Set/XY_12-V5-cell_3.txt
- Sample Data Set/XY_14-V3-cell_2.txt
- Sample Data Set/XY_14-V3-cell_3.txt
- Sample Data Set/XY_20-V1-cell_2.txt
- Sample Data Set/XY_12-V5-cell_2.txt
- Sample Data Set/XY_17-V3-cell_6.txt
- Sample Data Set/XY_23-V1-cell_7.txt
- Sample Data Set/XY_24-V1-cell_3.txt
- Sample Data Set/XY_19-V1-cell_2.txt
- Sample Data Set/XY_9-V5-cell_2.txt
- Sample Data Set/XY_7-V5-cell_3.txt
- Sample Data Set/XY_18-V3-cell_8.txt
- Sample Data Set/XY_7-V5-cell_2.txt
- Sample Data Set/XY_36-FT2-cell_9.txt
- Sample Data Set/XY_36-FT2-cell_8.txt
- Sample Data Set/XY_7-V5-cell_1.txt
- Sample Data Set/XY_7-V5-cell_5.txt
- Sample Data Set/XY_7-V5-cell_4.txt
- Sample Data Set/XY_7-V5-cell_6.txt
- Sample Data Set/XY_36-FT2-cell_10.txt
- Sample Data Set/XY_36-FT2-cell_11.txt
- Sample Data Set/XY_7-V5-cell_7.txt
- Sample Data Set/XY_36-FT2-cell_3.txt
- Sample Data Set/XY_18-V3-cell_1.txt
- Sample Data Set/XY_36-FT2-cell_2.txt
- Sample Data Set/XY_18-V3-cell_3.txt
- Sample Data Set/XY_18-V3-cell_2.txt
- Sample Data Set/XY_36-FT2-cell_1.txt
- Sample Data Set/XY_36-FT2-cell_5.txt
- Sample Data Set/XY_18-V3-cell_6.txt
- Sample Data Set/XY_18-V3-cell_7.txt
- Sample Data Set/XY_36-FT2-cell_4.txt
- Sample Data Set/XY_36-FT2-cell_6.txt
- Sample Data Set/XY_18-V3-cell_5.txt
- Sample Data Set/XY_18-V3-cell_4.txt
- Sample Data Set/XY_36-FT2-cell_7.txt
- Sample Data Set/XY_35-FT2-cell_2.txt
- Sample Data Set/XY_8-V5-cell_1.txt
- Sample Data Set/XY_34-FT2-cell_6.txt
- Sample Data Set/XY_10-V5-cell_4.txt
- Sample Data Set/XY_22-V1-cell_4.txt
- Sample Data Set/XY_16-V3-cell_5.txt
- Sample Data Set/XY_21-V1-cell_1.txt
- Sample Data Set/XY_33-FT2-cell_5.txt
- Sample Data Set/XY_33-FT2-cell_4.txt
- Sample Data Set/XY_15-V3-cell_1.txt
- Sample Data Set/XY_16-V3-cell_4.txt
- Sample Data Set/XY_10-V5-cell_5.txt
- Sample Data Set/XY_22-V1-cell_5.txt
- Sample Data Set/XY_34-FT2-cell_7.txt
- Sample Data Set/XY_35-FT2-cell_3.txt
- Sample Data Set/XY_35-FT2-cell_1.txt
- Sample Data Set/XY_8-V5-cell_2.txt
- Sample Data Set/XY_34-FT2-cell_5.txt
- Sample Data Set/XY_16-V3-cell_6.txt
- Sample Data Set/XY_22-V1-cell_7.txt
- Sample Data Set/XY_15-V3-cell_3.txt
- Sample Data Set/XY_21-V1-cell_2.txt
- Sample Data Set/XY_33-FT2-cell_6.txt
- Sample Data Set/XY_33-FT2-cell_7.txt
- Sample Data Set/XY_21-V1-cell_3.txt
- Sample Data Set/XY_15-V3-cell_2.txt
- Sample Data Set/XY_22-V1-cell_6.txt
- Sample Data Set/XY_16-V3-cell_7.txt
- Sample Data Set/XY_34-FT2-cell_4.txt
- Sample Data Set/XY_8-V5-cell_3.txt
- Sample Data Set/XY_35-FT2-cell_4.txt
- Sample Data Set/XY_16-V3-cell_3.txt
- Sample Data Set/XY_10-V5-cell_2.txt
- Sample Data Set/XY_22-V1-cell_2.txt
- Sample Data Set/XY_15-V3-cell_6.txt
- Sample Data Set/XY_21-V1-cell_7.txt
- Sample Data Set/XY_20-V1-cell_9.txt
- Sample Data Set/XY_14-V3-cell_8.txt
- Sample Data Set/XY_33-FT2-cell_3.txt
- Sample Data Set/XY_33-FT2-cell_2.txt
- Sample Data Set/XY_14-V3-cell_9.txt
- Sample Data Set/XY_20-V1-cell_8.txt
- Sample Data Set/XY_21-V1-cell_6.txt
- Sample Data Set/XY_15-V3-cell_7.txt
- Sample Data Set/XY_10-V5-cell_3.txt
- Sample Data Set/XY_22-V1-cell_3.txt
- Sample Data Set/XY_16-V3-cell_2.txt
- Sample Data Set/XY_34-FT2-cell_1.txt
- Sample Data Set/XY_8-V5-cell_6.txt
- Sample Data Set/XY_35-FT2-cell_5.txt
- Sample Data Set/XY_35-FT2-cell_7.txt
- Sample Data Set/XY_8-V5-cell_4.txt
- Sample Data Set/XY_34-FT2-cell_3.txt
- Sample Data Set/XY_22-V1-cell_1.txt
- Sample Data Set/XY_10-V5-cell_1.txt
- Sample Data Set/XY_21-V1-cell_4.txt
- Sample Data Set/XY_15-V3-cell_5.txt
- Sample Data Set/XY_33-FT2-cell_1.txt
- Sample Data Set/XY_15-V3-cell_4.txt
- Sample Data Set/XY_21-V1-cell_5.txt
- Sample Data Set/XY_16-V3-cell_1.txt
- Sample Data Set/XY_34-FT2-cell_2.txt
- Sample Data Set/XY_8-V5-cell_5.txt
- Sample Data Set/XY_35-FT2-cell_6.txt
- Fluorescence Analysis Code.R
- __MACOSX/
- __MACOSX/._Fluorescence Analysis Code.R
